# Supplementary material for: Plasma proteomic profiling of hospitalized patients co-infected with HIV and SARS-CoV-2
Source: Front Immunol. 2025 Jun 11;16:1601672. doi: 10.3389/fimmu.2025.1601672 (PMC12187658; doi:10.3389/fimmu.2025.1601672)
Supplement: Supplementary file 1 [file DataSheet1.xlsx]

## Sheet: participant
Supplementary table 1：Participant Information
sample	sex	Age(Years）	ART	HIV RNA(copies/mL)	SARS-Cov-2
PLWH with COVID-19_1	male	69	Yes	492000	Positive
PLWH with COVID-19_2	male	79	No	158000	Positive
PLWH with COVID-19_3	male	30	Yes	32.8	Positive
PLWH with COVID-19_4	male	34	Yes	1760000	Positive
PLWH with COVID-19_5	male	64	Yes	1930000	Positive
PLWH with COVID-19_6	male	31	No	246000	Positive
PLWH with COVID-19_7	male	81	No	76300	Positive
PLWH1	male	55	No	3710000	Negative
PLWH2	male	60	Yes	24.5	Negative
PLWH3	female	65	No	713000	Negative
PLWH4	male	54	Yes	324	Negative
PLWH5	male	50	Yes	Not Detected	Negative
PLWH6	male	65	Yes	＜20	Negative
PLWH7	male	88	No	361000	Negative
HC1	male	26	/	/	Negative
HC2	female	23	/	/	Negative
HC3	male	24	/	/	Negative
HC4	female	27	/	/	Negative
HC5	female	32	/	/	Negative
HC6	male	31	/	/	Negative
HC7	male	28	/	/	Negative

## Sheet: proteins in three groups
Supplementary table 2：Proteins detected in the three groups
PLWH with COVID-19	PLWH	HC
Q9Y2S6	Q9Y2S6	Q9Y2S6
P01624	P01624	P01624
A0A075B6H9	A0A075B6H9	A0A075B6H9
A0A075B6I0	A0A075B6I0	A0A075B6I0
A0A075B6I1	A0A075B6I1	A0A075B6I1
A0A075B6I3	A0A075B6I4	A0A075B6I4
A0A075B6I4	A0A075B6I9	A0A075B6I9
A0A075B6I9	A0A075B6J1	A0A075B6J1
A0A075B6J1	A0A075B6J9	A0A075B6J9
A0A075B6J9	A0A075B6K0	A0A075B6K0
A0A075B6K0	A0A075B6K2	A0A075B6K2
A0A075B6K2	A0A075B6K4	A0A075B6K4
A0A075B6K4	A0A075B6K5	A0A075B6K5
A0A075B6K5	A0A075B6K6	A0A075B6K6
A0A075B6K6	P01615	P01615
P01615	A0A075B6Q5	A0A075B6Q5
A0A075B6Q5	A0A075B6R2	A0A075B6R2
A0A075B6R2	A0A075B6R9	A0A075B6R9
A0A075B6R9	A0A075B6S2	A0A075B6S2
A0A075B6S2	A0A075B6S5	A0A075B6S5
A0A075B6S5	A0A075B6S6	A0A075B6S6
A0A075B6S6	A0A075B6S9	A0A075B6S9
A0A075B6S9	A0A087WSX0	A0A087WSX0
A0A087WSX0	A0A087WSY4	A0A087WSY4
A0A087WSY4	A0A087WSY6	A0A087WSY6
A0A087WSY6	A0A087WSZ0	A0A087WSZ0
A0A087WSZ0	P01614	P01614
P01614	P04433	P04433
P04433	A0A0A0MRZ9	A0A0A0MRZ9
A0A0A0MRZ9	A0A0A0MS14	A0A0A0MS14
A0A0A0MS14	A0A0A0MS15	A0A0A0MS15
A0A0A0MS15	A0A0A0MT36	A0A0A0MT36
A0A0A0MT36	A0A0A0MT89	A0A0A0MT89
A0A0A0MT89	A0A0B4J1U3	A0A0B4J1U3
A0A0B4J1U3	A0A0B4J1U7	A0A0B4J1U7
A0A0B4J1U7	A0A0B4J1V0	A0A0B4J1V0
A0A0B4J1V0	A0A0B4J1V2	A0A0B4J1V2
A0A0B4J1V2	A0A0B4J1V6	A0A0B4J1V6
A0A0B4J1V6	P01764	P01764
P01764	A0A0B4J1Y8	A0A0B4J1Y8
A0A0B4J1Y8	A0A0B4J1Y9	A0A0B4J1Y9
A0A0B4J1Y9	A0A0B4J2D5	A0A0B4J2D5
A0A0B4J2D5	A0A0B4J2D9	A0A0B4J2D9
A0A0B4J2D9	A0A0B4J2H0	A0A0B4J2F0
A0A0B4J2H0	A0A0C4DH24	A0A0B4J2H0
A0A0C4DH24	A0A0C4DH25	A0A0C4DH24
A0A0C4DH25	A0A0C4DH29	A0A0C4DH25
A0A0C4DH29	A0A0C4DH31	A0A0C4DH29
A0A0C4DH31	A0A0C4DH33	A0A0C4DH31
A0A0C4DH33	A0A0C4DH34	A0A0C4DH33
A0A0C4DH34	A0A0C4DH35	A0A0C4DH34
A0A0C4DH35	A0A0C4DH36	A0A0C4DH35
A0A0C4DH36	A0A0C4DH38	A0A0C4DH36
A0A0C4DH38	A0A0C4DH39	A0A0C4DH38
A0A0C4DH39	P01825	A0A0C4DH39
P01825	A0A0C4DH43	P01825
A0A0C4DH43	A0A0C4DH55	A0A0C4DH43
A0A0C4DH55	A0A0C4DH67	A0A0C4DH55
A0A0C4DH67	A0A0C4DH68	A0A0C4DH67
A0A0C4DH68	P01611	A0A0C4DH68
P01611	A0A0G2JMI3	P01611
A0A0G2JMI3	A0A0J9YVY3	A0A0G2JMI3
A0A0J9YVY3	A0A0J9YX35	A0A0J9YVY3
A0A0J9YX35	A0A0J9YXX1	A0A0J9YX35
A0A0J9YXX1	A0A1B0GTC6	A0A0J9YXX1
A0A1B0GTC6	A6NNJ1	A0A1B0GTC6
A6NNJ1	A0AVT1	A6NNJ1
A0AVT1	A0FGR8	A0AVT1
A0FGR8	A0M8Q6	A0FGR8
A0M8Q6	A1A4S6	A0M8Q6
A1A4S6	A1IGU5	A1A4S6
A1A5C7	A1X283	A1A5C7
A1IGU5	A2NJV5	A1IGU5
A1L3X0	A2RUR9	A1L0T0
A1X283	A2RUS2	A1L3X0
A2NJV5	A4D1P6	A1X283
A2RRP1	A5D8V6	A2NJV5
A2RTX5	A5YKK6	A2RRP1
A2RUR9	A6NC98	A2RTX5
A2RUS2	Q9GZQ8	A2RUR9
A3KMH1	A6NDG6	A2RUS2
A4D1B5	A6NDU8	A3KMH1
A4D1P6	A6NEL2	A4D1B5
A5D8V6	A6NH11	A4D1P6
A5YKK6	Q5TZK3	A5D8V6
Q9GZQ8	A6NL88	A5YKK6
A6NDG6	A6NML5	A6NC98
A6NDU8	Q8N2N9	Q9GZQ8
A6NEL2	A7E2V4	A6NDG6
A6NH11	P62308	A6NDU8
A6NHL2	A9UHW6	A6NEL2
A6NIH7	B0I1T2	A6NFX1
Q5TZK3	B1AJZ9	A6NH11
A6NL88	B2RNN3	A6NHL2
A6NML5	B4DXR9	A6NIH7
A6NN14	P0CG04	A6NK58
A6QL63	A8K0Z3	Q5TZK3
Q8N2N9	C9JQL5	A6NL88
A7E2V4	E9PAV3	A6NML5
A8K2U0	Q8WWN9	A6NN14
A8K7I4	L0R6Q1	A6QL63
P62308	O00116	Q8N2N9
A9UHW6	O00139	A7E2V4
B0I1T2	O00151	A7KAX9
B1AJZ9	O00154	A8K7I4
B2RNN3	O00159	Q5T2W1
B2RUZ4	O00160	P62308
B4DXR9	O00161	A8MXV4
P0CG04	O00170	A9UHW6
A8K0Z3	O00175	B0I1T2
C9J7I0	O00178	B1AJZ9
C9JQL5	O00182	B2RUZ4
E9PAV3	O00186	B4DXR9
Q8WWN9	O00187	B7ZAQ6
L0R6Q1	O00194	P0CG04
O00116	O00203	A8K0Z3
O00139	O00217	C9J7I0
O00151	O00231	C9JQL5
O00154	O00232	E9PAV3
O00159	O00233	Q8WWN9
O00160	O00244	L0R6Q1
O00161	O00264	O00116
O00170	O00292	O00139
O00175	O00299	O00142
O00178	O00300	O00151
O00182	O00330	O00154
O00186	O00339	O00159
O00187	O00391	O00160
O00194	O00400	O00161
O00203	O00401	O00170
O00214	O00410	O00175
O00231	O00429	O00178
O00232	O00442	O00182
O00233	O00451	O00186
O00244	O00462	O00187
O00264	O00468	O00189
O00267	O00469	O00194
O00292	O00471	O00203
O00299	O00483	O00214
O00300	O00487	O00217
O00303	O00499	O00231
O00339	O00505	O00232
O00391	O00533	O00233
O00399	O00534	O00244
O00401	O00560	O00258
O00410	O00567	O00264
O00425	O00571	O00267
O00429	O00584	O00292
O00442	O00585	O00299
O00451	O00592	O00303
O00453	O00602	O00330
O00458	O00743	O00339
O00461	O00754	O00391
O00462	O14498	O00399
O00468	O14523	O00400
O00469	O14530	O00401
O00471	O14561	O00408
O00481	O14562	O00410
O00483	O14579	O00421
O00487	O14594	O00425
O00499	P47813	O00429
O00501	O14617	O00442
O00505	O14618	O00453
O00522	O14656	O00458
O00533	O14662	O00461
O00534	O14672	O00462
O00560	Q99666	O00468
O00567	O14733	O00469
O00571	O14737	O00471
O00584	O14744	O00478
O00585	O14745	O00481
O00587	O14773	O00483
O00592	O14775	O00487
O00602	O14776	O00499
O00622	O14786	O00501
O00629	O14791	O00505
O00635	O14818	O00522
O00743	O14828	O00533
O00746	O14908	O00534
O00754	O14933	O00560
O14498	O14949	O00567
O14523	O14950	O00571
O14530	O14960	O00584
O14548	O14964	O00585
O14562	O14974	O00587
O14579	O14975	O00592
P47813	O14976	O00602
O14617	O14979	O00622
O14618	O14980	O00629
O14639	O15027	O00635
O14656	O15031	O00743
O14657	O15061	O00746
O14662	O15067	O00754
O14672	O15084	O14498
Q99666	O15116	O14523
O14727	O15117	O14530
O14730	O15126	O14548
O14733	O15127	O14561
O14734	O15143	O14562
O14735	O15144	O14569
O14737	O15145	O14576
O14744	O15173	O14579
O14745	O15204	P47813
O14772	O15230	O14617
O14773	O15231	O14618
O14775	O15232	O14639
O14776	O15260	O14653
O14786	O15269	O14656
O14787	O15270	O14657
O14791	O15305	O14662
O14818	O15321	O14672
O14828	O15327	Q99666
O14841	O15335	O14727
O14874	O15347	O14730
O14908	O15354	O14733
O14920	O15357	O14734
O14933	O15372	O14735
O14950	O15389	O14737
O14957	O15400	O14744
O14960	O15427	O14745
O14964	O15439	O14772
O14972	O15467	O14773
O14974	O15498	O14775
O14975	O15511	O14776
O14976	O15533	O14786
O14979	O15539	O14787
O14980	O15551	O14791
O14986	O43143	O14795
O15027	O43147	O14818
O15031	O43149	O14828
O15061	O43150	O14841
O15067	O43157	O14874
O15084	O43169	O14880
O15111	O43181	O14893
O15116	O43182	O14908
O15117	O43236	O14920
O15120	O43237	O14933
O15126	O43240	O14949
O15127	O43242	O14950
O15143	O43264	O14957
O15144	O43286	O14960
O15145	O43294	O14964
O15162	O43301	O14972
O15173	O43304	O14974
O15194	O43306	O14975
O15204	O43310	O14976
O15211	O43312	O14979
O15212	O43314	O14980
O15230	O43390	O14986
O15231	O43396	O15027
O15232	O43399	O15031
O15240	O43405	O15061
O15258	O43427	O15067
O15260	O43432	O15068
O15269	O43447	O15084
O15270	O43488	O15111
O15294	O43491	O15116
O15305	O43493	O15117
O15327	O43504	O15120
O15335	O43505	O15121
O15347	O43516	O15126
O15354	O43566	O15127
O15357	O43583	O15143
O15371	O43615	O15144
O15372	O43617	O15145
O15389	O43633	O15155
O15400	O43639	O15162
O15427	O43665	O15173
O15438	O43670	O15194
O15439	O43677	O15204
O15467	O43678	O15211
O15484	O43681	O15212
O15498	O43707	O15228
O15511	O43747	O15230
O15523	O43760	O15231
O15530	O43765	O15254
O15533	O43768	O15258
O15539	O43772	O15260
O15551	O43776	O15269
O43143	O43809	O15270
O43147	O43813	O15294
O43149	O43815	O15305
O43150	O43837	O15321
O43157	O43847	O15327
O43169	O43852	O15335
O43175	O43865	O15347
O43181	O43866	O15354
O43182	O43895	O15357
O43236	O43915	O15371
O43237	O60229	O15372
O43240	O60234	O15382
O43242	O60240	O15389
O43252	O60256	O15400
O43286	O60262	O15427
O43294	O60268	O15438
O43301	O60271	O15439
O43304	O60313	O15467
O43306	O60331	O15484
O43310	O60437	O15498
O43312	O60462	O15511
O43314	O60476	O15523
O43318	O60488	O15530
O43324	O60493	O15533
O43390	O60496	O15539
O43396	O60502	O15551
O43399	O60506	O43143
O43402	O60507	O43147
O43405	O60524	O43149
O43426	O60547	O43150
O43427	O60568	O43157
O43432	O60610	O43169
O43447	O60613	O43175
O43488	O60645	O43181
O43491	O60664	O43182
O43493	O60669	O43236
O43504	O60674	O43237
O43505	O60684	O43240
O43508	O60704	O43242
O43516	O60716	O43252
O43561	P41567	O43264
O43566	O60749	O43286
O43583	O60762	O43292
O43586	O60763	O43294
O43592	O60814	O43301
O43598	O60831	O43304
O43615	O60832	O43306
O43617	O60841	O43310
O43633	O60844	O43312
O43639	O60858	O43314
O43665	O60869	O43318
O43670	O60879	O43324
O43676	O60884	O43390
O43677	O60888	O43396
O43681	O60890	O43399
O43684	O60925	O43402
O43704	O75015	O43405
O43707	O75023	O43426
O43708	O75027	O43427
O43741	O75044	O43432
O43747	O75069	O43447
O43752	O75083	O43464
O43760	O75116	O43488
O43765	O75122	O43491
O43768	O75131	O43493
O43772	O75144	O43504
O43776	O75150	O43505
O43809	O75154	O43508
O43813	O75167	O43516
O43815	O75175	O43561
O43820	O75190	O43566
O43837	O75223	O43583
O43847	O75298	O43586
O43852	O75306	O43592
O43865	O75339	O43597
O43866	O75340	O43598
O43895	O75342	O43615
O43915	O75347	O43617
O43924	O75348	O43633
O60229	O75351	O43639
O60234	O75356	O43665
O60240	O75367	O43670
O60243	O75368	O43674
O60256	O75369	O43676
O60262	O75380	O43677
O60268	O75387	O43678
O60271	O75390	O43681
O60313	O75396	O43684
O60331	O75400	O43704
O60437	O75410	O43707
O60462	O75427	O43708
O60476	O75436	O43741
O60488	O75438	O43747
O60493	O75439	O43752
O60496	O75475	O43760
O60502	O75477	O43765
O60506	O75493	O43768
O60507	O75531	O43772
O60524	O75558	O43776
O60547	O75563	O43808
O60568	O75592	O43809
O60573	O75594	O43813
O60610	O75608	O43815
O60613	O75610	O43820
O60645	O75629	O43837
O60664	O75636	O43847
O60669	O75643	O43852
O60674	O75663	O43865
O60678	O75674	O43866
O60684	O75683	O43895
O60701	O75688	O43915
O60704	O75695	O43920
O60716	O75717	O43924
P41567	O75746	O60229
O60749	O75787	O60234
O60762	O75791	O60240
O60763	O75821	O60256
O60784	O75822	O60262
O60814	O75832	O60266
O60826	O75844	O60268
O60831	O75874	O60271
O60832	O75880	O60313
O60841	O75882	O60331
O60844	O75884	O60437
O60858	O75886	O60449
O60869	O75888	O60462
O60879	O75915	O60476
O60884	O75937	O60488
O60888	O75947	O60493
O60890	O75954	O60496
O60911	O75955	O60502
O60925	O75964	O60506
O60927	O75995	O60507
O75015	O76003	O60524
O75023	O76014	O60547
O75044	O76021	O60551
O75064	O76061	O60568
O75069	O76071	O60573
O75083	O76074	O60610
O75110	O76094	O60613
O75116	O94766	O60645
O75122	O94769	O60664
O75131	O94804	O60669
O75144	O94812	O60674
O75150	O94819	O60678
O75154	O94826	O60684
O75165	O94874	O60701
O75167	O94886	O60704
O75175	O94903	O60716
O75190	O94905	P41567
O75223	O94915	O60749
O75251	O94919	O60762
O75298	O94923	O60763
O75306	O94925	O60784
O75312	O94929	O60814
O75317	O94966	O60826
O75323	O94973	O60831
O75326	O94979	O60832
O75339	O94985	O60841
O75340	O95084	O60844
O75342	O95104	O60858
O75347	O95139	O60869
O75348	O95169	O60879
O75351	O95182	O60884
O75352	O95183	O60888
O75356	O95197	O60890
O75365	O95202	O60911
O75367	O95236	O60925
O75368	O95260	O60927
O75369	O95292	O75015
O75380	O95295	O75023
O75387	O95319	O75027
O75390	O95336	O75044
O75396	O95340	O75063
O75400	O95352	O75064
O75410	O95372	O75069
O75427	O95373	O75083
O75431	O95379	O75110
O75436	O95425	O75113
O75439	O95427	O75116
O75475	O95428	O75122
O75477	O95433	O75131
O75489	O95445	O75144
O75493	O95455	O75150
O75494	O95456	O75154
O75506	O95466	O75165
O75521	O95477	O75167
O75531	O95479	O75170
O75533	O95497	O75175
O75534	O95498	O75190
O75558	O95551	O75208
O75563	O95571	O75223
O75569	O95573	O75251
O75592	O95630	O75298
O75594	O95644	O75306
O75608	O95671	O75312
O75610	O95685	O75317
O75629	O95715	O75323
O75636	O95721	O75324
O75643	O95747	O75326
O75663	O95777	O75339
O75674	O95782	O75340
O75683	O95786	O75347
O75688	O95793	O75348
O75695	O95803	O75351
O75717	O95810	O75352
O75718	O95817	O75356
O75746	O95831	O75365
O75787	O95834	O75367
O75791	O95858	O75368
O75792	O95866	O75369
O75821	O95870	O75379
O75822	O95881	O75380
O75832	O95897	O75381
O75843	O95932	O75387
O75844	O95954	O75390
O75874	O95967	O75394
O75880	O95980	O75396
O75882	O95989	O75400
O75884	O96000	O75410
O75886	O96006	O75427
O75888	O96008	O75431
O75915	O96009	O75436
O75935	O96013	O75438
O75937	O96019	O75439
O75947	P00167	O75460
O75954	P00325	O75467
O75955	P00326	O75475
O75964	P00338	O75477
O75995	P00352	O75489
O76003	P00367	O75493
O76014	P00374	O75494
O76021	P00387	O75506
O76031	P00390	O75521
O76061	P00403	O75531
O76071	P00441	O75533
O76074	P00450	O75534
O76094	P00451	O75558
O76096	P00480	O75563
O94766	P00488	O75569
O94769	P00491	O75592
O94776	P00492	O75594
O94804	P00505	O75608
O94812	P00558	O75610
O94819	P00568	O75629
O94826	P00734	O75636
O94830	P00736	O75643
O94855	P00738	O75663
O94874	P00739	O75674
O94886	P00740	O75683
O94903	P00742	O75688
O94905	P00746	O75695
O94915	P00747	O75717
O94919	P00748	O75718
O94921	P00749	O75746
O94923	P00750	O75787
O94925	P00751	O75791
O94929	P00915	O75792
O94966	P00918	O75821
O94973	P00966	O75822
O94979	P01008	O75832
O94985	P01009	O75843
O94992	P01011	O75844
O95081	P01019	O75874
O95084	P01023	O75880
O95104	P01024	O75882
O95139	P01031	O75884
O95154	P01033	O75886
O95155	P01034	O75888
O95168	P01040	O75915
O95169	P01042	O75935
O95182	P01116	O75937
O95183	P01127	O75947
O95197	P01133	O75954
O95202	P01137	O75955
O95218	P01275	O75964
O95219	P01344	O75995
O95232	P01591	O76003
O95236	P01593	O76014
O95248	P01597	O76021
O95260	P01599	O76061
O95292	P01601	O76071
O95295	P01602	O76074
O95298	P01619	O76094
O95299	P01700	O76096
O95319	P01701	O94766
O95336	P01703	O94769
O95340	P01704	O94776
O95352	P01705	O94804
O95372	P01706	O94812
O95373	P01709	O94819
O95379	P01714	O94826
O95394	P01715	O94830
O95407	P01717	O94855
O95425	P01718	O94874
O95428	P01721	O94886
O95433	P01732	O94903
O95445	P01742	O94905
O95455	P01743	O94915
O95456	P01762	O94916
O95466	P01763	O94919
O95477	P01767	O94921
O95479	P01768	O94923
O95486	P01780	O94925
O95487	P01782	O94929
O95497	P01814	O94966
O95498	P01817	O94973
O95551	P01824	O94979
O95571	P01833	O94985
O95573	P01834	O94992
O95630	P01854	O95081
O95644	P01857	O95084
O95671	P01859	O95104
O95685	P01860	O95139
O95715	P01861	O95140
O95721	P01871	O95154
O95747	P01876	O95155
O95757	P01877	O95159
O95758	P01880	O95163
O95777	P01889	O95167
O95782	P02042	O95168
O95786	P02144	O95169
O95793	P02452	O95182
O95803	P02458	O95183
O95810	P02461	O95197
O95816	P02462	O95202
O95817	P02533	O95218
O95825	O95678	O95219
O95831	P02545	O95232
O95834	P02549	O95236
O95858	P02647	O95248
O95865	P02649	O95260
O95866	P02652	O95273
O95870	P02654	O95292
O95873	P02655	O95295
O95881	P02656	O95298
O95897	P02671	O95299
O95932	P02675	O95319
O95954	P02679	O95336
O95967	P02686	O95340
O95980	P02730	O95352
O95989	P02741	O95363
O95997	P02743	O95372
O96000	P02745	O95373
O96006	P02746	O95379
O96008	P02747	O95394
O96009	P02748	O95407
O96013	P02749	O95425
O96019	P02750	O95427
P00325	P02751	O95428
P00326	P02753	O95433
P00338	P02760	O95445
P00352	P02763	O95455
P00367	P02765	O95456
P00374	P02766	O95466
P00387	P02768	O95477
P00390	P02774	O95479
P00403	P02775	O95486
P00441	P02776	O95487
P00450	P02778	O95497
P00451	P02786	O95498
P00480	P02787	O95551
P00488	P02788	O95563
P00491	P02790	O95571
P00492	P02792	O95573
P00505	P02794	O95630
P00558	P02810	O95644
P00568	P03950	O95671
P00734	P03951	O95674
P00736	P03952	O95685
P00738	P03956	O95715
P00739	P04003	O95721
P00740	P04004	O95747
P00742	P04040	O95749
P00746	P04062	O95757
P00747	P04066	O95758
P00748	P04070	O95777
P00749	P04075	O95782
P00750	P04080	O95786
P00751	P04083	O95793
P00846	P04085	O95803
P00915	P04114	O95810
P00918	P04156	O95816
P00966	P04179	O95819
P01008	P04180	O95822
P01009	P04196	O95825
P01011	P04211	O95831
P01019	P04217	O95834
P01023	P04233	O95858
P01024	P04259	O95861
P01031	P04264	O95865
P01033	P04275	O95866
P01034	P04278	O95870
P01040	P04350	O95873
P01042	P04406	O95881
P01111	P04424	O95932
P01116	P04430	O95954
P01127	P04439	O95967
P01133	P04632	O95980
P01137	P04746	O95989
P01275	P04792	O95997
P01344	P04839	O96000
P01591	P04843	O96005
P01593	P04844	O96006
P01597	P04899	O96008
P01599	P04908	O96009
P01601	P04921	O96011
P01602	P05019	O96013
P01619	P05023	O96019
P01700	P05060	P00167
P01701	P05062	P00325
P01703	P05067	P00338
P01704	P05089	P00352
P01705	P05090	P00367
P01706	P05106	P00387
P01709	P05107	P00390
P01714	P05109	P00403
P01715	P05114	P00414
P01717	P05121	P00441
P01718	P05141	P00450
P01721	P05154	P00451
P01732	P05155	P00488
P01742	P05156	P00491
P01743	P05160	P00492
P01762	P05161	P00505
P01763	P05164	P00558
P01767	P05165	P00568
P01768	P05166	P00734
P01772	P05186	P00736
P01780	P05198	P00738
P01782	P05204	P00739
P01814	P05362	P00740
P01817	P05386	P00742
P01824	P05387	P00746
P01833	P05451	P00747
P01834	P05452	P00748
P01854	P05455	P00749
P01857	P05543	P00750
P01859	P05546	P00751
P01860	P05556	P00846
P01861	P05129	P00915
P01871	P05783	P00918
P01876	P05976	P00966
P01877	P05981	P01008
P01880	P05997	P01009
P01889	P06132	P01011
P01903	P06241	P01019
P01911	P06276	P01023
P02008	P06280	P01024
P02042	P06307	P01031
P02144	P06310	P01033
P02452	P06312	P01034
P02458	P06315	P01040
P02461	P06331	P01042
P02462	P06396	P01111
P02533	P06576	P01116
O95678	P06681	P01127
P02545	P06702	P01133
P02549	P06703	P01137
P02647	P06727	P01275
P02649	P06730	P01344
P02652	P06732	P01591
P02654	P06733	P01593
P02655	P06737	P01597
P02656	P06744	P01599
P02671	P06748	P01601
P02675	P06753	P01602
P02679	P06756	P01619
P02686	P06858	P01700
P02730	P06865	P01701
P02741	P07093	P01703
P02743	P07099	P01704
P02745	P07108	P01705
P02746	P07148	P01706
P02747	P07195	P01709
P02748	P07203	P01714
P02749	P07205	P01715
P02750	P07225	P01717
P02751	P07237	P01718
P02753	P07305	P01721
P02760	P07307	P01732
P02763	P07311	P01742
P02765	P07327	P01743
P02766	P07332	P01762
P02768	P07333	P01763
P02774	P07339	P01767
P02775	A6NMY6	P01768
P02776	P07357	P01780
P02778	P07358	P01782
P02786	P07359	P01814
P02787	P07360	P01817
P02788	P07384	P01824
P02790	P07437	P01833
P02792	P07451	P01834
P02794	P07477	P01854
P02810	P07478	P01857
P03950	P07585	P01859
P03951	P07602	P01860
P03952	P07686	P01861
P03956	P07711	P01871
P03973	P07737	P01876
P04003	P07738	P01877
P04004	P07741	P01880
P04040	P07814	P01889
P04062	P07858	P01893
P04066	P07900	P01903
P04070	P07910	P01911
P04075	P07942	P02008
P04080	P07947	P02042
P04083	P07948	P02144
P04085	P07951	P02452
P04114	P07954	P02458
P04156	P07988	P02461
P04179	P07996	P02462
P04180	P08069	P02533
P04196	P08123	O95678
P04211	P08133	P02545
P04217	P08134	P02549
P04233	P08185	P02647
P04259	P08195	P02649
P04264	P08217	P02652
P04275	P08236	P02654
P04278	P08237	P02655
P04350	P08238	P02656
P04406	P08240	P02671
P04424	P08246	P02675
P04430	P08253	P02679
P04439	P08254	P02686
P04632	P08263	P02730
P04746	P08294	P02741
P04792	P08311	P02743
P04839	P08319	P02745
P04843	P08397	P02746
P04844	P08476	P02747
P04899	P08493	P02748
P04908	P08514	P02749
P04920	P08519	P02750
P04921	P08559	P02751
P05019	P08567	P02753
P05023	P08571	P02760
P05026	P08572	P02763
P05060	P08574	P02765
P05062	P08575	P02766
P05067	P08579	P02768
P05089	P08581	P02774
P05090	P08603	P02775
P05106	P08621	P02776
P05107	P08631	P02778
P05109	P08637	P02786
P05114	P08648	P02787
P05121	P08670	P02788
P05141	P08697	P02790
P05154	P08708	P02792
P05155	P08709	P02794
P05156	P08727	P03886
P05160	P08758	P03915
P05161	P08779	P03928
P05164	P08833	P03950
P05165	P08865	P03951
P05166	P08913	P03952
P05186	P08962	P03956
P05198	P09012	P03973
P05204	P09093	P04003
P05362	P09104	P04004
P05386	P09105	P04040
P05387	P09110	P04062
P05388	P09172	P04066
P05451	P09211	P04070
P05452	P09234	P04075
P05455	P09326	P04080
P05543	P09327	P04083
P05546	P09382	P04085
P05556	P09417	P04114
P05129	P09429	P04156
P05783	P09467	P04179
P05787	P09486	P04180
P05976	P09488	P04196
P05981	P09493	P04211
P05997	P09496	P04217
P06132	P09497	P04233
P06241	P09525	P04259
P06276	P09529	P04264
P06280	P09543	P04275
P06307	P09601	P04278
P06310	P09603	P04350
P06312	P09622	P04406
P06315	P09651	P04424
P06331	P09661	P04430
P06396	P09668	P04439
P06576	P09669	P04632
P06681	P09681	P04746
P06702	P09871	P04792
P06703	P09874	P04839
P06727	P09958	P04843
P06730	P09960	P04844
P06732	P09972	P04899
P06733	P0C0L4	P04908
P06737	P0C0L5	P04920
P06744	P0C0S5	P04921
P06748	P0C7P0	P05019
P06753	P0C7P3	P05023
P06756	P0CG12	P05026
P06858	P0CG23	P05060
P06865	Q6S8J3	P05062
P07093	P0CG47	P05067
P07099	P0DJI8	P05089
P07108	P0DJI9	P05090
P07148	P0DMM9	P05106
P07195	P0DMV8	P05107
P07203	P0DOX2	P05109
P07205	P0DOX3	P05114
P07225	P0DOX4	P05121
P07237	P0DOX5	P05141
P07305	P0DOX6	P05154
P07307	P0DOX7	P05155
P07311	P0DOX8	P05156
P07327	P0DOY3	P05160
P07332	P0DP01	P05161
P07333	P0DP08	P05164
P07339	P0DP23	P05165
A6NMY6	P0DPH7	P05166
P07357	P0DTE1	P05186
P07358	P0DTE5	P05198
P07359	P10124	P05204
P07360	P10153	P05362
P07384	P10155	P05386
P07437	P10176	P05387
P07451	P10301	P05388
P07477	P10321	P05452
P07478	P10412	P05455
P07585	P10451	P05496
P07602	P10515	P05543
P07686	P10586	P05546
P07711	P10599	P05556
P07737	P10600	P05129
P07738	P10606	P05783
P07741	P10619	P05976
P07814	P10643	P05981
P07858	P10644	P06132
P07900	P10645	P06241
P07902	P10646	P06276
P07910	P10720	P06280
P07919	P10746	P06310
P07942	P10768	P06312
P07947	P10809	P06315
P07948	P10909	P06331
P07951	P10916	P06396
P07954	P11021	P06454
P07988	P11047	P06576
P07996	P11049	P06681
P07998	P11142	P06702
P08069	P11150	P06703
P08123	P11166	P06727
P08133	P11169	P06730
P08134	P11171	P06732
P08174	P11172	P06733
P08185	P11177	P06737
P08195	P11182	P06744
P08217	P11215	P06748
P08236	P11216	P06753
P08237	P11217	P06756
P08238	P11226	P06858
P08240	P11233	P06865
P08246	P11234	P07093
P08253	P11277	P07099
P08254	P11279	P07108
P08263	P11310	P07148
P08294	P11362	P07195
P08311	P11387	P07203
P08319	P11413	P07205
P08397	P11441	P07225
P08476	P11586	P07237
P08493	P11597	P07305
P08514	P11678	P07307
P08519	P11766	P07311
P08559	P11908	P07327
P08567	P11940	P07332
P08571	P12035	P07333
P08572	P12081	P07339
P08574	P12109	A6NMY6
P08575	P12110	P07357
P08579	P12111	P07358
P08581	P12236	P07359
P08590	P12259	P07360
P08603	P12268	P07384
P08621	P12273	P07437
P08631	P12318	P07451
P08637	P12429	P07477
P08648	P12724	P07585
P08670	P12814	P07602
P08697	P12821	P07686
P08708	P12829	P07711
P08709	P12830	P07737
P08727	P12883	P07738
P08754	P12931	P07741
P08758	P12955	P07814
P08779	P12956	P07858
P08833	P13073	P07900
P08865	P13224	P07902
P08913	P13473	P07910
P08962	P13489	P07919
P09012	P13497	P07942
P09038	P13501	P07947
P09093	P13533	P07948
P09104	P13591	P07951
P09105	P13598	P07954
P09110	P13611	P07988
P09172	P13639	P07996
P09211	P13645	P07998
P09234	P13646	P08069
P09326	P13647	P08123
P09327	P13667	P08133
P09382	P13671	P08134
P09417	P13686	P08174
P09429	P13693	P08183
P09467	P13716	P08185
P09486	P13727	P08195
P09488	P13747	P08217
P09493	P13796	P08236
P09496	P13797	P08237
P09497	P13798	P08238
P09525	P13804	P08240
P09529	P13807	P08246
P09543	P13861	P08253
P09601	P13929	P08254
P09603	P13942	P08263
P09622	P13984	P08294
P09651	P13987	P08311
P09661	P14061	P08319
P09668	P14151	P08397
P09669	P14174	P08493
P09681	P14209	P08514
P09769	P14314	P08519
P09871	P14317	P08559
P09874	P14324	P08567
P09958	P14384	P08571
P09960	P14406	P08572
P09972	P14543	P08574
P0C0L4	P14550	P08575
P0C0L5	P14555	P08579
P0C0S5	P14598	P08581
P0C2W1	P14618	P08603
P0C7P0	P14621	P08621
P0C7P3	P14625	P08631
P0CG12	P14649	P08637
P0CG23	P14735	P08648
P0CG30	P14770	P08670
Q6S8J3	P14780	P08697
P0CG47	P14866	P08708
P0DJI8	P14868	P08709
P0DJI9	P14923	P08727
P0DMM9	P14927	P08754
P0DMV8	P15085	P08758
P0DOX2	P15090	P08779
P0DOX3	P15121	P08833
P0DOX4	P15144	P08865
P0DOX5	P15151	P08913
P0DOX6	P15153	P08962
P0DOX7	P15169	P09012
P0DOX8	P15170	P09038
P0DOY3	P15289	P09093
P0DP01	P15291	P09104
P0DP08	P15311	P09105
P0DP23	P15498	P09110
P0DPH7	P15502	P09172
P0DTE1	P15531	P09211
P0DTE5	P15586	P09326
P10114	P15814	P09327
P10124	P15880	P09382
P10153	P15907	P09417
P10155	P15924	P09429
P10176	P16035	P09467
P10301	P16050	P09486
P10321	P16070	P09488
P10412	P16083	P09493
P10451	P16109	P09496
P10515	P16150	P09497
P10586	P16152	P09525
P10599	P16157	P09529
P10600	P16219	P09543
P10606	P16278	P09601
P10619	P16284	P09603
P10643	P16298	P09622
P10644	P16333	P09651
P10645	P16401	P09661
P10646	P16435	P09668
P10720	P16452	P09669
P10746	P16591	P09681
P10768	P16615	P09769
P10809	P16671	P09871
P10909	P16885	P09874
P11021	P16930	P09958
P11047	P16949	P09960
P11049	P16989	P09972
P11117	P17050	P0C0L4
P11142	P17096	P0C0L5
P11150	P17174	P0C0S5
P11166	P17213	P0C2W1
P11169	P17252	P0C7M8
P11171	P17301	P0C7P0
P11172	P17405	P0C7P3
P11177	P17538	P0CG12
P11182	P17612	P0CG30
P11215	P17655	Q6S8J3
P11216	P17693	P0CG47
P11217	P17812	P0DI81
P11226	P17813	P0DJI8
P11233	P17844	P0DJI9
P11234	P17858	P0DMM9
P11274	P17900	P0DMV8
P11277	P17931	P0DOX2
P11279	P17936	P0DOX3
P11310	P17980	P0DOX4
P11362	P17987	P0DOX5
P11387	P18031	P0DOX6
P11388	P18054	P0DOX7
P11413	P18065	P0DOX8
P11441	P18084	P0DOY3
P11586	P18085	P0DP01
P11597	P18124	P0DP08
P11678	P18206	P0DP23
P11712	P18428	P0DPH7
P11766	P18433	P0DTE1
P11908	P18510	P0DTE5
P11940	P18564	P10114
P12035	P18621	P10124
P12081	P18627	P10144
P12104	P18669	P10153
P12109	P18827	P10155
P12110	P18859	P10176
P12111	P19013	P10301
P12235	P19021	P10321
P12236	P19022	P10398
P12259	P19086	P10412
P12268	P19237	P10451
P12273	P19256	P10515
P12277	P19320	P10586
P12318	P19338	P10599
P12429	P19367	P10600
P12532	P19404	P10606
P12643	A6NGU5	P10619
P12724	P19525	P10643
P12814	P19623	P10644
P12821	P19634	P10645
P12829	P19652	P10646
P12830	P19823	P10720
P12883	P19827	P10746
P12931	P19838	P10768
P12955	P09341	P10809
P12956	P19878	P10909
P13010	P19957	P11021
P13073	P19961	P11047
P13224	P19971	P11049
P13473	P20042	P11117
P13489	P20061	P11142
P13497	P20062	P11150
P13501	P20073	P11166
P13533	P20142	P11169
P13591	P20160	P11171
P13598	P20290	P11172
P13611	P20338	P11177
P13612	P20339	P11182
P13639	P20340	P11215
P13645	P20591	P11216
P13646	P20618	P11217
P13647	P20674	P11226
P13667	P20700	P11233
P13671	P20701	P11234
P13674	P20742	P11274
P13686	P20774	P11277
P13693	P20810	P11279
P13716	P20851	P11310
P13727	P20930	P11362
P13747	P20936	P11387
P13796	P21266	P11388
P13797	P21281	P11413
P13798	P21283	P11441
P13804	P21291	P11586
P13805	P21333	P11597
P13807	P21399	P11678
P13861	P21589	P11766
P13929	P21731	P11908
P13942	P21796	P11940
P13984	P21810	P12074
P13987	P21912	P12081
P14061	P21926	P12104
P14151	P21964	P12109
P14174	P21980	P12110
P14209	P22033	P12111
P14210	P22059	P12236
P14314	P22061	P12259
P14317	P22087	P12268
P14324	P22102	P12273
P14384	P22105	P12318
P14406	P22234	P12429
P14543	P22303	P12643
P14550	P22307	P12694
P14555	P22314	P12724
P14598	P22352	P12814
P14618	P22392	P12821
P14621	P22570	P12829
P14625	P22626	P12830
P14649	P22681	P12883
P14735	P22692	P12931
P14770	P22694	P12955
P14780	P22695	P12956
P14854	P22735	P13010
P14866	P22792	P13073
P14868	P22830	P13224
P14923	P22891	P13473
P14927	P22897	P13489
P04049	P23083	P13497
P15088	P23141	P13501
P15090	P23142	P13533
P15121	P23193	P13591
P15144	P23219	P13598
P15151	P23229	P13611
P15153	P23246	P13612
P15169	P23258	P13639
P15170	P23276	P13645
P15289	P23280	P13646
P15291	P23284	P13647
P15311	P23352	P13667
P15374	P23368	P13671
P15498	P23381	P13674
P15502	P23396	P13686
P15529	P23434	P13693
P15531	P23443	P13716
P15586	P23458	P13727
P15814	P23470	P13747
P15880	P23526	P13796
P15907	P23528	P13797
P15924	P23560	P13798
P15927	P23588	P13804
P15954	P23634	P13807
P16035	P23786	P13861
P16050	P23919	P13929
P16070	P24043	P13942
P16083	P24158	P13984
P16109	P24298	P13987
P16150	P24534	P14061
P16152	P24539	P14151
P16157	P24557	P14174
P16219	P24592	P14209
P16278	P24593	P14314
P16284	P24666	P14317
P16298	P24752	P14324
P16333	P24821	P14384
P16401	P24844	P14406
P16435	P24941	P14543
P16452	P25098	P14550
P16455	P25205	P14555
P16591	P25311	P14598
P16615	P25325	P14618
P16671	P25398	P14621
P16870	P25445	P14625
P16885	P25685	P14649
P16930	P25686	P14735
P16949	P25705	P14770
P16989	P25774	P14780
P17050	P25786	P14854
P17096	P25787	P14866
P17174	P25788	P14868
P17213	P25789	P14923
P17252	P25815	P14927
P17301	P25940	P04049
P17405	P26022	P15085
P17538	P26038	P15090
P17612	P26196	P15104
P17655	P26368	P15121
P17661	P26373	P15144
P17693	P26440	P15151
P17812	P26447	P15153
P17813	P26572	P15169
P17844	P26583	P15170
P17858	P26599	P15289
P17900	P26639	P15291
P17927	P26640	P15311
P17931	P26641	P15374
P17936	P26885	P15498
P17980	P26927	P15502
P17987	P27105	P15529
P18031	P27169	P15531
P18054	P27338	P15586
P18065	P27348	P15735
P18084	P27361	P15814
P18085	P27448	P15848
P18124	P27487	P15880
P18206	P27635	P15907
P18428	P27658	P15924
P18433	P27695	P15927
P18440	P27797	P15954
P18510	P27816	P16035
P18564	P27824	P16050
P18577	P27918	P16070
P18621	P27986	P16083
P18627	P28039	P16109
P18669	P28062	P16150
P18827	P28065	P16152
P18859	P28066	P16157
P18887	P28070	P16219
P19013	P28072	P16278
P19021	P28161	P16284
P19022	P28289	P16298
P19086	P28290	P16333
P19237	P28300	P16401
P19256	P28331	P16435
P19320	P28332	P16452
P19338	P28482	P16455
P19367	P28676	P16591
P19397	P28838	P16615
P19404	P29122	P16671
A6NGU5	P29144	P16885
P19474	P29218	P16930
P19525	P29279	P16949
P19623	P29350	P16989
P19634	P29401	P17050
P19652	P29508	P17096
P19784	P29622	P17152
P19823	P29692	P17174
P19827	P29728	P17213
P19838	P29965	P17252
P09341	P29966	P17301
P19878	P30038	P17405
P19957	P30040	P17480
P19971	P30041	P17538
P20020	P30043	P17568
P20042	P30044	P17612
P20061	P30046	P17655
P20062	P30048	P17693
P20073	P30049	P17812
P20142	P30050	P17813
P20160	P30084	P17844
P20290	P30085	P17858
P20338	P30086	P17900
P20339	P30101	P17927
P20340	P30153	P17931
P20591	P30273	P17936
P20618	P30405	P17947
P20674	P30419	P17980
P20700	P30520	P17987
P20701	P30530	P18031
P20718	P30533	P18054
P20742	P30566	P18065
P20774	P30613	P18077
P20810	P30622	P18084
P20851	P30626	P18085
P20908	P30679	P18124
P20930	P30711	P18206
P20936	P30740	P18428
P20963	P30837	P18433
P21266	P30990	P18440
P21281	P31025	P18510
P21283	P31040	P18564
P21291	P31146	P18577
P21333	P31150	P18621
P21397	P31151	P18627
P21399	P31153	P18669
P21549	P31321	P18827
P21589	P31323	P18859
P21730	P31327	P18887
P21731	P31483	P19013
P21796	P31689	P19021
P21810	P31751	P19022
P21912	P31930	P19086
P21926	P31937	P19237
P21964	P31939	P19256
P21980	P31942	P19320
P16389	P31943	P19338
P22033	P31944	P19367
P22059	P31946	P19397
P22061	P31947	P19404
P22087	P31948	A6NGU5
P22102	P31949	P19474
P22105	P32019	P19525
P22234	P32119	P19623
P22303	P32121	P19634
P22307	P32189	P19652
P22314	P32320	P19784
P22352	P32455	P19823
P22392	P32456	P19827
P22612	P32754	P19838
P22626	P32926	P09341
P22681	P32942	P19878
P22692	P32969	P19957
P22694	P33121	P19971
P22695	P33151	P20020
P22735	O60282	P20042
P22748	P33240	P20061
P22792	P33241	P20062
P22830	P33316	P20073
P22891	P33527	P20142
P22897	P33897	P20160
P23083	P33908	P20290
P23141	P34096	P20336
P23142	P34896	P20338
P23193	P34897	P20339
P23219	P34913	P20340
P23229	P34931	P20472
P23246	P34932	P20591
P23258	P34949	P20618
P23276	P35030	P20645
P23284	P26232	P20674
P23352	P35232	P20700
P23368	P35236	P20701
P23381	P35237	P20718
P23396	P35240	P20742
P23434	P35241	P20774
P23443	P35247	P20810
P23458	P35251	P20851
P23470	P35268	P20930
P23526	P35269	P20936
P23528	P35270	P20963
P23560	P35443	P21266
P23588	P35527	P21281
P23610	P35542	P21283
P23634	P35555	P21291
P23743	P35573	P21333
P23786	P35579	P21359
P23919	P35580	P21399
P24043	P35590	P21549
P24071	P35606	P21589
P24158	P35609	P21731
P24298	P35611	P21796
P24534	P35612	P21810
P24539	P35613	P21912
P24557	P35625	P21926
P24592	P35626	P21964
P24593	P35637	P21980
P24666	P35659	P16389
P24723	P35749	P22033
P24752	P35754	P22059
P24821	P35813	P22061
P24844	P35858	P22087
P24941	P35900	P22102
P25098	P35908	P22105
P25105	P35914	P22234
P25205	P35916	P22303
P25311	P35998	P22307
P25325	P36222	P22314
P25398	P36405	P22352
P25445	P36406	P22392
P25685	P36507	P22570
P25686	P36542	P22612
P25705	P36543	P22626
P25774	P36551	P22681
P25786	P36575	P22692
P25787	P36578	P22694
P25788	P36776	P22695
P25789	P36871	P22735
P25815	P36873	P22748
P25940	P36915	P22792
P26006	P36955	P22830
P26038	P36957	P22891
P26196	P36959	P22897
P26358	P36969	P23083
P26368	P37108	P23141
P26373	P37235	P23142
P26440	P37802	P23193
P26447	P37837	P23219
P26572	P37840	P23229
P26583	P38117	P23246
P26599	P38159	P23258
P26639	P38571	P23276
P26640	P38606	P23280
P26641	P38646	P23284
P26885	P38936	P23352
P26927	P39019	P23368
P27105	P39023	P23381
P27169	P39059	P23396
P27338	P39060	P23434
P27348	P39656	P23443
P27361	P39687	P23458
P27448	P39748	P23470
P27449	P40121	P23526
P27487	P40189	P23528
P27635	P40197	P23560
P27658	P40227	P23588
P27695	P40305	P23610
P27701	P40306	P23634
P27707	P40429	P23743
P27708	P40763	P23786
P27797	P40818	P23919
P27816	P40925	P24158
P27824	P40926	P24386
P27918	P40939	P24534
P27986	P41091	P24539
P27987	P41159	P24557
P28039	P41214	P24592
P28062	P41218	P24593
P28065	P41222	P24666
P28066	P41226	P24723
P28070	P41227	P24752
P28072	P41240	P24821
P28074	P41250	P24844
P28161	P41252	P24941
P28289	P41271	P25098
P28290	P42025	P25105
P28300	P42126	P25205
P28331	P42166	P25311
P28332	P42224	P25325
P28482	P42226	P25398
P28676	P42229	P25445
P28838	P42331	P25685
P28906	P42338	P25686
P28907	P42356	P25705
P29122	P42566	P25774
P29144	P42574	P25786
P29218	P42677	P25787
P29279	P42680	P25788
P29350	P42704	P25789
P29353	P42765	P25815
P29401	P42766	P25940
P29508	P42768	P26038
P29558	P42773	P26196
P29597	P42785	P26358
P29622	P42858	P26368
P29692	P42892	P26373
P29728	P42898	P26440
P29965	P43034	P26447
P29966	P43121	P26572
P29972	P43155	P26583
P30038	P43234	P26599
P30039	P43250	P26639
P30040	P43251	P26640
P30041	P43304	P26641
P30043	P43307	P26885
P30044	P43405	P26927
P30046	P43487	P27105
P30048	P43490	P27169
P30049	P43652	P27338
P30050	P43686	P27348
P30084	P45877	P27361
P30085	P45880	P27448
P30086	P45954	P27449
P30101	P45973	P27487
P30153	P45974	P27635
P30154	P45985	P27658
P30260	P46019	P27695
P30273	P46109	P27701
P30281	P46379	P27707
P30405	P46459	P27708
P30419	P46734	P27797
P30519	P46776	P27816
P30520	P46777	P27824
P30530	P46778	P27918
P30533	P46782	P27986
P30536	P46783	P27987
P30566	P46821	P28039
P30613	P46939	P28062
P30622	P46940	P28065
P30626	P46976	P28066
P30740	P47712	P28070
P30793	P47755	P28072
P30825	P47756	P28074
P30990	P47897	P28161
P31025	P47914	P28288
P31040	P47929	P28289
P31146	P47985	P28290
P31150	P48047	P28300
P31151	P48059	P28331
P31153	P48061	P28332
P31321	P48147	P28482
P31323	P48163	P28676
P31327	P48426	P28838
P31483	P48444	P28906
P31645	P48449	P28907
P31689	P48506	P29122
P31749	P48507	P29144
P31751	P48634	P29218
P31930	P48637	P29279
P31937	P48643	P29350
P31939	P48723	P29353
P31942	P48729	P29401
P31943	P48735	P29508
P31944	P48736	P29558
P31946	P48739	P29597
P31947	P48740	P29622
P31948	P17066	P29692
P31949	P48745	P29728
P32019	P48960	P29965
P32119	P49006	P29966
P32121	P49137	P30038
P32189	P49189	P30039
P32320	P49247	P30040
P32321	P49257	P30041
P32455	P49321	P30043
P32456	P49326	P30044
P32754	P49327	P30046
P32926	P49368	P30048
P32942	P49406	P30049
P32969	P49407	P30050
P33121	P49411	P30084
P33151	P49458	P30085
O60282	P49585	P30086
P33240	P49588	P30101
P33241	P49589	P30153
P33316	P49590	P30154
P33527	P49591	P30260
P33908	P49593	P30273
P33992	P49619	P30281
P34096	P49641	P30405
P34810	P49642	P30419
P34896	P49720	P30519
P34897	P49721	P30520
P34913	P49746	P30530
P34931	P49747	P30533
P34932	P49748	P30536
P34947	P49750	P30566
P34949	P49755	P30622
P35030	P49757	P30626
P35052	P49758	P30679
P26232	P49767	P30711
P35232	P49770	P30740
P35236	P49773	P30825
P35237	P49789	P30990
P35240	P49795	P31025
P35241	P49821	P31040
P35247	P49840	P31146
P35251	P49841	P31150
P35268	P49862	P31151
P35269	P49902	P31153
P35270	P49908	P31321
P35318	P49913	P31323
P35442	P49915	P31327
P35443	P50148	P31431
P35475	P50151	P31483
P35527	P50213	P31641
P35542	P50225	P31645
P35555	P50238	P31689
P35573	P50281	P31749
P35579	P50395	P31751
P35580	P50402	P31930
P35590	P50416	P31937
P35606	P50453	P31939
P35609	P50454	P31942
P35611	P50502	P31943
P35612	P50552	P31944
P35613	P50570	P31946
P35625	P50579	P31947
P35626	P50851	P31948
P35637	P50914	P31949
P35659	P50990	P32019
P35749	P50991	P32119
P35754	P50995	P32121
P35813	P51114	P32189
P35858	P51116	P32321
P35900	P51148	P32455
P35908	P51149	P32456
P35914	P51151	P32926
P35916	P51153	P32942
P35998	P51161	P32969
P36222	P51397	P33076
P36404	P51452	P33121
P36405	P51511	P33151
P36406	P51531	O60282
P36507	P51570	P33240
P36542	P51571	P33241
P36543	P51572	P33316
P36551	P51575	P33527
P36575	P51606	P33897
P36578	P51608	P33908
P36776	P51610	P33992
P36871	P51649	P34096
P36873	P51659	P34810
P36915	P51665	P34896
P36955	P51692	P34897
P36957	P51790	P34913
P36959	P51798	P34931
P36969	P51809	P34932
P37108	P51812	P34947
P37198	P51858	P34949
P37235	P51884	P35030
P37802	P51888	P26232
P37837	P51911	P35232
P37840	P51948	P35236
P38117	P51970	P35237
P38159	P51991	P35240
P38571	P52209	P35241
P38606	P52272	P35244
P38646	P52294	P35247
P38936	P52306	P35251
P39019	P52333	P35268
P39023	P52429	P35269
P39059	P52565	P35270
P39060	P52566	P35442
P39656	P52594	P35443
P39687	P52597	P35475
P39748	P52788	P35527
P40121	P52815	P35542
P40189	P52823	P35555
P40197	P52824	P35573
P40222	P52848	P35579
P40227	P52888	P35580
P40305	P52907	P35590
P40306	P52943	P35606
P40429	P53004	P35609
P40616	P53041	P35611
P40763	P53367	P35612
P40818	P53396	P35613
P40925	P53582	P35625
P40926	P53597	P35626
P40939	P53602	P35637
P41091	P53609	P35659
P41159	P53611	P35749
P41214	P53618	P35754
P41218	P53621	P35813
P41222	P53634	P35858
P41226	P53667	P35908
P41227	P53680	P35914
P41236	P53801	P35916
P41240	P53814	P35998
P41250	P53990	P36222
P41252	P53992	P36404
P41271	P53999	P36405
P42025	P54105	P36406
P42126	P54108	P36507
P42166	P54136	P36542
P42224	P54277	P36543
P42226	P54289	P36551
P42229	P54577	P36575
P42331	P54578	P36578
P42336	P54652	P36639
P42338	P54709	P36776
P42345	P54725	P36871
P42356	P54727	P36873
P42357	P54802	P36915
P42566	P54803	P36955
P42574	P54819	P36957
P42575	P54920	P36959
P42677	P54922	P36969
P42680	P55010	P37108
P42704	P55011	P37198
P42765	P55036	P37235
P42766	P55039	P37802
P42768	P55056	P37837
P42773	P55058	P37840
P42785	P55060	P38117
P42858	P55072	P38159
P42892	P55083	P38571
P42898	P55084	P38606
P43034	P55103	P38646
P43121	P55145	P38936
P43155	P55157	P39019
P43234	P55160	P39023
P43243	P55209	P39059
P43250	P55212	P39060
P43251	P55259	P39210
P43304	P55263	P39656
P43307	P55268	P39687
P43405	P55285	P39748
P43487	P55287	P40121
P43490	P55290	P40189
P43652	P55735	P40197
P43686	P10147	P40222
P45877	P55774	P40227
P45880	P55786	P40238
P45954	P55809	P40305
P45973	P55884	P40306
P45974	P55899	P40429
P45984	P55957	P40616
P45985	P56134	P40763
P46019	P56192	P40818
P46060	P56199	P40855
P46109	P56202	P40925
P46199	P56211	P40926
P46379	P56377	P40939
P46459	P56378	P41091
P46734	P56385	P41159
P46736	P56537	P41214
P46776	P57075	P41218
P46777	P57729	P41222
P46778	P57737	P41223
P46779	P57764	P41226
P46781	P58166	P41227
P46782	P58215	P41236
P46783	P58335	P41240
P46821	P58546	P41250
P46939	P59768	P41252
P46940	P59998	P41271
P46976	P60174	P42025
P46977	O95166	P42126
P47712	P60660	P42166
P47755	P60709	P42224
P47756	P60842	P42226
P47897	P60866	P42229
P47914	P60891	P42331
P47929	P60900	P42336
P47985	P60953	P42338
P48047	P60981	P42345
P48059	P60985	P42356
P48061	P61006	P42357
P48147	P61009	P42566
P48163	P61011	P42574
P48426	P61018	P42575
P48444	P61019	P42677
P48449	P61020	P42680
P48454	P61026	P42685
P48506	P61077	P42704
P48507	P61081	P42765
P48509	P61086	P42766
P48553	P61088	P42768
P48556	P61106	P42773
P48634	P61158	P42785
P48637	P61160	P42858
P48643	P61163	P42892
P48723	P61201	P42898
P48729	P61204	P43034
P48730	P61221	P43121
P48735	P61224	P43155
P48736	P61225	P43234
P48739	P61247	P43243
P48740	P61254	P43250
P17066	P61353	P43251
P48745	P61421	P43304
P48788	P61513	P43307
P48960	P61586	P43403
P49006	P61604	P43405
P49137	P61619	P43487
P49184	P61626	P43490
P49189	P61758	P43652
P49207	P61764	P43686
P49247	P61769	P45877
P49257	P61812	P45880
P49321	P61923	P45954
P49326	P61952	P45973
P49327	P61960	P45974
P49354	P61970	P45984
P49356	P61978	P45985
P49368	P61981	P46019
P49407	P62081	P46060
P49411	P62136	P46108
P49419	P62140	P46109
P49458	P62191	P46199
P49585	P62195	P46379
P49588	P62241	P46459
P49589	P62244	P46734
P49590	P62249	P46736
P49591	P62256	P46776
P49593	P62258	P46777
P49619	P62263	P46778
P49641	P62266	P46779
P49642	P62269	P46781
P49662	P62277	P46782
P49720	P62280	P46783
P49721	P62304	P46821
P49746	P62306	P46926
P49747	P62310	P46934
P49748	P62312	P46939
P49750	P62314	P46940
P49754	P62316	P46952
P49755	P62318	P46976
P49757	P62328	P46977
P49758	P62330	P47224
P49767	P62333	P47712
P49770	P62424	P47755
P49773	P62495	P47756
P49789	P62701	P47897
P49795	P62714	P47900
P49768	P62750	P47914
P49821	P62805	P47929
P49840	P62820	P47985
P49841	P62826	P48047
P49862	P62829	P48059
P49863	P62834	P48061
P49902	P62841	P48147
P49903	P62847	P48163
P49908	P62851	P48426
P49913	P62857	P48444
P49914	P62873	P48449
P49915	P62899	P48454
P49959	P62906	P48506
P50120	P62913	P48507
P50148	P62917	P48509
P50151	P62937	P48553
P50213	P62942	P48556
P50225	P62993	P48634
P50238	P62995	P48637
P50281	P60763	P48643
P50336	P63010	P48723
P50395	P63092	P48728
P50402	P63098	P48729
P50416	P63104	P48730
P50453	Q69384	P48735
P50454	P14678	P48736
P50461	P63167	P48739
P50502	P63173	P48740
P50552	P63208	P17066
P50570	P63220	P48745
P50579	P63241	P48788
P50583	P63244	P48960
P50591	P62736	P49006
P50851	P63279	P49137
P50895	P67809	P49184
P50914	P67812	P49189
P50990	P67870	P49207
P50991	P67936	P49247
P50995	P68036	P49257
P51114	P68104	P49326
P51116	P68106	P49327
P51148	P68032	P49354
P51149	P0DPH8	P49356
P51151	P68371	P49368
P51153	P68400	P49406
P51159	P68402	P49407
P51161	P68431	P49411
P51397	P68871	P49419
P51452	P69849	P49458
P51460	P69891	P49585
P51511	P69892	P49588
P51531	P69905	P49589
P51553	P78312	P49590
P51570	P78318	P49591
P51571	P78325	P49593
P51572	P78344	P49619
P51575	P78352	P49641
P51580	P78356	P49642
P51606	P78362	P49662
P51608	P78363	P49720
P51610	P78371	P49721
P51648	P78385	P49746
P51649	P78410	P49747
P51659	P78417	P49748
P51665	P78509	P49750
P51679	P78527	P49754
P51692	P78536	P49755
P51790	P78539	P49756
P51793	P78559	P49757
P51809	P80108	P49758
P51811	P80188	P49767
P51812	P80303	P49770
P51858	P80404	P49773
P51884	P80511	P49789
P51888	P80723	P49795
P51911	P80748	P49768
P51948	P81605	P49815
P51970	P82970	P49821
P51991	P82979	P49840
P52209	P83731	P49841
P52272	P83881	P49862
P52294	P84085	P49863
P52306	P84095	P49902
P52333	P84098	P49903
P52564	P84101	P49908
P52565	P84103	P49913
P52566	P98066	P49914
P52594	P98082	P49915
P52597	P98095	P49916
P52630	P98160	P49959
P52788	P98171	P50148
P52815	P98172	P50151
P52823	P98179	P50213
P52824	P98194	P50225
P52848	P99999	P50238
P52888	Q00013	P50281
P52907	Q00169	P50336
P52943	Q00325	P50395
P53004	Q00341	P50402
P53041	Q00535	P50416
P53367	Q00537	P50440
P53384	Q00577	P50453
P53396	P53675	P50454
P53582	Q00688	P50461
P53597	Q00722	P50502
P53602	Q00765	P50552
P53609	Q00796	P50570
P53611	Q00839	P50579
P53618	Q01081	P50583
P53621	Q01082	P50591
P53634	Q01085	P50749
P53667	Q01130	P50851
P53680	Q01433	P50895
P53801	Q01459	P50914
P53814	Q01469	P50990
P53985	Q01484	P50991
P53990	Q01518	P50995
P53992	Q01523	P51114
P53999	P13164	P51116
P54105	Q01658	P51124
P54108	Q01813	P51148
P54136	Q01844	P51149
P54277	Q01970	P51151
P54577	Q01995	P51153
P54578	Q02108	P51159
P54619	Q02153	P51161
P54652	Q02218	P51397
P54709	Q02252	P51452
P54725	Q02413	P51531
P54727	Q02487	P51553
P54802	Q02750	P51570
P54803	Q02790	P51571
P54819	Q02809	P51572
P54852	Q02818	P51575
P54868	Q02878	P51580
P54886	Q02880	P51606
P54920	Q02985	P51608
P54922	Q03013	P51610
P55008	Q03154	P51617
P55010	Q03167	P51648
P55011	Q03468	P51649
P55036	Q03518	P51659
P55039	Q03519	P51665
P55056	Q03591	P51679
P55058	Q04323	P51689
P55060	Q04446	P51692
P55072	Q04637	P51790
P55083	Q04695	P51793
P55084	Q04756	P51798
P55103	Q04759	P51809
P55145	Q04760	P51811
P55157	P42330	P51812
P55160	Q04837	P51858
P55209	Q04917	P51884
P55211	Q04941	P51888
P55212	Q05193	P51911
P55259	Q05209	P51948
P55263	Q05315	P51970
P55268	Q05397	P51991
P55285	Q05519	P52209
[truncated: 3,255 more rows]

## Sheet: PCA
Supplementary table 3：pca 2D data in the three groups.
ID	PC1(39.8%)	PC2(16.9%)	PC3(7.8%)	PC4(4.9%)	PC5(4.3%)	PC6(4.2%)	PC7(3.3%)	PC8(2.3%)	PC9(2%)	PC10(1.9%)	PC11(1.7%)	PC12(1.6%)	PC13(1.5%)	PC14(1.4%)	PC15(1.3%)	PC16(1.3%)	PC17(1.2%)	PC18(1.1%)	PC19(0.8%)	PC20(0.7%)	PC21(0%)
PLWH with COVID-19_1	-4.47609	28.5487	14.3187	10.4217	25.6015	-10.9484	14.4424	-7.61281	18.1031	-1.41752	1.71514	-6.40953	2.12656	6.1106	9.0192	-5.12666	-2.59928	-1.97578	0.0386825	-0.0298316	4.10089e-14
PLWH with COVID-19_2	17.1497	27.1236	-20.5446	19.5629	-15.0172	9.39161	0.15792	12.2442	9.10562	18.2242	-3.32644	8.44955	3.54039	10.4446	-0.0971008	2.29717	-0.726328	1.36376	0.778714	-0.330072	4.03011e-14
PLWH with COVID-19_3	0.817605	37.128	-0.730855	-5.571	-6.16145	5.13271	-3.94961	-0.194744	-11.5444	-4.98364	19.9642	-2.96196	-13.3273	10.7017	6.90805	2.10522	3.49323	2.17718	-0.78956	0.410285	4.19664e-14
PLWH with COVID-19_4	-0.381522	38.3463	2.73297	-5.60004	-6.95225	-1.27454	-5.74723	8.93288	-5.91025	-2.64447	3.62559	-15.1818	21.9298	-6.40356	-1.47917	1.98156	0.392286	-1.78732	0.572365	0.315709	4.38399e-14
PLWH with COVID-19_5	6.85044	34.6706	-7.37491	17.3821	-4.46644	5.00187	-3.692	-2.91247	3.06137	1.39043	-4.62141	-6.6236	-15.4606	-20.1334	-3.95027	-3.13281	-0.0211766	-2.73164	-1.29141	-1.52779	4.10505e-14
PLWH with COVID-19_6	3.30136	42.4502	26.0254	-26.3367	11.2081	-14.43	-2.42721	1.98591	-5.81771	8.21638	-9.60165	12.0063	-3.55482	-1.04736	-6.00231	4.60279	-2.75629	2.47766	-1.02784	0.815977	4.13003e-14
PLWH with COVID-19_7	14.3115	16.4832	-14.1618	16.0284	-4.40561	-11.5754	-6.58967	-9.46923	-6.84035	-20.2289	-12.7258	8.79188	3.78944	7.01685	-2.46614	-3.79115	7.10342	-1.6048	1.74624	0.924667	3.97807e-14
PLWH1	36.2995	-24.5838	-1.07262	8.31368	5.84534	-16.9996	0.472579	1.3345	10.1947	-2.85293	13.726	3.99245	0.780354	-5.3314	-9.83862	14.7588	8.35362	3.76391	1.64241	-0.285572	4.75731e-14
PLWH2	42.6254	-31.7666	0.490077	4.72195	7.75645	-7.37788	10.243	17.5285	-10.6894	0.173005	-13.2712	-14.2123	-7.76291	5.0486	4.11074	4.97785	0.978033	1.00252	1.42271	-0.0572931	4.9169e-14
PLWH3	51.3261	-19.3401	-2.46968	-0.862413	-9.68315	-9.28125	1.6536	-11.8348	-6.93141	7.99892	1.25077	7.30835	5.37863	-10.0774	19.8071	0.0331855	-0.736477	2.39276	-1.84194	0.306431	3.94684e-14
PLWH4	44.2417	-20.4355	1.03751	-0.302387	-8.1948	-11.6045	6.78996	-10.5222	-6.6885	9.14831	7.19172	-4.89575	0.448714	5.50405	-14.8268	-13.8497	-6.75293	-2.62608	-0.49623	-0.5014	3.62488e-14
PLWH5	31.1767	-15.7578	-5.21527	-11.2015	10.0466	4.30081	-7.89801	22.7157	5.73835	-8.90518	6.27431	10.3128	-0.385759	-4.71828	2.42905	-14.0153	-1.65643	-4.39177	-0.721331	0.764319	3.73312e-14
PLWH6	43.0436	0.51864	-4.64274	-26.2608	-15.417	23.323	21.2612	-6.95005	10.4284	-10.1851	-4.97455	-0.69454	-0.320548	0.479842	-2.22765	4.84899	-1.26298	-0.414015	-0.242833	0.302835	3.45834e-14
PLWH7	0.698594	-11.0326	-38.9969	-14.6632	27.8562	12.9173	-18.2206	-11.5011	-0.643679	7.06808	-2.43755	-5.00211	1.40498	2.1114	-1.09846	1.95755	1.18569	1.00451	1.15576	-0.424728	4.39093e-14
HC1	-28.3683	-7.16911	11.6319	19.3674	17.9683	24.8411	16.3242	-0.346026	-14.728	-1.7	3.41452	8.5722	5.6346	-3.4099	-3.68248	1.28733	-2.5176	3.2651	-2.16679	-4.85425	3.56937e-14
HC2	-24.0947	-22.3276	17.764	2.81736	-3.56661	5.37828	-8.62073	-2.32311	1.85329	3.04412	-1.85904	-0.711422	0.112245	3.74691	-0.0225184	4.57132	5.28624	-14.5419	-15.2544	3.87221	4.06619e-14
HC3	-20.6352	-17.4024	17.6081	2.92695	-7.46649	4.89822	-13.5202	-0.575759	7.08259	-3.3472	-3.67299	-4.73111	0.149865	1.49824	-0.849579	-5.28408	-1.20886	20.3713	-6.6121	2.71877	4.15779e-14
HC4	-53.5371	-13.2313	9.02469	-1.21935	-2.40568	6.08421	6.44649	-1.27254	-1.37061	6.11246	0.168198	0.671768	-0.73524	-2.80723	-0.0407667	-4.20653	9.10945	-1.34523	12.1803	13.5901	3.18634e-14
HC5	-18.6715	-16.6457	10.3234	7.65531	-5.80649	1.15483	-14.9459	-2.31675	1.7814	-6.40234	0.637444	0.999496	-1.77971	1.61936	1.58413	8.76771	-20.1509	-5.05253	8.45139	1.14065	3.43059e-14
HC6	-104.472	-8.65183	-33.9735	-9.10726	-7.26283	-19.5768	14.4389	4.30129	-0.192418	-2.09362	0.850647	1.30675	-1.23062	-2.17449	0.500068	0.598067	-4.63703	1.29384	-5.04119	-1.56099	2.42029e-14
HC7	-37.2054	-16.925	18.2262	-8.07317	-9.47659	0.644344	-6.61897	-1.2114	4.00783	3.385	-2.32784	-0.987479	-0.738092	1.8208	2.22352	-3.38127	9.1243	-2.64149	7.49707	-15.59	2.10387e-14

## Sheet: PLWH with COVID-19 vs HC
Supplementary table 4：The fold change in PLWH with COVID-19 vs HC
Accession	FC	Pajusted
ALCAM	0.313284	0.00413716
PABPC1	3.56463	0.00437726
HABP2	4.81986	0.00525901
VTN	4.23522	0.00540538
PRIM1	2.86141	0.00540538
HAS1	0.459006	0.00540538
S100A9	6.3074	0.00590485
ADAMTSL4	10.4502	0.00617873
MMP3	7.70488	0.00617873
DNAJC3	4.98064	0.00617873
MASP2	4.23248	0.00617873
H3-4	12.9202	0.00702028
HYAL1	4.34611	0.00750731
SPON1	8.90867	0.00810192
SAA4	5.35955	0.00873416
FGA	3.03323	0.00873416
FGB	2.98631	0.00873416
COL18A1	10.1743	0.00912161
H4C1	9.58993	0.00912161
HLF	5.17241	0.00912161
IFIT5	4.99076	0.00912161
FAM217A	3.69368	0.00912161
COCH	2.88895	0.00912161
CHID1	2.88421	0.00912161
FGG	2.84361	0.00912161
RBM22	2.29293	0.00912161
CTBS	0.293505	0.00912161
ANXA4	0.213235	0.00912161
P3H1	1.95356	0.0102773
ANXA3	0.162797	0.0122623
CPB2	8.84249	0.0124819
OGN	6.41916	0.013128
MESD	3.67959	0.013128
KIAA2026	2.77548	0.013128
IGFBP2	16.8151	0.0134362
QSOX1	6.8308	0.0148169
UBQLN2	2.29922	0.0148169
IGF1	3.91536	0.0152915
ABCB9	3.74346	0.0158916
MRPL38	4.88008	0.017078
HNRNPH3	2.8094	0.017078
PABPC4	2.36851	0.017078
MMP19	2.51479	0.0179452
HDGF	2.48623	0.0179452
CD36	0.331671	0.0179452
PCOLCE	14.2356	0.0181205
SNED1	4.68282	0.0181205
FRZB	4.57697	0.0181205
CACYBP	3.41964	0.0181205
ECM2	3.19455	0.0181205
KRT37	2.35719	0.0181205
PSD3	0.400292	0.0181205
ITIH4	2.72902	0.0203727
EIF3J	2.48466	0.0203727
PA2G4	3.12932	0.0204741
SLC38A10	2.62379	0.0205823
ILF3	6.18292	0.0210455
LYZ	9.63692	0.0214104
CHST14	7.74909	0.0214104
PAM	4.40071	0.0214104
EFEMP1	3.18187	0.0214104
CAMTA1	2.85491	0.0214104
AIDA	2.04181	0.0214104
C1QTNF3	7.30245	0.0217864
PRAP1	6.05623	0.0217864
APOE	5.3804	0.0217864
MANF	4.00514	0.0217864
STIP1	3.70493	0.0217864
UBQLN1	3.22349	0.0217864
FARSA	0.226253	0.0217864
CFHR5	12.6803	0.0219178
SLC39A10	10.9603	0.0219178
IGFBP6	4.85166	0.0219178
IGFBP3	4.60425	0.0219178
NHEJ1	2.86113	0.0219178
EPRS1	2.14106	0.0219268
DUSP12	3.24093	0.0223237
PTBP1	3.07653	0.0223237
MST1	3.03827	0.0223237
APOB	2.39433	0.0223237
HNRNPH1	2.27254	0.0223237
TSPAN33	0.30979	0.0224615
CCDC43	2.7196	0.0225361
CST3	6.95107	0.0234296
FUBP1	4.27346	0.023555
ILF2	8.31652	0.0241404
TGFBI	4.19143	0.0244779
APOC1	2.77626	0.0246189
DAZAP1	2.62152	0.0246189
COTL1	0.270236	0.0246189
ANTXR2	2.64519	0.0250143
FLNC	0.208198	0.0259772
ITIH5	3.04724	0.0262492
SOD2	0.0732598	0.0262492
DLST	0.140151	0.0264258
LPGAT1	2.43005	0.0270695
TESC	0.165288	0.0270695
TMEM212	6.07423	0.0274471
FBLN5	5.65438	0.0274471
PCSK9	5.13547	0.0274471
ST6GALNAC6	0.477204	0.0274471
SCARF1	0.473058	0.0274471
ITGA2	0.219578	0.0274471
LAG3	12.2592	0.0278264
RNASE4	7.53863	0.0278264
GAS6	6.8054	0.0278264
CRTAC1	3.68701	0.0278264
JPT2	3.68039	0.0278264
PRG4	3.65031	0.0290454
TEC	0.388208	0.0290454
MMP14	11.5338	0.0301748
COL8A1	7.5778	0.0302399
ACTG2	0.278153	0.0306676
EIF4G3	0.444094	0.0322995
ITGB3	0.192683	0.0322995
ACTBL2	0.134933	0.0322995
PRRC1	2.64498	0.0324039
SERPINA11	4.36251	0.0328265
HTRA1	24.5971	0.0336865
CLEC3B	5.13695	0.0336865
ADAM10	0.266343	0.0336865
KIAA1191	3.01729	0.0338791
CPN1	7.56497	0.0339218
KHSRP	4.60648	0.0345301
CALM1	0.355844	0.0345301
ACP5	7.51534	0.035187
SELENOP	7.48098	0.0353919
ENPP2	18.6775	0.0357948
MON1B	4.2476	0.0357948
PTBP2	3.16593	0.0357948
SUMF2	2.23739	0.0357948
GRK6	0.406771	0.0357948
BTK	0.355625	0.0357948
GP6	0.175671	0.0374948
XYLT1	2.3682	0.0377481
F8	2.68963	0.0399706
COL17A1	6.35644	0.040048
VCAN	23.6091	0.040465
C1QA	13.5307	0.040465
GNG10	0.258393	0.040465
ST6GAL1	5.28612	0.0419566
C1QB	21.7064	0.0423015
ANGPTL3	10.3603	0.0423015
PI4K2B	3.60051	0.0423015
THSD4	3.40437	0.0423015
HRG	3.39515	0.0423015
MAPRE2	0.340047	0.0423015
FKBP1A	0.289474	0.0423015
SOD1	0.261575	0.0423015
CD9	0.2066	0.0423015
IGFBP7	7.18414	0.0425015
EIF1AD	2.38588	0.0425015
ACTB	0.138781	0.0425015
SYK	0.238291	0.0431697
RBM8A	2.99851	0.0434637
GMFG	0.241953	0.0434637
GNG11	0.20728	0.0434637
FBXO7	5.58088	0.0439514
RIT1	0.282453	0.0439514
TPI1	0.181181	0.0439514
BZW1	2.5418	0.044228
BST1	0.474408	0.0444655
ITGB1	0.214274	0.0444655
LSR	4.25506	0.0446637
MGAT1	9.5645	0.0446927
ZG16	8.32706	0.0446927
IGFBP4	4.90151	0.0446927
ADA2	3.63615	0.0446927
APOC4	3.364	0.0446927
ASGR2	2.71782	0.0446927
BZW2	2.61103	0.0446927
PDAP1	2.42021	0.0446927
PPP6C	0.316129	0.0446927
UROD	0.242247	0.0446927
BLTP2	0.204662	0.0446927
ADO	3.07062	0.0447696
MMP2	2.73295	0.0447696
FRYL	0.349785	0.0447696
COL1A1	7.71806	0.0459377
C1QC	17.737	0.0460954
F5	3.94912	0.0460954
ABCA4	2.34931	0.0460954
PPIB	2.30551	0.0460954
CD226	0.223428	0.0460954
PTPRG	0.425277	0.0468298
F12	9.38974	0.0471319
SPP1	5.16921	0.0471319
FBLN7	3.13609	0.0471319
TNIP1	2.74617	0.0471319
GAPDH	2.44149	0.0471319
ASPH	2.43613	0.0471319
RAC2	0.327864	0.0471319
LRRC7	0.184402	0.0471319
DNAAF1	0.127111	0.0471319
VIT	3.56286	0.047139
EZR	2.67317	0.047139
AFM	0.2903	0.047139
OAF	6.05354	0.0474479
CCL18	20.4574	0.0474618
CCL14	10.2017	0.0474618
S100A4	0.322904	0.0474618
HNRNPAB	3.39436	0.0482112
BAIAP3	2.042	0.0485135
STX11	0.191084	0.0485135
ICAM2	0.31369	0.0491063
FCN1	3.88737	0.0493459
RASA3	0.201939	0.0496028
RARRES2	14.9464	0.0497036
CARHSP1	2.74053	0.0497036
CFHR1	7.13755	0.0501689
SERPINA5	5.07544	0.0501689
LFNG	4.14734	0.0501689
C9	3.51007	0.0501689
DENR	1.92582	0.0501689
PFDN1	0.280814	0.0501689
VAV1	0.215395	0.0501689
PECAM1	0.191956	0.0501689
YWHAZ	0.188584	0.0501689
RHEB	0.173111	0.0501689
ITGAV	0.29616	0.0508169
MINPP1	4.59173	0.0508419
BTD	0.275219	0.0508419
GNAQ	0.195188	0.0508419
RUNDC3A	6.15208	0.0508475
AGFG1	2.39742	0.0508475
GSK3A	1.93186	0.0508475
EIF4B	2.54947	0.050923
C8B	3.65079	0.0514672
SETD3	2.7582	0.0514672
ANXA5	0.191204	0.0514672
GCLC	2.40251	0.0515084
ITGA2B	0.187605	0.0519283
OLFML3	7.04899	0.052149
H2AC11	6.91917	0.052149
MIA	5.24083	0.052149
ANGPTL8	5.12922	0.052149
HAGH	4.6621	0.052149
FBN1	3.88667	0.052149
L2HGDH	3.6004	0.052149
LPL	3.44157	0.052149
FAM107B	3.41643	0.052149
CDAN1	3.08704	0.052149
CNPY3	2.79024	0.052149
PCOLCE2	2.7749	0.052149
EIF1	2.57645	0.052149
RANBP10	2.08019	0.052149
MCTS1	1.94721	0.052149
FAH	0.287038	0.052149
KIF2A	0.26251	0.052149
HDHD2	0.232679	0.052149
WDHD1	0.229516	0.052149
F2RL3	0.211395	0.052149
PLP2	0.160194	0.052149
F11R	0.157906	0.052149
ACTA1	0.0932788	0.052149
PYM1	2.96898	0.0522409
KNG1	2.39285	0.0522409
LRP1	1.80952	0.0522409
CDKL3	7.07184	0.0524674
GP1BA	0.194015	0.0525466
SCUBE1	2.06634	0.0525646
SVEP1	3.65396	0.0525927
ADAMDEC1	3.02778	0.0525927
PIN1	2.31225	0.0525927
LAMA5	1.78332	0.0525927
FCGR2A	0.40706	0.0525927
FER	0.369506	0.0525927
ANGPTL4	3.37419	0.0529274
CLTA	0.222742	0.0537452
INPP5A	0.298422	0.054665
CA13	0.183018	0.0548735
HS3ST3B1	3.30289	0.0548977
SRI	0.192783	0.0548977
TSKU	6.97307	0.055131
OLA1	2.76694	0.055131
ITPKB	0.271912	0.055131
FABP6	52.8446	0.0552885
MB	4.09105	0.0552885
MARCO	3.36827	0.0552885
ADAMTS5	3.35275	0.0552885
ARPP19	2.9792	0.0552885
PLA1A	2.54501	0.0552885
FKBP3	2.27798	0.0552885
EIF5	2.14114	0.0552885
RPE	1.51965	0.0552885
S100A6	0.39315	0.0552885
FLNB	0.30044	0.0552885
ALB	0.287003	0.0552885
UBE2V2	0.240907	0.0552885
ITGA6	0.224825	0.0552885
ARHGAP1	0.18048	0.0552885
TMED5	0.153802	0.0552885
TPM4	0.116714	0.0552885
LBP	6.49865	0.0553983
ANK2	1.95934	0.0553983
TUFM	0.150206	0.0553983
MAN1A1	2.64371	0.055482
GSN	0.31864	0.0555974
VNN1	0.330553	0.0557136
DHX29	2.02564	0.056237
KLKB1	2.97035	0.0563487
PTPRJ	0.239366	0.0563487
TSPAN9	0.238195	0.0563487
EXT1	4.02107	0.0564257
PDE4DIP	3.74062	0.056738
H2BC12	6.95343	0.0572176
ADH4	5.55968	0.0572176
DNAH5	4.19789	0.0572176
GNAI2	0.306057	0.0572176
FYN	0.236573	0.0572176
PGM2	0.225628	0.0572176
BANF1	2.34633	0.0574397
KARS1	2.32674	0.0574397
ACTR2	0.160558	0.0574397
PDCD5	2.00757	0.0576266
RP2	0.319822	0.0576266
PLXNB2	0.293024	0.0576266
GRB2	0.24086	0.0576266
SFN	0.3088	0.0580033
FKBP1B	2.4246	0.0584022
ZNF518A	0.259635	0.0586269
MYO1C	0.222915	0.0586269
ENO2	0.454775	0.0588963
S100A8	4.42347	0.0589785
YWHAG	0.18469	0.0589785
DSC3	2.96125	0.0596729
HNRNPC	3.20447	0.059749
METAP2	1.80718	0.0600717
LAMP2	0.388011	0.0600717
MTPN	0.240834	0.0600717
ABTB3	0.227954	0.0600717
DNAJA4	7.97894	0.0603896
SBSN	3.84969	0.0603896
SNRPD1	0.21081	0.0603896
FLNA	0.169229	0.0603896
GSTA1	3.51033	0.0610412
CD48	3.39243	0.0610412
SLC44A1	0.178715	0.0610412
CMTM5	0.070909	0.0610412
SHISA7	3.03123	0.061125
TFPI	2.74494	0.061125
POGLUT1	2.27443	0.061125
UBE2V1	0.285938	0.061125
TPT1	0.244063	0.061125
ATRN	0.243793	0.061125
PLXNB3	0.240065	0.061125
YWHAE	0.221843	0.061125
NME2	0.191366	0.061125
UQCRFS1	0.0875548	0.061125
SF1	1.73435	0.0612209
PGAM1	0.223938	0.0612209
GDI1	0.17465	0.0625932
ARF1	0.450917	0.0631843
LYN	0.30047	0.0631843
ARPC5	0.146338	0.0635003
SRPX	6.91295	0.0641817
CAP1	2.34144	0.0641817
DSTN	2.32079	0.0641817
DDX55	0.275386	0.0641817
CPNE1	0.230288	0.0641817
HNRNPA1	3.96208	0.0643084
RELN	2.96418	0.0643084
YWHAQ	0.19677	0.0643084
ALDOA	0.23057	0.0647469
LTBP2	7.29771	0.0652486
STC2	3.34439	0.0652486
VPS29	0.479342	0.0652486
IL6ST	0.445516	0.0652486
USP19	0.270625	0.0652486
PPP3R1	0.237675	0.0652486
LDHB	0.194617	0.0652486
TSPAN14	0.259393	0.0657216
GUCY1B1	0.209384	0.0657216
IGFBP5	2.19754	0.0663837
RRAS	0.276444	0.066485
HPN	4.24808	0.0667254
COL4A1	1.98782	0.0667254
GP5	0.206725	0.0667254
LSM8	2.60635	0.0667386
LGALSL	0.248605	0.0667417
ZNF594	3.38832	0.066839
CTSH	3.26202	0.066839
CFL1	2.12979	0.066839
PEPD	0.413034	0.066839
SH3BGRL	0.194517	0.066839
GP1BB	0.090858	0.066839
COX5B	0.0751861	0.066839
INHBB	11.2804	0.0669112
CDV3	2.48276	0.0669112
RBM38	1.69696	0.0669112
MIF	0.148802	0.0669112
TUBA4B	0.185534	0.067011
CD74	6.07864	0.0684992
OTUD6B	3.4064	0.0684992
GLG1	2.87535	0.0684992
NAA25	2.57864	0.0684992
APOL1	2.43714	0.0684992
ST13	2.17326	0.0684992
PEA15	0.460469	0.0684992
WDR37	0.45142	0.0684992
ACSL4	0.359582	0.0684992
IGHV3-64	0.326447	0.0684992
CAB39	0.276873	0.0684992
YWHAH	0.261634	0.0684992
RAB27B	0.162464	0.0684992
SH3BGRL2	0.147382	0.0684992
NRP1	2.48825	0.0686786
GM2A	3.34688	0.0688698
TMPO	2.14639	0.0688698
NEDD8	0.584199	0.0688698
SUMO4	0.25653	0.0688698
VCL	0.181186	0.0688698
ELN	4.40222	0.0690443
GOLM1	4.10835	0.0690443
ARFGAP2	2.49717	0.0690443
SEC31A	1.8732	0.0690443
ENO3	1.81148	0.0690443
ECM1	0.449909	0.0690443
PSMB4	0.37687	0.0690443
SPIDR	0.319187	0.0690443
GLRX3	0.260467	0.0690443
YWHAB	0.215236	0.0690443
MDH1	0.202803	0.0690443
VAPA	0.162269	0.0690443
HGFAC	4.8105	0.0690481
	2.01376	0.0690481
TXN	0.315842	0.0690481
SNRPD2	0.265853	0.0692835
PLXNA4	0.223793	0.0692835
SUSD1	0.239253	0.0693256
ANTXR1	2.52565	0.0694227
LSM7	1.82263	0.0694227
SELL	0.425478	0.0694227
NCKAP1	0.386642	0.0694227
PARK7	0.237936	0.0694227
COMT	0.174344	0.0694227
EFR3A	0.208033	0.0699951
PLG	1.97112	0.0705386
BLVRB	12.7806	0.0706429
CCL23	9.91288	0.0706429
DAB2IP	3.68517	0.0706429
SPINK5	3.39585	0.0706429
ALDOB	3.3562	0.0706429
IGF2	3.31949	0.0706429
ENSA	3.11221	0.0706429
PGBD2	3.0164	0.0706429
NANS	2.31823	0.0706429
LSM6	1.95168	0.0706429
MASP1	1.54742	0.0706429
CA2	0.474584	0.0706429
BLMH	0.426352	0.0706429
CRKL	0.300942	0.0706429
CCS	0.27503	0.0706429
UBE2N	0.272881	0.0706429
PRKAR1A	0.251387	0.0706429
ECE1	0.241248	0.0706429
ANO6	0.238214	0.0706429
TTC1	0.222383	0.0706429
ARPC3	0.220038	0.0706429
DENND4A	0.21639	0.0706429
ERBIN	0.210891	0.0706429
GP9	0.201328	0.0706429
OTUB1	0.198793	0.0706429
GSTP1	0.17704	0.0706429
ACTR3	0.1445	0.0706429
MYL6	0.0972676	0.0706429
ACTN1	0.0540819	0.0706429
CTSF	1.78591	0.0708303
CD38	0.440886	0.0716514
ABI1	0.405904	0.071779
TFG	2.01714	0.0721017
PTPRA	0.316215	0.0723616
AK1	2.87395	0.0729074
CTRB1	2.50252	0.0729074
MGP	3.63583	0.0730841
PTPN6	2.53484	0.073298
MPST	0.281743	0.073298
CD8A	4.22692	0.0735453
RNASE2	2.87382	0.0735453
PRKCA	0.431693	0.0735453
CAPZA2	0.233494	0.0735453
PRDX3	0.0605952	0.0735453
TBCA	0.3226	0.074215
MXRA5	9.33216	0.0742468
ADH1B	6.19046	0.0742468
CNRIP1	3.69687	0.0742468
INHBC	3.5864	0.0742468
EIF2A	2.72659	0.0742468
C1R	2.61572	0.0742468
COLEC11	2.48993	0.0742468
PAIP1	2.09005	0.0742468
DSG3	2.06307	0.0742468
ARRB2	1.86461	0.0742468
TFIP11	0.536178	0.0742468
RASGRP2	0.453799	0.0742468
EPHX2	0.45012	0.0742468
TUBB6	0.407097	0.0742468
GC	0.390832	0.0742468
DENND6A	0.373836	0.0742468
CD34	0.364698	0.0742468
USP15	0.340386	0.0742468
STXBP2	0.254428	0.0742468
DGKG	0.246318	0.0742468
C2orf88	0.222712	0.0742468
GSTO1	0.211524	0.0742468
ADCY6	0.181847	0.0742468
ETFA	0.126693	0.0742468
ITGA5	0.28952	0.0742733
CUTA	0.275321	0.0744659
FGL1	19.135	0.0745328
EIF4H	2.66195	0.0745328
BCHE	0.313592	0.0745328
TKT	0.312238	0.0745328
TGM6	0.279375	0.0745328
TUBA1C	0.205681	0.0745328
RAB1B	0.159178	0.0745328
DSC1	3.2117	0.074701
PPFIA1	2.00436	0.074701
AHSG	0.359228	0.074701
TFRC	3.56111	0.0751654
LRPAP1	3.36473	0.0753779
NMT1	2.34897	0.0753779
RAB1A	0.188493	0.0753779
TNFSF13	1.97158	0.0754634
LIMK1	0.407434	0.0754634
RALBP1	0.382638	0.0754634
ACTR1B	0.325583	0.0754634
ATP1B3	0.254093	0.0754634
GPI	0.23874	0.0754634
MT-CO2	0.046641	0.0754634
FKBP2	2.16366	0.0760718
GDI2	0.23239	0.0762711
PCNP	4.91026	0.0765486
ARHGAP35	0.484038	0.0765966
SULT1A3	0.347724	0.0765966
CLIC1	0.315051	0.0765966
ARHGDIB	0.250516	0.0765966
COX4I1	0.0568441	0.0765966
CD47	0.264816	0.0768019
TGOLN2	0.257213	0.0768019
RAB5A	0.219318	0.0768019
SH3BGRL3	0.188628	0.0768019
FAM120A	0.434222	0.0775963
RNASE6	17.9379	0.077668
GNPTG	2.15099	0.077668
ABI3BP	2.04087	0.077668
PLXDC2	0.322959	0.077668
MGLL	0.240219	0.077668
CLIC4	0.204545	0.077668
RAB6A	0.144275	0.077668
PRKAR2B	0.32403	0.0780116
ARMC8	0.281971	0.0780116
UBE2K	0.22966	0.0780116
C1S	2.6251	0.0780642
SZRD1	3.5247	0.0782688
PITPNB	0.240328	0.0782688
CMIP	0.189674	0.0782688
PANX1	0.15183	0.0782688
FUBP3	3.47237	0.0787477
STXBP3	0.291216	0.0787477
PITPNM2	0.414895	0.0799308
MPO	13.1262	0.0803651
STAM	1.75978	0.0804827
PSMB10	0.292118	0.0806181
GLOD4	0.277138	0.0811049
ABHD11	0.259614	0.0811049
COL4A2	7.57043	0.0814646
RAB6B	0.152165	0.0814646
WDR1	0.245083	0.0819063
LOX	5.23268	0.0819221
REG4	5.17534	0.0819221
COL14A1	4.39666	0.0819221
RNF114	1.92331	0.0819221
GNAI3	0.414917	0.0819221
ARF5	0.377183	0.0819221
LRRC57	0.358374	0.0819221
RAP2B	0.266887	0.0819221
LDHA	0.241849	0.0819221
STX4	0.233452	0.0819221
ELOB	0.17311	0.0819221
TPM2	0.109882	0.0819221
MARCKS	6.09581	0.0821715
DNAJC9	1.8224	0.0827368
ITPR2	0.382095	0.0827368
EIF4A2	0.363289	0.0827368
LRBA	0.141291	0.0827368
FLG2	3.96194	0.0827727
DDT	0.447996	0.0827727
HSD17B1	0.397826	0.0827727
PSMB9	0.300945	0.0827727
PLA2G7	4.51896	0.0830142
BMP1	1.69706	0.0830142
PRDX6	0.308306	0.0830142
ACTR1A	0.224154	0.0830142
SERPING1	2.27284	0.0832211
C4BPA	1.6853	0.0832211
ASPN	0.495679	0.0832211
PLEKHF1	0.471683	0.0832211
TTC21B	0.464342	0.0832211
ISYNA1	0.350481	0.0832211
EML2	0.23949	0.0832211
LY6G6F	0.209813	0.0832211
MYH9	0.118964	0.0832211
GRK3	0.136454	0.0833159
TUBA4A	0.159095	0.0833511
TXNDC17	0.294236	0.0836898
TNS1	0.520704	0.0838998
SNAP29	0.383939	0.0845731
RAB11B	0.207621	0.0848338
EIF4ENIF1	2.09355	0.0851086
SPON2	6.0584	0.0853032
IGHV3-38	0.441541	0.0856796
BRK1	0.372669	0.0856796
PTRHD1	0.286823	0.0856796
IDH2	0.0605167	0.0857087
PLEKHF2	0.469074	0.0857418
PARVB	0.283377	0.0858766
IFITM3	5.69953	0.0864575
MEPE	4.42084	0.087504
PAFAH1B2	0.235642	0.087504
ALDH16A1	0.225146	0.0876856
NOTUM	3.36877	0.0879138
SLC22A23	0.446151	0.0879138
FHL1	0.425915	0.0879138
UBA5	0.254753	0.0879138
SAA2	139.286	0.088118
APMAP	4.12457	0.088118
F9	2.771	0.088118
F7	2.11397	0.088118
PICALM	2.05434	0.088118
IGHV4-39	1.96283	0.088118
RAB35	0.407162	0.088118
CD151	0.280307	0.088118
NME1	0.225012	0.088118
PRTN3	4.14686	0.08831
HGS	1.73107	0.08831
LARS1	0.480786	0.08831
LRRFIP1	0.437534	0.08831
CDC42	0.436636	0.08831
SLC16A3	0.419512	0.08831
F13B	0.418493	0.08831
RPS6KC1	0.379642	0.08831
PFN1	0.339642	0.08831
CDC42BPB	0.337023	0.08831
CYRIB	0.31633	0.08831
FCER1G	0.30307	0.08831
ALAD	0.274484	0.08831
STK4	0.256426	0.08831
RGS19	0.253367	0.08831
GTPBP2	0.232184	0.08831
RAB10	0.213131	0.08831
F13A1	0.197317	0.08831
ESAM	0.179327	0.08831
SLC2A3	0.158485	0.08831
TMED9	0.0833958	0.08831
PPIC	7.42826	0.0883494
TXNL1	0.252082	0.0883494
SPN	0.442762	0.08856
NRBP1	0.254718	0.08856
GPR15LG	3.10265	0.0895777
PIP5K1C	0.409351	0.0895777
PPP3CA	0.304906	0.0895777
GPNMB	2.21354	0.0896621
NAA50	2.14801	0.0896621
FSTL1	0.426766	0.0896621
SNAP23	0.331481	0.0896621
NCKAP1L	0.324213	0.0896621
TF	0.291226	0.0896621
ARPC5L	0.243036	0.0896621
CHRDL1	5.46889	0.0897438
RENBP	0.213218	0.0897438
TMED4	0.10587	0.0897438
DBI	0.292578	0.0898519
GDF15	25.0996	0.0903441
CFP	2.072	0.0903441
ICOSLG	0.373647	0.0906623
LAMTOR3	0.327888	0.0906623
LOXL1	5.12084	0.0907023
RAB5B	0.235698	0.0908829
CAPZB	0.235127	0.0921461
SERPINA10	2.36711	0.0922879
GSS	0.239478	0.0924008
RNF31	0.252362	0.0925639
TPM3	0.117866	0.0925639
DHRS11	9.49444	0.0934588
COL2A1	8.64261	0.0934588
ZC3HAV1	0.45195	0.0934588
MTAP	0.26451	0.0934588
TUBB	0.194003	0.0934588
CD84	0.170214	0.0934588
RTN4	0.14893	0.0934588
CYFIP1	0.361737	0.0934758
OLFML1	7.27187	0.0936192
COX6C	0.100348	0.0936192
MMP25	5.19149	0.0937708
CTDSP1	0.289967	0.0942093
TTYH3	0.246359	0.0942734
PSME2	0.415971	0.0943596
HPCAL1	0.320983	0.0944377
ATP1A1	0.294543	0.0944377
CAPZA1	0.237889	0.0949633
ABCC4	0.154962	0.0949633
SEMA3B	2.53719	0.095316
TES	1.9956	0.095316
HSPG2	1.67136	0.095316
MYO9B	0.453476	0.095316
DGKA	0.430567	0.095316
ITIH2	0.424775	0.095316
ANKRD28	0.378721	0.095316
EFNB1	0.313659	0.095316
USP47	0.300677	0.095316
UBR4	0.299613	0.095316
OXCT1	0.264822	0.095316
RAB5C	0.220741	0.095316
MICAL1	0.195598	0.095316
PTPA	0.189346	0.095316
SEC22B	0.156475	0.095316
ZNF729	2.93828	0.0954753
CPT2	0.319794	0.0959665
ST3GAL6	0.295329	0.0961551
DPEP2	0.506304	0.0961591
IMPA1	0.217366	0.0961591
FH	0.116302	0.0961591
CYB5R1	0.0924279	0.0963448
CFD	7.6817	0.0963862
FGL2	4.04372	0.0963862
CTSL	3.11832	0.0963862
F10	2.24034	0.0963862
TTC9C	1.88794	0.0963862
SH3PXD2A	0.513291	0.0963862
MAGED2	0.372534	0.0963862
IGKV1-37	0.343715	0.0963862
DOK1	0.340564	0.0963862
GNA13	0.325971	0.0963862
AKR1A1	0.303307	0.0963862
PPM1F	0.285725	0.0963862
MPIG6B	0.19739	0.0963862
LAMTOR5	0.163219	0.0963862
ALOX12	0.160489	0.0963862
BCAP31	0.116332	0.0963862
P4HB	0.115142	0.0963862
HADH	0.104612	0.0963862
TMOD3	0.100858	0.0963862
TMEM63A	0.073921	0.0963862
SYTL4	0.426304	0.0965503
CALU	0.106217	0.0965503
MMP1	3.79492	0.0968156
FCN2	3.41371	0.0968156
CACNA2D3	2.68945	0.0968156
CARD9	0.469249	0.0968156
MSRA	0.342721	0.0968156
GNB1	0.342364	0.0968156
GAK	0.338628	0.0968156
KRT13	0.318691	0.0968156
PPP1R7	0.284799	0.0968156
SIPA1	0.244029	0.0968156
CMTM6	0.173384	0.0968156
INF2	0.477648	0.0972067
CYTH2	0.342206	0.0972067
DENND3	0.272816	0.0972067
LAMP1	0.151557	0.0978007
CSNK1G3	0.455618	0.0979317
FAM177A1	0.247412	0.0979317
ARPC1B	0.219948	0.0979317
CS	0.0932852	0.0979317
FNBP1L	2.13306	0.0983453
ACTN4	0.0646011	0.0983453
ATP5F1B	0.0623575	0.0983453
TCN2	23.3226	0.0983634
EBI3	7.28312	0.0983634
IL1RAP	0.414986	0.0983634
PSMA5	0.338167	0.0983634
ARL8B	0.325565	0.0983634
IPO9	0.281354	0.0987061
SFTPB	6.73756	0.099157
TST	0.0666568	0.099157
CCDC134	2.19166	0.0991884
PCDH18	1.98145	0.0991884
CLSTN1	0.501266	0.0991884
COPS4	0.285806	0.0991884
NSF	0.277263	0.0991884
GNG5	0.238975	0.0991884
PLS3	0.230108	0.0991884
ARHGDIA	0.230953	0.0992426
ZFYVE1	0.637354	0.0997832
EPS15	0.240049	0.100228
FUCA2	0.699854	0.100397
RBP4	0.332896	0.10063
SHBG	3.60967	0.100898
MAN2A1	0.516181	0.100898
RAB13	0.332609	0.100898
DDAH2	0.24814	0.100898
DAP	4.14021	0.101025
CPXM2	2.70352	0.101025
COL1A2	2.06911	0.101025
NARS1	1.82474	0.101025
COL6A3	1.70082	0.101025
MEGF8	0.582671	0.101025
STX5	0.579569	0.101025
TALDO1	0.405058	0.101025
PDXDC1	0.321092	0.101025
COPS5	0.308793	0.101025
RAB2A	0.221594	0.101025
TSN	0.191012	0.101025
TUBB4B	0.184781	0.101025
ECH1	0.096869	0.101025
CYB5R3	0.0767322	0.101025
SACM1L	0.0702548	0.101025
ATP5F1A	0.0699715	0.101025
ARPC4	0.221758	0.101158
SAA1	110.399	0.101385
ATP6V1A	0.233908	0.101385
ATP5ME	0.0715672	0.101385
SLC25A6	0.129602	0.101711
RNASE1	5.13587	0.101808
RAB33B	0.492468	0.102249
PPM1A	0.209704	0.102249
PRSS3	2.09365	0.102731
SEC23A	0.385263	0.102731
NECTIN2	0.309766	0.102731
TPM1	0.0862015	0.102731
FAM162A	0.0696256	0.102731
TCN1	0.418652	0.102782
CTDSPL	0.213192	0.102932
MYO1E	1.99383	0.103222
MAN1A2	2.52075	0.103327
HLA-DRB1	2.19181	0.103327
PTEN	1.80923	0.103327
PHB1	0.129211	0.103327
YTHDF3	2.22415	0.103462
GRK5	0.48778	0.103462
ARFGEF1	0.375469	0.103462
VCP	0.304628	0.103462
PSAP	0.291992	0.103462
VPS13A	0.252566	0.103462
HECTD3	0.192976	0.103462
P2RX1	0.175807	0.103462
SLC25A5	0.0710364	0.103462
NRP2	3.20174	0.103516
GNAZ	0.183856	0.103516
LEFTY1	2.11514	0.103526
COLEC10	2.5049	0.103912
SELENBP1	1.88968	0.103999
GMPPB	0.316685	0.103999
NAGLU	0.515873	0.104327
HSPD1	0.100871	0.104327
PEBP4	4.23821	0.104387
IGLV3-19	2.19089	0.104387
RAP1A	0.552383	0.104628
DPP3	0.311783	0.104628
TREML1	0.104505	0.104878
NUDT4	2.53558	0.104897
PDK3	2.33299	0.105384
WBP2	0.353067	0.105603
CEP41	1.72237	0.105715
TGFB1I1	0.283604	0.106283
SH3BP1	1.91722	0.106576
AMBP	1.58469	0.106576
MOB3C	0.618065	0.106576
COPS8	0.225305	0.106576
VAPB	0.166012	0.106576
PSMG1	2.06775	0.106912
HINT1	0.613775	0.106912
SLK	0.424514	0.106912
LUM	0.377669	0.106912
MACF1	0.35528	0.106912
DCTN1	0.244345	0.106912
COPE	0.227013	0.106912
JAM3	0.14658	0.106912
TUBB1	0.134327	0.106912
HADHA	0.0915728	0.106912
ITGAL	1.79818	0.107579
FDPS	0.230186	0.107579
ACADVL	0.132376	0.107652
CAMK1	0.173701	0.107792
TXNDC5	0.205042	0.108032
CHMP4B	0.515663	0.108259
PRELP	6.68091	0.108767
ADAMTSL2	3.58088	0.108782
RO60	0.569923	0.109063
CTBP1	0.356831	0.109063
GUCY1A1	0.289034	0.109721
ARHGAP17	2.25836	0.109814
C2CD5	0.392795	0.109935
CALCOCO1	0.221668	0.109983
NAA15	1.62813	0.110315
TRIM58	0.239746	0.110315
CILP	1.96975	0.110386
CASP3	0.252014	0.110549
RAB14	0.239467	0.110549
MYO18A	0.226635	0.110549
SKIC8	0.197181	0.110549
TAPBP	0.0896404	0.110549
ARL6IP5	0.0406138	0.110549
TBXAS1	0.0450688	0.111309
ARHGAP18	1.90274	0.111326
COPZ1	0.350816	0.111326
PGLS	0.246712	0.111326
RAB32	0.161531	0.111326
AARS1	0.296481	0.11139
CANX	0.064626	0.11139
TOM1L2	0.305387	0.111459
LMAN2	0.16361	0.111459
DECR1	0.0859456	0.111459
IGFALS	2.25581	0.111638
CAPNS1	0.355376	0.111638
RTN3	0.333002	0.111638
CD109	0.319373	0.111638
MYO5A	0.273791	0.111638
NUTF2	0.429457	0.111645
TAC3	3.18117	0.111689
ADGRE5	2.02538	0.111689
SH3GLB2	0.41277	0.111689
LZIC	0.399836	0.111689
IGHV3-72	0.369316	0.111689
PSMC3	0.286588	0.111689
TBC1D15	0.202687	0.111689
TOR4A	0.132916	0.111689
PIBF1	2.57731	0.111887
IGF2BP2	0.448763	0.111887
STMN1	1.77661	0.112049
CCDC126	1.48848	0.112049
RAB3GAP1	0.517314	0.112049
RIPK1	0.515199	0.112049
MTSS2	0.479198	0.112049
GIT1	0.391872	0.112049
NRDC	0.380113	0.112049
RAP1GDS1	0.324535	0.112049
ABCC1	0.303807	0.112049
PSMD13	0.263199	0.112049
TMBIM1	0.229175	0.112049
PPCS	0.225588	0.112049
SLFN14	0.205192	0.112049
TACC1	0.393031	0.112213
SERPINB1	0.264511	0.112263
ANG	1.93869	0.112273
PRDX1	0.41973	0.112273
LGALS7	3.41164	0.112437
VASH1	1.60226	0.112437
CDK5	0.524107	0.112437
NUDC	0.36345	0.112437
HSPE1	0.140889	0.112437
NDUFA13	0.074554	0.112437
ATP5F1C	0.0576922	0.112437
ENDOD1	0.044275	0.112437
CXCL12	2.44301	0.112486
AKR1C1	2.39155	0.112486
NAXE	0.358979	0.112486
LXN	0.358701	0.112486
USO1	0.277574	0.112486
SERPINB9	0.266368	0.112486
PDIA6	0.109869	0.112486
PAIP2	2.89357	0.112736
FRMD4B	0.330006	0.112736
NAPA	0.284023	0.112736
ATP2A2	0.104877	0.112736
MSLN	3.66729	0.112817
TUBG1	0.387251	0.112817
COX7A2	0.0641333	0.112817
ARPC2	0.190953	0.112866
ITCH	0.333565	0.112944
PGD	0.318658	0.112944
TMEM109	0.0832696	0.112944
ITIH1	0.481897	0.113176
DMRT2	0.474066	0.113176
PSMC4	0.363345	0.113176
NAPRT	0.34062	0.113176
ACLY	0.261326	0.113176
TPD52L2	0.222796	0.113176
GIP	4.03237	0.11347
TNC	1.82386	0.113838
RIPOR3	0.347996	0.113838
PPP2R2A	0.31816	0.113838
ARAP1	0.310365	0.113838
CTNND1	0.46581	0.11384
SMS	0.312496	0.11384
FN1	0.598526	0.113973
TLN1	0.430304	0.113973
ADSS2	0.412217	0.113973
CNST	0.273825	0.113973
ETFB	0.224819	0.113973
HADHB	0.0800994	0.113973
UBE2M	1.7433	0.113999
UBAP2L	1.63595	0.113999
DYNLL1	0.407961	0.113999
CZIB	0.363989	0.113999
APOBR	0.48918	0.114111
UROS	0.378563	0.114111
PSMA1	0.356611	0.114111
GGT1	0.544622	0.114133
LRRC32	0.292508	0.114239
ATP5PF	0.0594581	0.114324
MMRN2	1.84567	0.114373
ATP2A3	0.049776	0.11451
NEXN	0.336115	0.115145
MAPRE1	2.6774	0.115179
IMPACT	2.0389	0.115179
TARDBP	0.402675	0.115179
TBC1D9B	0.243158	0.115179
PBXIP1	2.78807	0.115281
SRSF6	2.76093	0.115281
YES1	0.376431	0.115281
MINDY3	0.36577	0.115281
PSMA3	0.32582	0.115281
DOCK10	0.307525	0.115281
NUDT2	0.276709	0.115281
DCTN3	0.188144	0.11547
PLAT	3.87411	0.115518
NBEAL2	0.195541	0.115518
CD46	0.13417	0.115518
CDH2	2.14113	0.115525
IGHV3-38-3	0.480607	0.115525
GBP4	0.329994	0.115525
PTK7	0.321537	0.115525
XPNPEP1	0.310544	0.115525
USP5	0.264819	0.115525
TGDS	2.48632	0.116161
NRAS	0.324358	0.116161
ZNF836	0.203359	0.116161
SELP	0.174351	0.116161
SDHB	0.157062	0.116161
EPS15L1	0.312625	0.116368
ASAH1	0.20928	0.116368
PRKCSH	0.124519	0.116368
IGHE	5.28472	0.116682
KPNB1	0.237646	0.116688
HSP90AA1	0.359284	0.116693
LIPC	7.47459	0.11723
MAOB	0.130229	0.11723
RAP1GAP2	0.39458	0.117252
DYNC1H1	0.392899	0.117252
PSMC6	0.304542	0.117252
EMD	0.196121	0.117252
UBFD1	1.94591	0.117469
GNAS	0.419119	0.117469
C8G	0.408117	0.117469
CSE1L	0.388331	0.117469
EIF4A1	0.31687	0.117469
PSMB2	0.307064	0.117469
CCT8	0.251319	0.117469
PPIF	0.0674017	0.117469
LAMB1	0.412199	0.117597
MDH2	0.0537796	0.117597
HUWE1	0.354503	0.117708
DCTN2	0.224476	0.117708
PGRMC1	0.0540193	0.117708
ZNF185	0.396006	0.11787
DAAM1	0.256571	0.11787
COPS2	0.288801	0.118098
CTHRC1	4.00346	0.118124
HK1	0.0682432	0.118172
DNAJC17	1.79716	0.11854
RAB7A	0.352791	0.11854
HSPA8	0.350154	0.11854
NT5DC1	0.550762	0.118639
DMKN	2.0724	0.118813
HOOK3	0.409488	0.118813
RPIA	0.260903	0.118813
FASN	0.287738	0.118863
NACA4P	1.99801	0.118961
PSMD12	0.32843	0.118961
SERPINB6	0.281345	0.118961
TC2N	0.328645	0.119827
RTN1	0.309774	0.119895
SPARC	0.0895831	0.120425
PSMD3	0.331846	0.120699
SERPINB3	3.02613	0.120834
ABCB6	0.384519	0.120922
ITLN1	5.64354	0.121081
CMPK1	0.380358	0.121081
CCT5	0.307425	0.121081
TMED10	0.0732976	0.121081
UBA7	0.201326	0.121804
PIK3C3	0.282897	0.121907
HYCC1	0.199331	0.122397
DBN1	0.159774	0.122447
CCDC25	2.14938	0.122713
NHLRC2	0.224796	0.122713
GSR	0.28431	0.123022
LCP2	1.78218	0.123069
PRDX5	0.3806	0.123069
VPS53	0.430236	0.123381
NDUFB10	0.0578128	0.123381
ABCE1	0.523624	0.123397
OPA1	0.299328	0.123397
PRKG1	0.219802	0.123397
ATP5PO	0.0615577	0.123397
SRM	0.371066	0.123652
PRKAA1	0.416173	0.123802
ARHGEF7	0.39643	0.123846
LAMTOR1	0.187312	0.123846
UGP2	0.275043	0.123897
HPSE	2.44539	0.124077
ACAP1	0.622204	0.124077
PFDN5	0.300158	0.124077
GNB2	0.188363	0.124077
PPP6R1	0.272262	0.124153
RHOG	0.504857	0.124286
RAD23B	0.403229	0.124545
ELOC	0.206033	0.124545
ABHD16A	0.164351	0.124545
PSMA2	0.388987	0.12462
RNH1	0.279094	0.124804
COPA	0.226156	0.124869
CYBB	2.60807	0.125052
GORASP2	1.72566	0.125052
CRP	45.0001	0.125141
COL6A2	1.61583	0.125273
EXOC3L4	0.32083	0.125273
NUDT5	0.233327	0.125273
VDAC3	0.053758	0.125273
COL12A1	2.52637	0.125283
SLC25A3	0.0550605	0.125283
RMND1	6.57451	0.125851
PNP	0.247657	0.12648
TUBA8	0.166667	0.12648
ARHGAP45	0.471118	0.126491
GSDMD	0.393175	0.126491
APOF	4.70985	0.126498
USP7	0.459343	0.126498
ACAT1	0.253489	0.126498
TNPO1	0.251388	0.126498
MOB3A	2.12702	0.126718
TOMM34	0.569839	0.126718
TUBGCP2	0.345521	0.126718
DYNLL2	0.33007	0.126718
USP9X	0.27507	0.126718
DCN	2.34957	0.126959
APPL2	0.207211	0.126959
ESYT1	0.16705	0.127099
INPP5F	14.7414	0.12743
RAB18	0.142519	0.12743
RAP1B	0.33003	0.127512
PAPLN	2.0383	0.127749
LYPLA2	0.535575	0.127749
GARS1	0.347759	0.127749
SYCN	8.63931	0.127764
DCD	2.98705	0.127764
APOM	1.61541	0.127764
PPP2R1A	0.33299	0.127764
CALR	0.239764	0.127764
P4HA1	1.42858	0.127781
DHX36	0.628656	0.128211
KSR1	0.472693	0.128441
KLK14	1.73462	0.128784
LAP3	2.15414	0.128932
VIL1	0.241481	0.129188
CCDC124	1.33386	0.129188
ACO2	0.194767	0.129406
POTEI	0.0796549	0.129406
GLO1	0.306711	0.129409
ALPL	2.23507	0.129477
PI4KA	0.30378	0.129642
SMOC1	16.6167	0.130481
FAT1	2.42385	0.130481
KRTDAP	2.31124	0.130481
GNB4	0.347556	0.130481
CLTC	0.164291	0.130481
HSPA9	0.0932368	0.130481
HSPA7	0.407788	0.130548
NIBAN1	0.399547	0.130548
UGGT1	0.127004	0.130548
CCT2	0.33643	0.130912
BSG	0.360334	0.131109
CFHR3	2.16708	0.131139
GET3	0.251425	0.131139
ACADM	0.110689	0.131139
EXOC2	0.462018	0.131514
IHH	1.56679	0.131571
SNTB1	0.266175	0.131571
NAPG	0.367478	0.131672
TXNDC9	1.7117	0.131831
GMIP	0.410465	0.131831
UBA1	0.349861	0.131831
AK2	0.139662	0.131831
MYL12A	0.115717	0.131831
UQCRC2	0.091422	0.131831
STAG1	3.19141	0.132385
RIGI	2.92172	0.132385
AP3B2	1.50123	0.132385
LTA4H	0.52071	0.132385
DUSP3	0.410462	0.132385
BAG5	0.367807	0.132385
QARS1	0.339151	0.132385
ESYT2	0.333886	0.132385
EXOC3L2	0.242037	0.132385
PFDN6	0.24069	0.132385
CLEC1B	0.226217	0.132385
AP3B1	0.431258	0.132509
IGLV2-23	3.83728	0.13269
ARHGAP10	0.433624	0.13269
NUDT3	0.408181	0.13269
FAM234A	0.206457	0.13269
HSD17B12	0.124736	0.13269
MICU1	0.421328	0.132817
RUVBL1	0.27533	0.132817
RDH11	0.0560965	0.132817
SOS1	1.36325	0.133011
DOCK11	0.315063	0.133106
TUBA3C	0.178134	0.133176
CAND1	0.37197	0.133279
VAMP3	0.329908	0.133491
RAP2A	0.32593	0.133491
CISD2	0.209288	0.133554
FAT4	1.91457	0.133555
A2M	0.462347	0.133555
IPO5	0.270033	0.133559
VAMP7	0.251788	0.133559
PFKL	0.414265	0.133791
TMED2	0.0903801	0.133791
G3BP2	1.77063	0.133972
TJP1	1.64723	0.133972
LCAT	0.520566	0.133972
NAP1L1	0.393715	0.133972
CSRP3	3.73536	0.133984
CD58	0.562693	0.133984
EXOC1	0.510789	0.133984
CHRDL2	3.46788	0.134408
PSMF1	1.98858	0.134408
PLAA	0.513133	0.134408
NFE2	0.506036	0.134408
KALRN	0.32948	0.135022
SCCPDH	0.108745	0.135022
FGFR1	1.58874	0.135057
ATE1	0.584285	0.135057
DAG1	0.560168	0.135057
DBNL	0.381826	0.135057
COPS6	0.309188	0.135057
C1QBP	0.0762962	0.135057
COX5A	0.0948896	0.135242
DOCK8	0.304986	0.135423
CYCS	0.138324	0.135452
HABP4	1.57622	0.135519
STRAP	0.32585	0.135519
ACAT2	0.318101	0.135519
NPEPPS	0.258628	0.135519
COPG1	0.234396	0.135519
GIPC1	1.69158	0.135562
PEBP1	0.559014	0.135562
NDUFS7	0.312385	0.135562
GRAP2	0.478655	0.135688
CHMP6	0.414039	0.135744
ARF4	0.474822	0.135806
PRKCQ	0.376839	0.135806
MINDY1	0.264017	0.135806
VDAC2	0.0834986	0.135806
TMSB4X	0.597785	0.135865
TMEM30A	0.107533	0.135865
PRUNE1	0.206672	0.136215
AGAP2	0.708798	0.136249
C3orf85	2.43844	0.13667
MAPK1	0.439245	0.13667
SLC44A2	0.383987	0.13667
HSP90AB1	0.361085	0.13667
PSMD11	0.353337	0.13667
BCR	0.637027	0.13681
MYCBP2	0.546505	0.13681
C3	0.507717	0.13681
PAFAH1B3	0.471286	0.13681
CCDC80	3.43588	0.13685
HSPA4	0.359968	0.13685
PRPS2	0.54921	0.136907
AMPD2	0.408508	0.136907
PTPN12	0.407509	0.136907
FLII	0.223587	0.136907
ATL3	0.0791926	0.136907
PHPT1	0.550572	0.136972
SSR4	0.115449	0.136972
SLC16A7	0.398762	0.13724
GGA3	0.299671	0.13724
PLEKHO1	0.324775	0.1373
FN3K	0.447023	0.137358
CSNK2A1	0.369617	0.137445
STAT5B	0.215556	0.137761
SSR1	0.114582	0.137831
IARS2	0.347595	0.138056
RPN1	0.0827875	0.138056
ARL8A	0.416524	0.138133
AP1M1	0.18871	0.138133
PSMB1	0.371333	0.13828
UTRN	0.316841	0.138507
PDE5A	0.185487	0.138507
FHOD1	0.352191	0.13906
ZYX	2.25203	0.139175
HDAC6	0.541624	0.139175
EIF3I	0.495767	0.139175
PSMD2	0.41406	0.139175
CAPN1	0.328903	0.139175
GPX1	0.245729	0.139175
INPP5D	0.566408	0.13923
PSMA4	0.394837	0.139383
VBP1	0.391496	0.139383
NT5C	0.377056	0.139892
GIPC3	0.416919	0.139993
NEK9	0.336107	0.139993
PTGDS	2.20748	0.140143
ILK	0.479744	0.140143
IST1	0.460117	0.140427
SERPINC1	0.495345	0.140637
AHCY	0.435173	0.140944
NF2	1.52605	0.141134
ACY1	2.15617	0.141641
ITGB2	3.17368	0.14187
KIF13B	0.364517	0.142064
DPYSL2	0.324514	0.142064
SLC2A1	11.8987	0.142075
HLA-A	0.467198	0.142399
SCAMP2	0.166349	0.142529
CARS1	1.85333	0.142617
ABHD14B	0.529353	0.142617
LST1	0.510117	0.142617
PSMD10	0.426647	0.142617
HLA-B	0.354426	0.142632
MAP4K5	0.639058	0.142708
SFRP4	3.49876	0.14282
CRAT	0.274245	0.142856
FGD4	0.456409	0.142912
PTGS1	0.0694818	0.143064
PRDX4	0.105702	0.143204
SERPIND1	0.381376	0.143359
EEF2	1.61704	0.143361
ATP5PD	0.0746334	0.144193
CTSS	7.73767	0.144436
ITGAM	2.59609	0.144436
NPNT	2.40155	0.144436
RAB22A	0.546278	0.144436
PSMC2	0.380979	0.144436
COPS3	0.32152	0.144436
DDB1	0.299469	0.144436
TUBB4A	0.262405	0.144649
PROS1	1.45828	0.144684
STON2	0.351916	0.144684
NHERF1	0.424401	0.144786
CD37	0.391555	0.14505
STAU1	1.94806	0.145324
NNT	0.151391	0.145428
RSU1	0.666252	0.145783
XPO4	0.307859	0.145783
DDX18	0.156662	0.146053
AFG3L2	0.580967	0.14633
TANGO2	0.425457	0.14633
ATIC	0.356956	0.14633
CSNK2A2	0.331007	0.14633
GLUD1	0.211399	0.14633
WASF2	0.551341	0.146644
TTC27	0.339787	0.146677
UGT8	0.400189	0.146841
AP1B1	0.269765	0.146841
TPST2	0.12791	0.146841
MFGE8	3.11651	0.146924
PAICS	0.257186	0.147782
UBXN6	0.63144	0.147983
PFDN2	0.223368	0.147983
KRT9	3.84364	0.14822
PRCP	1.5637	0.14822
ALDOC	0.515909	0.14822
ADGRG6	1.80909	0.148263
VSIR	0.458831	0.148263
RNASEL	0.334244	0.148263
PPL	0.169617	0.148397
PPP2CB	0.379609	0.148508
CCNY	0.391121	0.148832
GPSM3	0.356361	0.148836
FADD	0.491253	0.148909
HINT3	0.406301	0.148909
GSTK1	0.204972	0.148909
UNC13D	0.17603	0.148909
ARHGEF6	0.506839	0.149261
OPTN	0.420861	0.149466
ABHD10	0.208017	0.149466
NDST1	1.77448	0.149512
MPP7	0.66006	0.149512
ACO1	0.465501	0.149792
UBASH3B	0.464404	0.149944
JAK1	0.3884	0.150311
GSTM3	0.5922	0.150369
DERA	0.379676	0.150369
NSFL1C	0.432342	0.150507
MPP1	1.4997	0.150843
DDOST	0.0588809	0.150941
LHFPL2	0.218481	0.150952
PPIA	0.586814	0.150956
APEH	0.408575	0.151314
DSG1	3.39472	0.151509
BAG6	0.430731	0.151509
DNAJB6	0.367543	0.151509
PHB2	0.10017	0.15163
SERPINA6	0.480613	0.151739
FLOT1	0.299761	0.151843
ARMCX3	0.272643	0.15186
SURF4	0.0631801	0.151866
S100A11	2.30006	0.151872
YOD1	0.530452	0.151872
S100A12	2.19354	0.152054
SARS1	1.96685	0.152054
EIF1AX	1.49837	0.152054
PEAR1	0.576108	0.152054
PSME1	0.447081	0.152054
GOLPH3	0.435583	0.152054
FIBP	0.428958	0.152054
SNX29	0.394929	0.152054
ACTR10	0.393628	0.152054
CAD	0.260799	0.152054
ME2	0.186066	0.152054
PPA2	0.1382	0.152054
ANGPTL6	1.87899	0.152068
SHROOM4	2.03159	0.152068
GPLD1	0.660027	0.152087
PLAU	2.9632	0.152214
ARHGEF2	0.448371	0.152214
RGCC	0.184194	0.152214
PKHD1L1	0.181595	0.152214
RAB37	0.156428	0.152214
TMX1	0.088405	0.152214
S100A7	3.67776	0.152377
KRT10	2.98323	0.152377
APBB1IP	2.13481	0.152377
NOTCH3	1.86665	0.152377
ARHGAP5	1.817	0.152377
LIMS1	0.577271	0.152377
DDX60	0.449898	0.152377
CD55	0.410115	0.152377
UQCRC1	0.250534	0.152377
PAFAH1B1	0.364516	0.152401
BAX	0.429372	0.152548
UQCR11	0.212899	0.152758
IGKV2-30	0.439465	0.152816
VPS26B	0.253122	0.152826
SLC9A1	0.369773	0.152876
NCK2	1.65357	0.15294
BDNF	0.516692	0.152993
G6PD	0.39704	0.152998
NCSTN	0.367366	0.152998
PPP6R3	0.197126	0.152998
TINAGL1	0.511696	0.153022
NCKIPSD	0.305429	0.153022
CASS4	0.403159	0.153879
VAMP8	0.323543	0.153962
RNASET2	0.489426	0.154196
RAB3GAP2	0.332527	0.154409
HEBP2	0.326852	0.154539
DDX6	1.64765	0.154589
REPS1	0.547089	0.154589
TOLLIP	0.445083	0.154589
RIOK3	0.497772	0.155122
MLEC	0.0710854	0.155122
ISG15	1.87091	0.155165
SHMT2	0.274347	0.15542
DKK2	2.13549	0.155462
ATP6V1B2	0.343415	0.155937
SRGN	0.268556	0.156107
HNRNPA2B1	3.22291	0.15624
NUCB1	2.21773	0.15624
HLA-DRA	2.09363	0.156243
BAG1	1.91388	0.156243
CC2D1B	1.64203	0.156243
RARS1	0.461658	0.156243
NFKB1	0.399371	0.156243
GALK1	0.377069	0.156243
PRKAG1	0.369335	0.156378
MYADM	0.149995	0.156378
CPS1	4.73134	0.156791
PXDN	2.99831	0.156791
LSM4	1.61096	0.156791
HPRT1	0.380131	0.156791
TCP1	0.34419	0.156791
GNG7	0.22928	0.156831
PRSS1	1.75145	0.156875
EXOC4	0.439427	0.156875
RUVBL2	0.368969	0.156906
IQGAP2	0.46035	0.156914
VPS13C	0.502113	0.157065
HSP90B1	0.238918	0.157065
THBS4	3.74859	0.157446
CSTA	3.0669	0.157446
SFPQ	2.18191	0.157446
MAP2K3	0.524203	0.157446
XPO1	0.319992	0.157636
NUCB2	0.348605	0.157786
RIN3	0.679639	0.158746
CDHR2	4.12055	0.158868
KRT80	3.03258	0.158868
RGS6	0.544695	0.158868
BROX	0.480068	0.158868
ARL15	0.465178	0.158868
KPNA1	0.450756	0.158868
TBC1D5	0.442566	0.158868
COPB1	0.285957	0.158868
HTT	0.274057	0.158868
IL18	0.223885	0.158868
SUCLA2	0.161071	0.158868
CHP1	0.131756	0.158868
GPD2	0.0734373	0.158868
HSD17B10	0.172682	0.159084
TMEM43	0.130751	0.159084
UPF3A	4.14485	0.159104
STIM1	0.411129	0.159104
CST6	3.17077	0.159115
IKBKG	0.306389	0.159115
PRKAR2A	0.378734	0.159164
ZZEF1	0.294792	0.159164
HLA-G	0.44543	0.159562
CIDEB	1.75783	0.159585
DNM1L	0.438856	0.159585
ABCA1	0.392139	0.159585
RABGAP1	0.292823	0.159585
HMGCL	0.113524	0.15968
PPP1R14A	1.71464	0.160754
VPS35	0.223606	0.161335
DNAJB9	2.84611	0.161547
EDA	2.43947	0.161628
SFRP2	2.83094	0.162036
CRYL1	0.327289	0.162072
PSMD7	0.463498	0.162478
NAE1	0.262	0.16273
PLEC	0.180624	0.16273
STAT3	0.273082	0.162895
TMED8	0.311295	0.163193
MON2	0.266286	0.163193
RAB6C	0.270835	0.163246
SPCS3	0.0698082	0.163611
PPP1R10	0.713868	0.163795
PSMA7	0.480445	0.163795
OPHN1	0.464712	0.163795
RUFY1	0.354943	0.163795
TMCC2	1.89935	0.163867
GK	0.309676	0.163867
PSMA6	0.369405	0.164535
HYI	0.300496	0.16454
LRRFIP2	0.267537	0.16454
USP24	0.405217	0.164628
IGHV3-74	0.623156	0.164863
BLVRA	0.431829	0.164863
RASA2	0.654916	0.165015
EEFSEC	0.535	0.165015
TAF15	1.56049	0.165086
ANXA1	0.643066	0.165086
PSMC5	0.423595	0.165086
PSMB8	0.392718	0.165086
LMAN1	0.203044	0.165086
ATP8A1	0.0801866	0.165086
SKP1	1.98262	0.165115
EDF1	1.75969	0.165115
SMIM1	0.262466	0.165115
ARL1	0.20575	0.165561
SULF2	1.73514	0.165614
ITSN2	0.566832	0.165655
MYL1	0.376673	0.165655
TP53RK	0.588843	0.166027
GOT1	0.492033	0.166463
NIT2	0.375064	0.166463
HINT2	0.070593	0.166463
SYNE2	2.10732	0.166809
TBCB	0.474129	0.16736
INPPL1	0.571097	0.167406
PRKCB	0.529171	0.167438
VDAC1	0.278513	0.167563
AK3	0.0452245	0.167563
HSPA2	1.60169	0.167653
PSD4	0.507562	0.167768
GOT2	0.3495	0.167795
TIAM1	0.562939	0.167915
LIPA	0.262874	0.167915
EEF1B2	0.359469	0.168077
CIAPIN1	0.382211	0.169108
ENY2	1.88425	0.169712
CTSB	2.51978	0.16975
APOC2	1.63094	0.16975
RPLP2	0.484272	0.16975
ERC1	0.481846	0.16975
SRC	0.442108	0.16975
SRPRB	0.170798	0.16975
G3BP1	1.56904	0.169805
SMAD5	0.616333	0.169805
IGKJ1	0.557727	0.169805
A1BG	0.494755	0.169805
FLOT2	0.33109	0.169805
PYGL	0.266496	0.169805
DIAPH2	0.500704	0.169999
METAP1	1.57017	0.170162
RECK	0.537906	0.170162
DPP9	0.497769	0.170311
MYCT1	0.360559	0.170323
AGPS	0.304288	0.170323
SFXN1	0.270783	0.171012
UBE2O	0.493233	0.171334
PCYT2	0.471669	0.171334
INPP4B	0.268456	0.171334
DHRS7	0.0727296	0.171334
LSM2	1.51342	0.171357
FSCN1	2.34679	0.171442
CDH6	1.62507	0.171442
MTSS1	0.585486	0.171442
ITPR1	0.317735	0.171442
BAZ1B	1.69414	0.171998
PRKACB	0.522561	0.171998
DYNC1LI1	0.51248	0.171998
GLB1	0.297946	0.171998
STRN4	0.257922	0.171998
GAPVD1	0.522156	0.17218
JAK2	0.329376	0.17233
SPARCL1	1.46927	0.172576
ABI2	0.571225	0.172804
SPTAN1	0.294863	0.17328
AHNAK	2.32807	0.173749
PSMB7	0.424369	0.173749
BCAS3	0.30359	0.173749
SFXN3	0.0498408	0.173749
TTR	1.91413	0.174044
LYVE1	0.480518	0.174044
RABGGTA	0.446303	0.174044
SEC23IP	0.504828	0.174053
SNCA	0.499918	0.174053
CRLF3	0.27423	0.174053
BID	0.590191	0.174312
IGHG2	0.487485	0.174312
OCC1	0.311626	0.174312
PIP	2.16517	0.174584
	0.510529	0.174584
TPP1	0.392555	0.174584
ATP5F1D	0.0514188	0.174608
ASL	0.406119	0.174987
ITGA1	0.463638	0.17538
KRT1	3.59114	0.175695
MAVS	0.233313	0.176005
AGER	2.1724	0.177331
GMPPA	0.472975	0.177616
VCPIP1	0.457748	0.17781
BTF3L4	1.4958	0.178197
CLU	1.36867	0.178197
RAB3IP	0.662384	0.178531
UBA6	0.427852	0.178825
MYH6	1.86535	0.179196
VEGFC	1.62738	0.179368
NPL	2.91711	0.179433
DNPH1	0.392952	0.179433
GPS1	0.37175	0.179433
LTF	3.9786	0.179618
RIPOR2	0.589149	0.179706
LYPLA1	0.560529	0.179736
COPG2	0.325008	0.179945
UBE3C	0.557869	0.180582
PFKP	0.447141	0.180638
SPTBN1	0.297498	0.180638
HIBADH	0.255333	0.180638
IMMT	0.234421	0.180638
ATP5MG	0.177648	0.180886
AGO2	1.71754	0.181091
ERVK-7	1.76013	0.181275
ZMPSTE24	0.044855	0.181275
GGA1	0.470355	0.181486
EML3	0.448717	0.181952
FGD3	0.417535	0.181952
SLC4A1	14.8521	0.182354
MCAM	0.521088	0.182659
ACSL5	0.218189	0.183119
NDUFS1	0.330061	0.183125
SERPINB12	4.7384	0.183135
KIAA0825	2.17117	0.183282
EPB41	2.02751	0.183282
DHX15	1.79587	0.183282
GNL1	1.6059	0.183282
IGHV3-9	0.565088	0.183282
CAMK2D	0.408485	0.183282
TRAP1	0.361585	0.183282
TAB1	0.30359	0.183282
TBXA2R	0.31403	0.183453
CYRIA	0.312072	0.184424
OXSR1	1.49006	0.184454
IRAG1	0.510186	0.184454
GYPC	6.32322	0.185015
N4BP2	2.86367	0.185015
PROC	1.95632	0.185015
PPID	1.85961	0.185015
PACS2	0.600541	0.185015
RIC8A	0.488363	0.185015
PSMD1	0.481334	0.185015
PURA	0.459126	0.185015
TRIM33	0.415359	0.185015
PREP	0.312775	0.185015
MYL9	0.174866	0.185015
ADGRV1	1.59336	0.185018
CAMK2G	0.397746	0.185018
MAP3K5	0.308147	0.185018
BCL2L13	0.175238	0.185018
OAS3	1.91746	0.1852
ECHS1	0.136097	0.185207
TMX3	0.114258	0.185207
RNF213	0.508235	0.185569
C11orf54	0.335256	0.185888
ATP5PB	0.175153	0.186304
CRISP3	0.499096	0.186518
FTL	3.02216	0.186761
NAGK	0.470598	0.186761
FLG	2.5229	0.187526
LCN2	2.11756	0.187526
B2M	0.531707	0.187549
ETHE1	0.154389	0.187585
COL22A1	3.08505	0.18777
LSM1	0.523877	0.18777
HARS1	0.449222	0.18777
CD63	0.141431	0.18777
PSMD6	0.31597	0.187939
DCTN4	0.451951	0.188183
CDC37	0.514889	0.189029
ST8SIA4	2.90483	0.189139
CFB	1.72882	0.189139
SLC1A5	1.51496	0.189139
UNC45A	0.453392	0.189139
CSNK1G1	0.451185	0.189139
CSNK2B	0.404086	0.189139
IGKV1-13	0.298772	0.189139
TRPC6	0.284461	0.189139
PDCD6IP	0.420564	0.189405
CTNNA1	1.66413	0.189517
ERP44	0.192852	0.189517
PTK2B	0.532101	0.189588
ITGA4	2.26037	0.189633
CPQ	1.44838	0.189915
ACE	1.75422	0.190041
ERP29	0.3145	0.190041
RBBP9	0.514974	0.190201
SYPL1	0.263195	0.190201
	5.71146	0.190217
CDH1	1.48508	0.190217
METTL26	0.512604	0.190217
TKFC	0.48831	0.190217
ICAM1	1.6362	0.190634
RAB4B	0.402601	0.190634
AP1G1	0.242118	0.190634
PLCB3	1.44612	0.190872
PRKAB2	0.63978	0.190872
LYSMD3	0.584566	0.190872
FES	0.558294	0.190872
CD82	0.192824	0.190872
ATP5MJ	0.0997058	0.190872
REXO2	0.354897	0.192223
MAPK14	0.491306	0.193303
EEF1D	0.459935	0.193303
GRIPAP1	0.315432	0.193303
TIMP1	0.248016	0.19377
DLG3	0.482864	0.194174
AHNAK2	1.86043	0.194309
DOCK1	0.566171	0.194309
EDC4	0.481555	0.194309
PYGB	0.396066	0.194309
PLEK	1.44395	0.195013
KRT2	3.09273	0.195077
DDRGK1	1.44205	0.195182
PAK4	1.33668	0.195182
RAB4A	0.367953	0.195182
TRAPPC3	0.220535	0.195182
GLTPD2	2.06995	0.195617
THG1L	2.06804	0.195617
ZC3HAV1L	0.571571	0.195617
MEAK7	0.4494	0.195617
CCL16	2.90584	0.195886
CSNK1A1	1.50209	0.196104
KIAA0513	0.546739	0.196104
SLC43A3	0.248243	0.196135
KPNA4	0.346957	0.196237
NUMBL	0.705581	0.196636
STRN	0.368298	0.196636
CHST11	1.69183	0.1968
ERAP1	0.19493	0.1968
JMJD6	1.50742	0.197583
SORD	1.90694	0.197994
LMNA	1.48722	0.197994
IMPDH2	0.490795	0.197994
UBQLN4	1.997	0.198063
PLOD2	1.91367	0.198063
DNAJC8	1.65926	0.198063
PITHD1	0.500625	0.198063
PHKB	0.297767	0.198063
APP	0.320759	0.198492
TFAM	0.235508	0.199058
BMP2K	1.99017	0.199589
ALDH4A1	0.24665	0.199732
GBF1	0.485466	0.200058
NDUFV1	0.287634	0.200703
ADD1	1.57755	0.200877
STAT5A	0.21127	0.200877
DSP	2.89613	0.201432
PSMD8	0.501699	0.201433
LAMTOR4	0.475725	0.201574
RFTN1	0.470967	0.201574
LYPLAL1	0.372695	0.201574
BABAM2	0.193136	0.201574
DNM3	1.86587	0.201689
NT5C3A	0.49474	0.201689
IPO7	0.430257	0.201689
SKIC3	0.330324	0.201689
IRAK4	0.330004	0.201689
SCAMP3	0.209581	0.201689
ATP6AP2	2.23667	0.202277
DNAJC7	1.70792	0.202629
MRI1	0.448313	0.202629
RPSA	0.583881	0.20269
PGP	1.60431	0.203027
WASH2P	0.638952	0.203036
IL16	0.681514	0.203587
ACAA1	1.66291	0.203697
ANP32B	0.507527	0.204094
AIFM1	0.239252	0.20429
RAB12	0.499082	0.20442
ELMO1	0.548192	0.204597
PLA2G2A	26.4291	0.204902
RPS21	1.97116	0.204902
NUMB	0.650299	0.204902
FNTA	0.520212	0.204902
AKT2	0.429677	0.204902
GCLM	0.416817	0.204902
CYC1	0.0971596	0.204902
ARFGAP3	1.76591	0.205044
NUDT16	0.500721	0.20524
OIT3	2.18558	0.206122
CKM	1.8245	0.206122
OMD	0.749634	0.206122
SUGT1	0.456556	0.206122
DARS1	0.446538	0.206122
STEAP3	0.427562	0.206702
XYLT2	0.34193	0.207013
PIK3R6	0.507641	0.207906
CTSA	0.225539	0.207906
CRACD	0.512824	0.208271
TPD52	0.400647	0.208703
PGK1	0.56822	0.208841
LIMA1	0.557973	0.20909
PFAS	0.461542	0.20909
ENO1	1.72219	0.20995
IGLV3-1	1.71016	0.210164
ARCN1	0.44517	0.21058
TSPAN15	0.343628	0.210654
HEXB	0.541066	0.211302
XPNPEP3	0.369275	0.211328
FHIP2A	0.354267	0.211328
EIF3K	0.606422	0.211653
MADD	0.521126	0.211653
PSMB3	0.468885	0.212558
IGLV1-36	0.368373	0.212558
ACOX1	0.179487	0.212558
ECPAS	0.499227	0.212874
KPNA6	0.495061	0.213264
ACOT9	0.153911	0.213311
ARPC1A	0.543861	0.213457
GCN1	0.496157	0.213457
BCL2L1	0.170345	0.213457
TOMM70	0.329429	0.213811
STK39	0.608431	0.213915
DENND2D	0.706107	0.214088
APCS	1.7206	0.214411
CARD16	1.6423	0.214515
BPIFA1	5.80512	0.214609
STX7	0.510501	0.214609
CELF2	1.66791	0.214806
CDH13	0.705133	0.214806
SERPINA4	0.645512	0.215177
SERPINH1	2.13987	0.215188
TMEM40	0.297866	0.215299
IDH1	1.59496	0.215319
PCYOX1L	0.29564	0.215478
PCBP1	0.508075	0.21581
MAP4K2	0.669087	0.216192
C4B	1.85518	0.216416
GPX3	1.44632	0.216416
AKR1E2	0.307657	0.216416
PDE3A	0.345737	0.216523
ADISSP	0.458805	0.216924
EHD4	0.550394	0.216967
PTPN7	0.439735	0.216967
PRDX2	1.89469	0.217008
PLTP	1.74584	0.217008
MOB1A	0.649209	0.217008
WDFY1	0.46048	0.217008
PIGR	1.6257	0.217117
IRGQ	0.530392	0.217117
LAT	0.409307	0.217296
CAPG	2.08996	0.217392
DTYMK	0.528095	0.217577
ABR	1.59636	0.217681
ATP6V1F	0.418121	0.218521
PRNP	1.88433	0.218786
DNASE1L1	0.491259	0.219123
ARL2	0.40371	0.219323
DBR1	1.96974	0.219435
IGHV1-2	2.82555	0.219598
NOMO1	0.605977	0.219598
NAXD	0.578007	0.219598
CDK17	0.554793	0.219598
CHST9	0.465577	0.219598
PPP1CA	0.511547	0.21973
CUL2	0.471626	0.219811
PSMB6	0.593215	0.22065
MVP	0.248979	0.221004
PSMD14	0.473261	0.221197
COPB2	0.268271	0.221197
HSPA5	0.418937	0.221304
RPS12	0.551979	0.221755
GPR37	1.87335	0.222074
CBX3	1.63455	0.222074
HEBP1	0.644391	0.222074
SDF2L1	0.511613	0.222074
RINL	0.448906	0.222074
STRN3	0.293641	0.222074
PTPRF	1.57104	0.222199
GMDS	0.695923	0.222199
DLGAP4	1.54005	0.222259
TTN	2.07535	0.222625
CRIP2	2.11711	0.223034
KRT5	2.39831	0.22331
MYOC	1.90906	0.22331
GNA12	0.605848	0.22331
PNKD	0.337571	0.22331
ACOT13	0.158431	0.22331
DDX46	1.377	0.224045
DAB2	0.714008	0.224241
CMAS	1.85015	0.224661
TPP2	0.299841	0.224661
CHCHD3	0.15783	0.224661
ARHGAP4	0.68635	0.224817
ABHD5	0.472103	0.224817
CC2D1A	0.65559	0.225178
AP2B1	0.446035	0.225701
AHSA1	0.590926	0.226575
CALHM5	0.208526	0.226575
ANXA6	0.695666	0.226726
VARS1	0.654387	0.226732
PLA2G4A	0.372527	0.227429
NDUFA7	0.161447	0.227932
FKBP15	0.6698	0.228016
CCL21	2.43543	0.228304
RASA1	0.56318	0.228304
SHPK	0.578024	0.228596
SELPLG	2.12323	0.228836
PSMB5	0.535622	0.229342
PDIA4	0.383349	0.229746
ATP5IF1	0.477573	0.22997
PSMC1	0.573606	0.230026
CCN1	1.954	0.230155
TXNRD1	0.452553	0.230219
KRT78	3.14248	0.230243
CRYZ	0.532003	0.230847
IDE	0.619942	0.231131
ENPP4	0.188671	0.231131
EXOC7	0.588488	0.231272
TUT7	0.55806	0.232654
ATP6V0D1	0.36127	0.232684
PPP1R9B	0.509673	0.232814
GCA	0.624682	0.233029
CDH11	0.503364	0.233257
SCGB3A2	4.00868	0.233263
PCMT1	0.596827	0.233263
STK3	0.512984	0.233272
SCYL2	1.71264	0.234147
IGLV6-57	2.22548	0.23422
COPS7A	0.321491	0.234316
UFD1	1.66719	0.235254
DCUN1D1	0.548665	0.235254
ACOT7	0.486193	0.235254
EHD2	1.45229	0.235495
SCRN2	0.506409	0.235513
SFRP1	10.967	0.235683
SERPINA7	0.647414	0.235683
VPS39	0.434216	0.235683
EIF3C	1.52039	0.237055
SDF4	1.5802	0.237578
GNG2	1.74533	0.237641
PSMD5	0.469581	0.237641
TIPRL	0.366726	0.237641
ATP6V1G1	1.57427	0.237983
CLCN3	0.30381	0.23802
DLD	0.341548	0.238907
FETUB	0.602629	0.239386
PMS1	0.489771	0.239386
UACA	0.488252	0.239386
HSD17B4	0.448418	0.239386
PLEKHO2	0.519136	0.239549
C1orf198	0.435304	0.239549
PDHA1	0.11754	0.239549
EIF5B	1.38177	0.239755
SUSD3	0.422625	0.239755
SMTN	0.452122	0.240082
CCT6A	0.529916	0.240812
RAB9A	0.416603	0.240812
CPSF6	1.95243	0.241487
EEF1G	0.587722	0.241638
KPNA3	0.517516	0.24238
IGKV6D-21	0.468122	0.24238
PKM	1.68075	0.2426
MPDU1	0.140371	0.242665
EMILIN1	0.465064	0.24281
CIB1	0.666076	0.242927
VTA1	1.66999	0.242955
NQO2	0.482339	0.242955
AP1S2	0.182284	0.243178
ATP2C1	0.295449	0.243233
SH3GLB1	0.600007	0.244168
MBP	1.4429	0.244634
[truncated: 1,469 more rows]

## Sheet: PLWH with COVID-19 vs PLWH
Supplementary table 5：The fold change in PLWH with COVID-19 vs PLWH
Accession	FC	Pajusted
GNB1	24.3152	0.00244905
PTPN6	22.1708	0.00460271
FERMT3	21.3959	0.00250175
SLC4A1	19.4046	0.197512
PSTPIP2	17.72	0.00478356
SMOC1	17.0443	0.170931
ARHGAP18	16.4763	0.00372338
PTBP1	15.3986	0.00140275
ARF6	13.7455	0.00732509
VCAN	13.6367	0.015011
ST6GAL1	12.7495	0.00717603
DNM2	12.3765	0.00889
FHL1	12.2259	0.00168414
GP9	12.1947	0.00717603
PLEK	12.1836	0.00250175
SBDS	11.9527	0.00627982
SAR1A	11.5352	0.0561652
EEF1A1	10.8699	0.00168414
PLAT	10.8378	0.0584209
OLA1	10.7869	0.00403146
EHD3	10.5023	0.013664
RAP1B	10.0757	0.0127297
APRT	10.0693	0.0211918
PRKCD	9.91031	0.00832098
EIF4H	9.86952	0.00891647
NPNT	9.84635	0.0287645
TAOK3	9.79019	0.00534188
BANF1	9.68827	0.0057252
ITLN1	9.65305	0.0720534
RGS18	9.64586	0.0162462
BZW2	9.50279	0.00365362
SRC	9.47707	0.00365362
ILK	9.25107	0.00621596
ARHGAP17	9.22304	0.025171
LPL	9.18881	0.00767351
MPP1	9.17513	0.000979838
CD36	9.15002	0.0098809
PCOLCE	9.05294	0.00608839
FGL1	8.85917	0.0532301
DSTN	8.8267	0.00270963
SPP2	8.704	0.0232191
VASP	8.40586	0.0167833
LIMS1	8.35304	0.0101045
MMP1	8.33801	0.0456304
SYNCRIP	8.33769	0.00392601
LRRC47	8.27904	0.00680745
HTRA1	8.23209	0.0157957
GDF15	8.20337	0.102053
EHD1	8.19778	0.0349106
MYLK	8.14898	0.00300803
PDIA5	8.14832	0.00446194
CD9	8.08754	0.0145994
CSK	8.02785	0.0185897
SARS1	7.98543	0.0166273
CSRP1	7.96193	0.00250175
LCP2	7.89648	0.00594077
RSU1	7.83824	0.0071569
NCK2	7.82941	0.00368229
PTPRC	7.71462	0.0720794
PRKCB	7.65217	0.00171172
TSKU	7.4933	0.0511672
ANXA11	7.46596	0.00717603
PPIB	7.40566	0.00205827
TRIM25	7.39622	0.00167088
F5	7.35407	0.00809535
DNAJC3	7.31904	0.000979838
BPIFB1	7.29277	0.188453
GPX4	7.27171	0.00365362
EIF5	7.25703	0.00280287
ARF1	7.21622	0.000994799
CXCL12	7.20287	0.0287645
ANGPTL6	7.19211	0.0139799
PACSIN2	7.11737	0.00127292
HNRNPK	7.08104	0.00747505
GNA13	7.04249	0.00326319
MGP	7.04203	0.0185569
SEMA3B	6.9138	0.06076
ENPP2	6.85941	0.0181216
HRNR	6.82328	0.293017
FABP6	6.74112	0.0450574
CKAP5	6.70959	0.00594077
LAP3	6.6657	0.0112185
GTPBP1	6.62856	0.0185897
GNAI2	6.60731	0.000979838
MAPRE1	6.57088	0.0260398
PABPC1	6.48641	0.000279037
ADH4	6.47673	0.0323356
RHOC	6.44099	0.000570959
COLEC10	6.41135	0.0186443
CIRBP	6.39295	0.00250175
CYFIP1	6.35623	0.00123087
RAC1	6.34868	0.00365362
TNIK	6.30118	0.0247802
VTA1	6.29062	0.0169961
PCOLCE2	6.24622	0.00717603
CHRDL1	6.24346	0.097908
DIAPH1	6.19028	0.00246569
LASP1	6.14913	0.00538227
MCTS1	6.1214	0.00153374
HLA-A	6.09531	0.000979838
HSPA7	6.08193	0.000279037
CNP	6.05239	0.00101746
CACYBP	6.0466	0.000979838
BIN2	6.0229	0.0074179
CHST14	5.9468	0.0364149
TFPI	5.92933	0.00856067
TAOK1	5.92707	0.00926666
GAPDH	5.87613	0.00326319
ANGPTL3	5.86723	0.0193143
YARS1	5.76334	0.0204252
ITGA2B	5.74099	0.00745294
SRPX	5.73406	0.107549
GRHPR	5.72713	0.0246032
PKM	5.71526	0.0169961
YWHAZ	5.7103	0.00627982
SPON1	5.70129	0.00326319
KIF2A	5.68603	0.0145541
KRAS	5.66452	0.0121412
RMND1	5.65493	0.192659
SEPTIN3	5.6465	0.0205012
SPN	5.6348	0.0124753
MMP14	5.62289	0.0164004
SND1	5.58984	0.0164004
EIF2A	5.58861	0.0202199
YWHAE	5.57902	0.00360503
PARVB	5.56251	0.00666788
ARHGAP45	5.53255	0.00717603
HSPB1	5.51053	0.00328558
CCL21	5.50742	0.127592
EIF1AX	5.48066	0.00291291
SNX3	5.4694	0.0474842
RAP1A	5.46005	0.00928909
RBM3	5.446	0.000279037
PDLIM5	5.44388	0.0167833
VPS4B	5.4338	0.0307331
MAPKAPK3	5.42962	0.0345233
SEPTIN4	5.3751	0.122695
NAA15	5.354	0.00871151
PCBP2	5.35356	0.00717603
GP1BB	5.3164	0.0219188
JUP	5.3075	0.327331
UFD1	5.26763	0.0279433
APMAP	5.20558	0.0460844
PDCD10	5.15134	0.00577996
SHOC2	5.14324	0.0169961
STOM	5.13107	0.0167283
CPN1	5.09826	0.0155824
PPP2R5A	5.0878	0.0741796
EIF3J	5.07144	0.00145552
RALB	5.05471	0.0131021
IDH1	5.05263	0.00667023
EIF2S3	5.01622	0.0071569
CD59	4.9795	0.0213023
NEK7	4.96864	0.0307083
VCP	4.94224	0.00268929
ENO1	4.93388	0.0180029
LY6G6F	4.93364	0.00142749
MYH7	4.91314	0.173529
RASGRP2	4.90635	0.0197221
RASA3	4.89845	0.0127831
AKR7A2	4.89627	0.00423585
EIF2S1	4.85707	0.00774966
FKBP3	4.78478	0.00538227
PRKACB	4.78021	0.00981245
OXSR1	4.77381	0.00328558
PYM1	4.76497	0.0156898
COL18A1	4.76148	0.00588089
ANK1	4.75671	0.312356
HLA-B	4.74339	0.00233693
PAFAH1B2	4.72676	0.00711204
G6PD	4.72664	0.00856067
PA2G4	4.69618	0.00717603
RAB8A	4.69235	0.0157957
DDX6	4.68714	0.00429278
EPB41	4.65652	0.0464426
TWF2	4.65623	0.000979838
CCL5	4.64702	0.0126082
ARPC4	4.61919	0.00326319
DOK3	4.59952	0.00748842
RAB8B	4.59137	0.0158932
YWHAB	4.57926	0.0156898
SCYL2	4.57242	0.0532301
RTCB	4.55407	0.0193143
CORO1A	4.54828	0.0400451
TRAP1	4.53933	0.00153374
SNX6	4.53486	0.0846611
CAVIN2	4.52538	0.031437
CAP1	4.52285	0.00588089
HPSE	4.49842	0.0364459
OLFML3	4.49158	0.0474842
EIF2S2	4.48192	0.0127297
SERPINE2	4.44558	0.00365362
PRKAR1A	4.44184	0.0121412
ZYX	4.42052	0.0319089
APOA5	4.36688	0.064308
SKAP2	4.35696	0.0326731
IQGAP2	4.35515	0.0240976
ANXA2	4.35387	0.105266
ROCK2	4.33054	0.0477032
ARPC2	4.31832	0.00326319
CHMP2B	4.30516	0.0672134
PICALM	4.30473	0.00627982
TDRP	4.28458	0.0251232
MANF	4.28225	0.00867715
CCL14	4.27639	0.0419174
FRZB	4.26489	0.0155824
ZG16	4.26253	0.0370464
ARHGAP6	4.25378	0.0111772
ANG	4.25046	0.0176991
IMUP	4.24557	0.201622
DDX1	4.24289	0.0217205
PSMA6	4.23602	0.0176991
RAB6B	4.2288	0.00767351
LTBP2	4.22784	0.0534197
CTSG	4.19756	0.277295
EIF4E	4.18601	0.04086
DNAJA1	4.16539	0.00365362
ELN	4.15944	0.0422005
RPS6KA3	4.14303	0.0223039
G3BP1	4.14092	0.0142162
UBASH3A	4.12933	0.0407089
DAZAP1	4.12703	0.00314956
TLN1	4.11449	0.0156898
UBASH3B	4.1001	0.029911
SMAP1	4.09844	0.0184266
MBP	4.07944	0.0193143
TAF15	4.07629	0.0207025
MTHFD1	4.0558	0.0955875
EEF1G	4.0541	0.00392601
KRT2	4.04431	0.138185
IGFBP4	4.0419	0.0222605
CTSS	4.04103	0.178173
RALA	4.03629	0.000979838
CRIP1	4.02172	0.0470704
LECT2	4.02132	0.122339
RNASE4	4.01188	0.0199242
SCGB3A1	4.0081	0.373773
CFD	3.99579	0.100136
LYZ	3.99343	0.0167833
FLG2	3.99207	0.0885094
RPL12	3.99067	0.00697186
G3BP2	3.98671	0.0346692
STAU1	3.98337	0.0571411
PGM1	3.97134	0.0383893
YBX1	3.9462	0.0175094
GMPR	3.93028	0.0491757
ASPN	3.92614	0.0407783
RTCA	3.91719	0.0848849
ALDOA	3.91659	0.00535252
YWHAG	3.9144	0.00538227
PIP4K2A	3.91289	0.00717603
ADAMDEC1	3.89301	0.0212913
SNX9	3.89128	0.00180268
OAS3	3.88693	0.0945008
ARHGDIA	3.87884	0.00365362
PDAP1	3.87389	0.0071569
PACS1	3.87222	0.00326319
SCYL1	3.86256	0.0153958
ACTR3	3.84005	0.00867715
RHOG	3.83739	0.000979838
NACA	3.83709	0.0010907
ADH1B	3.8362	0.101015
STK24	3.81555	0.0252688
S100A7	3.81328	0.130972
DAB2	3.80874	0.00717603
ALAD	3.79422	0.0574591
COLEC11	3.78653	0.0219188
ITGB2	3.76358	0.125803
WAS	3.74705	0.00926666
ASAP1	3.7374	0.0227261
EIF3C	3.73315	0.0169961
ABI1	3.72385	0.00261909
HLA-C	3.72244	0.0417216
PLA1A	3.70613	0.0207025
STXBP2	3.70569	0.0232673
BTF3L4	3.69504	0.00711204
ARRB1	3.68928	0.0287645
NCKAP1	3.68498	0.0176991
GSPT1	3.68482	0.00453458
PSME2	3.67621	0.001376
MYCT1	3.67039	0.0797145
DNAJA2	3.66837	0.00270963
TRIP10	3.65672	0.152033
ITGA6	3.6386	0.0162942
MYL4	3.61379	0.104634
ARF5	3.61282	0.165713
CORO1B	3.61234	0.0321782
RPL10A	3.61159	0.0473992
JPT2	3.59364	0.0169961
PROSER2	3.58611	0.0164004
DLGAP4	3.57931	0.0136038
SYTL4	3.57921	0.00588089
CARS1	3.57308	0.0145541
SCGB3A2	3.56935	0.393954
GANAB	3.56557	0.00926666
CFL1	3.56338	0.00726227
PAIP1	3.56274	0.0074179
ATP6V1E1	3.55995	0.00681938
FYB1	3.55848	0.0179455
PRKACA	3.54993	0.0606882
KRT10	3.54798	0.107001
DTD1	3.5468	0.0112548
PRPS1	3.53354	0.0312517
ARPC1B	3.51727	0.00646406
NME1	3.50354	0.00432994
CCL18	3.4934	0.108321
ACP5	3.49095	0.0319089
MESD	3.48632	0.00648223
PSMA7	3.48043	0.0030539
TAGLN2	3.47269	0.0379744
LDHB	3.46975	0.00920841
MOB1A	3.46401	0.00856067
ITGB1	3.44981	0.025418
ANGPTL8	3.44685	0.0839845
ILF2	3.44341	0.0307083
SULT1A1	3.42987	0.0566788
MAP1A	3.42936	0.031437
KIAA0513	3.42891	0.00798497
LDHA	3.42232	0.00665
METAP2	3.42042	0.00590273
AZU1	3.4134	0.156359
NRGN	3.40963	0.0838597
BBOF1	3.407	0.178173
ENSA	3.39881	0.0398007
EIF4G1	3.39804	0.012513
LSM6	3.39522	0.00621975
KRT1	3.39493	0.173529
GNG11	3.378	0.0371768
MPO	3.37772	0.112329
CORO1C	3.37462	0.0119155
STXBP5	3.37327	0.015011
PPP1CA	3.37257	0.0145541
PLIN1	3.36724	0.255337
DENR	3.36669	0.00717603
LOXL1	3.34769	0.117939
MASP2	3.34247	0.00344269
HSPA1A	3.33998	0.037043
IGFBP7	3.32953	0.0394726
ESD	3.32344	0.00852166
SH3GLB1	3.32199	0.0098809
SKP1	3.3182	0.0811655
FKBP1B	3.3147	0.0491586
KHDRBS1	3.31372	0.0251232
IQGAP1	3.30675	0.0106878
DSG1	3.29831	0.167508
MMP3	3.29374	0.024793
RAB10	3.29058	0.0279729
RPL22	3.29052	0.0414939
KLC1	3.28354	0.0517299
KARS1	3.27702	0.0156898
SH3GL1	3.27633	0.0337068
PDLIM7	3.27288	0.0362189
RAB11B	3.27253	0.00180268
PIN1	3.26056	0.00972052
PSMA4	3.25911	0.00722269
ITGB3	3.25644	0.0626135
ADD3	3.22507	0.0275624
RAN	3.2216	0.0071569
CDC42	3.21909	0.00423585
ASS1	3.21655	0.240795
VCL	3.21521	0.0246502
RPS27A	3.21019	0.00869246
SEPTIN5	3.20967	0.0256327
LSM7	3.19964	0.000979838
PGP	3.19706	0.0294091
TUBA4A	3.19498	0.0307052
PCBP1	3.18291	0.000979838
DMTN	3.17906	0.00168414
CFHR1	3.17561	0.0520319
BLVRB	3.17481	0.14313
ABCF1	3.16979	0.0177004
HSD17B4	3.16969	0.00621596
CCT3	3.16731	0.00666788
F11R	3.16337	0.0533016
SH3BP1	3.16058	0.03993
UBE2M	3.15908	0.0246032
ASPH	3.15685	0.0156898
TUBA4B	3.13943	0.0243452
AP3D1	3.13216	0.0637358
MAPRE2	3.12779	0.0653937
CHST11	3.12235	0.0426841
EIF3G	3.1198	0.00981245
HTATIP2	3.11602	0.101028
WIPF1	3.11215	0.0217205
ASAP2	3.10761	0.00926666
RRAS	3.08622	0.00538227
ARF4	3.08155	0.142432
HNRNPDL	3.07851	0.0136868
PKN1	3.07745	0.089058
PPID	3.07668	0.145578
PTPN18	3.06933	0.119512
CXCL14	3.06885	0.265879
COL17A1	3.06479	0.0314388
CNPY3	3.06123	0.026034
ATP6V1G1	3.0558	0.0222379
HGS	3.05541	0.00833218
MMRN1	3.05478	0.0538441
CCT4	3.05399	0.0169961
STK26	3.05384	0.159042
YWHAH	3.05113	0.0525854
PABPC4	3.05063	0.0141642
KIF5B	3.04886	0.0335453
DNM1L	3.04624	0.0914232
LRRC59	3.02447	0.0448951
LSM3	3.02098	0.00145552
TUBB1	3.01569	0.0464426
ADAMTSL4	3.01182	0.0131021
WASF2	3.00515	0.00538227
MMP25	3.00136	0.144021
RARRES2	2.99076	0.0888963
CCDC9	2.98441	0.113982
HAGH	2.97858	0.0750648
FNBP1L	2.97259	0.0299079
SFN	2.96742	0.026116
MAPKAPK2	2.96628	0.0640782
CLIP2	2.96544	0.00423585
INF2	2.95469	0.00871151
SPTA1	2.95396	0.554562
PRG4	2.94271	0.0275624
RHOA	2.94032	0.0276909
ECM2	2.93858	0.00582377
TJP2	2.93197	0.0074179
CAPN1	2.92567	0.00918866
TARS1	2.91973	0.0174372
MYH11	2.91963	0.0970872
KRT9	2.91345	0.172714
INHBB	2.90426	0.151065
APOE	2.90377	0.0168787
INHBC	2.9035	0.0748193
CAPZB	2.89853	0.00920841
RPS2	2.89298	0.0223039
PTK2	2.89101	0.0169172
EIF5B	2.88899	0.00695871
GP1BA	2.88181	0.0253345
PTPRJ	2.87821	0.0166239
LSM4	2.87424	0.00856067
NME2	2.87276	0.012155
GPX1	2.87263	0.0606882
CALD1	2.86388	0.054819
GSPT2	2.86203	0.0588271
VEGFD	2.85519	0.127165
CLIC1	2.85407	0.015011
EIF4B	2.844	0.0229526
F8	2.84375	0.0134293
UBE2L3	2.84312	0.0131021
SQOR	2.83361	0.277742
HNRNPA1	2.82631	0.0708195
PSMA1	2.82601	0.0119887
SERBP1	2.81721	0.0163798
FUS	2.81626	0.0279978
ACTR2	2.81218	0.0212913
AGFG1	2.8108	0.0173763
PIP4K2B	2.80156	0.0167833
CCNY	2.79653	0.0255913
F11	2.79637	0.049963
CNDP2	2.79521	0.0532781
DUSP23	2.78781	0.106267
TMA7	2.78765	0.0772967
NAMPT	2.78611	0.0145541
PTP4A1	2.78502	0.0193143
SEC31A	2.78419	0.0136868
N4BP2	2.77855	0.194939
SUCLG1	2.77539	0.0667073
SAMD14	2.77023	0.0388532
SNX12	2.76954	0.0150458
PRRC1	2.76734	0.0098809
AIMP1	2.75708	0.00748729
DSG3	2.74911	0.0273444
CRKL	2.74865	0.0174324
TBC1D10B	2.74814	0.0159207
RAB7A	2.73782	0.0294047
LSM2	2.726	0.0167833
TYMP	2.7209	0.00590563
ROCK1	2.71694	0.097908
PFN1	2.71368	0.0371768
WDR44	2.71321	0.00717603
STIP1	2.71202	0.0124674
PIN4	2.71053	0.0588111
TMSB4X	2.70769	0.0999555
CPB2	2.70431	0.0313357
RAC2	2.70324	0.0207108
ARPC5	2.7013	0.0393741
SYCN	2.70067	0.157468
EIF2AK2	2.69214	0.0966756
ILF3	2.69173	0.0420011
HPRT1	2.68512	0.00621596
PPP1R14A	2.68407	0.0809809
ATP1A1	2.68341	0.183132
ARR3	2.68007	0.0198738
LPP	2.67857	0.0554901
CNN2	2.67597	0.0776938
SERPINA5	2.67519	0.0609137
PCNP	2.67358	0.0894248
BSG	2.65404	0.135413
CALM1	2.65257	0.0279463
PNP	2.64757	0.0145541
STXBP3	2.64603	0.0241036
UBQLN1	2.64402	0.00928909
CETP	2.64376	0.107549
YWHAQ	2.64125	0.0394726
NCF1	2.64069	0.416021
DUSP3	2.63484	0.0627938
MYL9	2.63461	0.0894248
ITGA2	2.63253	0.0482231
CTSW	2.62499	0.0420011
TMEM212	2.62419	0.0662076
MTDH	2.62151	0.0668927
VIT	2.62024	0.0620548
APOC4	2.61845	0.0424104
ADD1	2.61745	0.0224448
CCDC80	2.61253	0.2434
EIF1	2.60981	0.0620548
MAP4	2.59609	0.0520319
ENO2	2.58997	0.0230425
MYCBP	2.58894	0.0126082
ARPC3	2.58737	0.0181216
MAP2K4	2.5869	0.0554624
PRSS3	2.58294	0.06076
LYPLA2	2.58211	0.00666944
GSTO1	2.58131	0.00856067
RAB5C	2.57506	0.0314388
F13A1	2.57412	0.0279836
UBAP2L	2.57123	0.0233783
RGS10	2.56955	0.0914232
SARG	2.56837	0.074854
VTN	2.56665	0.00762581
GCLM	2.56566	0.0114039
CARHSP1	2.55993	0.0741387
PGAM1	2.55748	0.0132842
EIF4G3	2.55431	0.0256327
KIAA0319L	2.54716	0.0278856
ADH5	2.54595	0.0581243
SH3PXD2B	2.53566	0.122408
TSG101	2.53481	0.0972082
CYRIB	2.53327	0.0279012
TUBB	2.53119	0.0955875
DRG2	2.52732	0.0750648
NUMB	2.52676	0.0464426
BTF3	2.52527	0.0229526
KRT78	2.51892	0.321044
LOX	2.51443	0.210168
COL4A2	2.50695	0.210168
RPL29	2.50161	0.0720794
SLC38A10	2.49849	0.0136868
ABLIM3	2.49841	0.0169961
SERPINH1	2.49678	0.131094
TPI1	2.49128	0.0257191
PFKL	2.4911	0.00926666
AP3M1	2.4876	0.0890122
DNAJA4	2.48497	0.217614
SEPTIN11	2.47768	0.0338352
PDGFD	2.47588	0.00453458
FKBP2	2.47456	0.0312517
IGF1	2.46942	0.0312517
PECAM1	2.46784	0.0937713
KRT5	2.46274	0.205704
PTGES3	2.46009	0.0791417
TUBA1C	2.45499	0.109926
SNX2	2.44152	0.0985603
CLINT1	2.43556	0.049963
CD47	2.43353	0.151065
STX7	2.43103	0.10617
ETF1	2.42866	0.06498
PSMA5	2.42852	0.0212418
SEPTIN7	2.42757	0.0287645
PPIA	2.42291	0.0164004
SPTB	2.41943	0.608767
RNASE6	2.4189	0.127592
SEPTIN9	2.4188	0.0161512
IPO7	2.4183	0.0350416
CTSC	2.41679	0.112794
CHMP2A	2.40756	0.0470704
OLFML1	2.40027	0.165764
MARCKSL1	2.3996	0.391512
INPP5D	2.39795	0.0326208
CAPZA1	2.39679	0.0391873
PLTP	2.38942	0.0998902
HGFAC	2.38902	0.127165
EPRS1	2.38855	0.00365362
IGFBP5	2.37642	0.0725306
PSME1	2.37429	0.00538227
DSP	2.3672	0.241736
ACTB	2.36472	0.0970872
PRPSAP2	2.34983	0.0098809
RAP1GAP2	2.34735	0.198721
MGAT1	2.34533	0.139997
CCT7	2.34276	0.0277131
ECE1	2.34103	0.0633
HNRNPA2B1	2.3361	0.233584
EMILIN1	2.33404	0.089058
CAT	2.33143	0.254838
H2AC11	2.32795	0.146589
DOK2	2.31928	0.214417
SELENOP	2.31792	0.0782379
CSTA	2.31377	0.337864
CTTN	2.31039	0.056347
LSM8	2.31033	0.024793
AHNAK	2.30238	0.0949745
SAA2	2.29882	0.318348
RTN4	2.29814	0.0485317
HNRNPA3	2.29807	0.118065
ITGAM	2.29758	0.193691
SNCA	2.29755	0.0648938
NHERF1	2.28918	0.0633
HNRNPC	2.28648	0.0364149
DYNLL2	2.28293	0.0499488
PYGB	2.28165	0.110777
PGLS	2.28053	0.0232673
CBR1	2.27767	0.0464426
GMPPA	2.26791	0.128392
CLASP1	2.26673	0.0776649
DNAJC8	2.26437	0.124197
SYK	2.2624	0.0980708
FN3K	2.25941	0.0185897
DCD	2.25864	0.205234
GSR	2.25779	0.0071569
FLOT2	2.25442	0.395468
CHMP1B	2.24973	0.055382
PGK1	2.24267	0.0532781
DNAJB11	2.23948	0.0256327
LTBP1	2.23092	0.100136
TCN2	2.23051	0.182498
ANXA7	2.22846	0.155912
AMPD2	2.22581	0.117939
CAPZA2	2.2235	0.0875058
MSN	2.22067	0.00985925
DSC3	2.21504	0.101922
RPL24	2.21467	0.196225
DPYSL2	2.21354	0.116816
CHMP5	2.2131	0.0604697
FXR1	2.20753	0.0847609
ISOC1	2.20112	0.254157
PAK4	2.19968	0.0999555
EIF3A	2.1937	0.0312517
HRG	2.19271	0.0998902
RPE	2.19204	0.0164234
CHMP3	2.19002	0.0474842
INPP5F	2.18741	0.422115
ARHGEF7	2.18448	0.00582377
PLIN3	2.17751	0.0124674
PSMD4	2.17426	0.0463732
OSTF1	2.17286	0.215627
MTM1	2.17257	0.0970872
KNG1	2.17252	0.0464426
PDCD6	2.17161	0.117281
ADSL	2.16957	0.054819
LBP	2.16741	0.161751
SEPTIN6	2.16703	0.073882
RAB6A	2.16699	0.0782379
ERVK-7	2.16543	0.130097
MTMR12	2.16513	0.115631
LSR	2.16398	0.0817368
SZRD1	2.16164	0.190177
GARS1	2.1538	0.0433551
F12	2.1534	0.167069
PF4	2.1504	0.383213
CCDC6	2.14903	0.130972
BLMH	2.14606	0.0299079
SLC39A10	2.14264	0.0907802
CCT5	2.14128	0.0210969
CYB5R3	2.1381	0.18284
AP2M1	2.13565	0.00423585
UXS1	2.13531	0.0994265
CDHR2	2.13315	0.313996
UPF3A	2.12648	0.342706
XPNPEP3	2.12541	0.107549
CST3	2.12532	0.0576702
LARP1	2.12473	0.146367
HLF	2.1242	0.024793
DARS1	2.12419	0.0738318
PFKP	2.12336	0.100136
RPL23A	2.12228	0.115357
H2BC12	2.11985	0.207208
EIF5A	2.11784	0.089058
UFM1	2.1135	0.0483145
HSP90AB1	2.11226	0.0850203
ARCN1	2.11137	0.0283857
INHBE	2.11045	0.282814
TGFB1	2.10902	0.0980708
PRRC2A	2.10803	0.0932993
APOF	2.10801	0.278398
CCN2	2.10725	0.216697
CHAD	2.10283	0.422115
RRBP1	2.1024	0.0891647
LYN	2.09283	0.0626772
PPP1R12A	2.09249	0.0420011
ERFE	2.091	0.475956
CFHR5	2.08963	0.0950487
NOTUM	2.08951	0.213379
CARMIL1	2.08492	0.0532781
CHMP1A	2.08014	0.0167833
IGF2	2.07844	0.130972
MINK1	2.07654	0.062318
EXT1	2.07647	0.130972
PLG	2.0762	0.0218949
DNPEP	2.07351	0.306326
ADGRV1	2.07202	0.114276
STRAP	2.06694	0.0877642
SRI	2.06097	0.0937219
RPL7A	2.05798	0.162382
ARHGAP1	2.05777	0.0698783
PRSS1	2.05769	0.0972719
PPME1	2.05461	0.173529
ICAM2	2.05212	0.0279978
PXDN	2.05087	0.15968
HPCAL1	2.04872	0.0479612
HSPA8	2.04781	0.141292
LRPAP1	2.04561	0.118065
MTSS1	2.04338	0.0566788
CCT6A	2.04297	0.0414939
H2BC26	2.04063	0.341959
CUTA	2.04038	0.0473888
CDV3	2.04006	0.078375
GM2A	2.03631	0.0945008
PDIA3	2.0346	0.292762
ACY1	2.03292	0.192925
CCDC9B	2.03199	0.144473
TPM4	2.03083	0.172714
PDLIM1	2.03002	0.241736
RPS12	2.02834	0.117215
CCT2	2.02	0.0323356
DBNL	2.01747	0.174032
PARK7	2.01687	0.0561664
TGDS	2.01336	0.157477
ACAA1	2.01086	0.0532781
PARD3	2.00761	0.231758
MAPK14	2.00596	0.0538441
MDH1	2.00518	0.06178
ETFB	2.00433	0.178764
LRRC57	2.0021	0.00871151
EEF1D	1.99789	0.0975471
RELN	1.98977	0.143869
ACP1	1.98878	0.173529
NAP1L4	1.98759	0.0394509
FAM107B	1.98213	0.176683
CTSD	1.98157	0.079053
PRDX6	1.98118	0.0477032
SOD1	1.97853	0.0626135
PPP2R1A	1.97691	0.0224717
PYGL	1.97342	0.0424205
GP5	1.96929	0.165294
RABL6	1.96885	0.0576702
SF1	1.96505	0.00856067
RPL4	1.95872	0.0394726
UBE2N	1.9557	0.0994265
WASL	1.95496	0.0124753
MYH10	1.94978	0.205704
MAT2B	1.94949	0.0982022
MGLL	1.94909	0.0638835
PCSK9	1.94668	0.0699926
HNRNPAB	1.94406	0.106274
LANCL1	1.9429	0.108321
SERPINE1	1.94166	0.201622
SLAIN2	1.93943	0.167508
SEC24C	1.93923	0.0633
CHMP6	1.93325	0.0426739
CPNE1	1.93084	0.161495
NID1	1.92414	0.24636
LIPG	1.92394	0.0980708
AK1	1.92246	0.215787
CAND1	1.92179	0.04086
DNAH5	1.91441	0.165294
HYOU1	1.91326	0.0477032
RAB27B	1.91257	0.30341
SFRP4	1.91226	0.304358
FABP5	1.9104	0.0331602
PRELP	1.91038	0.404834
XPNPEP1	1.90883	0.103583
TPM3	1.90694	0.0980708
EDF1	1.90403	0.121654
PPP2CB	1.90068	0.116235
TGFBI	1.90051	0.0672134
PLCB3	1.89861	0.205234
CTSL	1.89359	0.17649
GYG1	1.89115	0.0394509
MON1B	1.88923	0.240008
KRT14	1.88626	0.279545
SUMO4	1.88592	0.0667073
NPL	1.88081	0.366208
LGALS1	1.88049	0.0252092
UGP2	1.87987	0.086944
HSP90AA1	1.87269	0.0743447
RAB5B	1.86665	0.150552
CTSH	1.86329	0.180102
IGFBP3	1.86286	0.129022
KRT80	1.86247	0.254957
MRPL38	1.86198	0.0633
RCC2	1.86121	0.151065
STK10	1.8602	0.152033
CDKL3	1.85896	0.357181
UBE2O	1.85533	0.0584987
TXNRD1	1.85433	0.154602
IGFBP2	1.8515	0.157477
APOM	1.85006	0.0479612
ITIH5	1.84933	0.126844
EIF2B4	1.84898	0.230632
NHEJ1	1.84884	0.0632956
CLTC	1.84762	0.224934
FBN1	1.84439	0.167734
ACTR1A	1.84418	0.0689869
ZNF207	1.84029	0.18038
WDR1	1.83612	0.274807
SERPINB1	1.83533	0.0464601
GLIPR2	1.82991	0.0448951
BMP1	1.82849	0.204458
LPGAT1	1.82234	0.0662076
RANBP1	1.81997	0.201533
ACTBL2	1.81616	0.27971
EEF2	1.81616	0.0279012
HARS1	1.81102	0.125387
SEMA3F	1.81034	0.281611
ARHGEF6	1.80736	0.06178
C1QB	1.80408	0.260086
BLTP3A	1.80091	0.024333
MARCKS	1.79899	0.304303
FCGR2A	1.79827	0.126844
ARG1	1.79783	0.576627
MIF	1.79313	0.164811
CHRDL2	1.79299	0.344857
KIAA0825	1.79246	0.260086
VEGFC	1.78962	0.0424205
SEPTIN2	1.78537	0.157789
DAB2IP	1.78466	0.130044
FKBP1A	1.78322	0.0620548
SERPINB9	1.78023	0.0516693
GPR37	1.77883	0.254183
RPS3A	1.76752	0.157298
EIF3B	1.7655	0.00418324
CISD3	1.76543	0.383524
HMGN2	1.765	0.711945
NAP1L1	1.76425	0.27011
PSMC5	1.76276	0.160988
MB	1.76199	0.286076
IST1	1.75659	0.0616699
TUBA8	1.75462	0.31122
ABCB9	1.75448	0.162711
EWSR1	1.7499	0.217636
FLNA	1.74679	0.32633
LGALS3	1.74651	0.079053
TFG	1.74263	0.105755
PCSK6	1.73925	0.10093
FAH	1.73585	0.126844
SH3BGRL3	1.73468	0.16996
QSOX1	1.73353	0.126566
CPSF6	1.72904	0.261984
KRTDAP	1.72418	0.277338
PACS2	1.72354	0.31406
MEPE	1.71867	0.19202
CD84	1.71845	0.110777
IGFBP6	1.71452	0.127592
LRBA	1.71121	0.146589
HABP2	1.71105	0.245927
RAB1A	1.70982	0.388941
FBLN5	1.70857	0.195742
CTSB	1.70787	0.307211
EEF1B2	1.70398	0.221622
ATP5IF1	1.703	0.148967
EPN1	1.70122	0.158247
H3-4	1.69888	0.238826
HNRNPD	1.69863	0.22533
PRDX1	1.6926	0.0610258
FLOT1	1.69153	0.476601
ST13	1.69153	0.154919
UBA1	1.68678	0.150077
KLKB1	1.68594	0.176208
SH3BGRL2	1.67467	0.302369
C1QC	1.67449	0.326796
CAPNS1	1.67427	0.240795
LTF	1.6735	0.561394
PI3	1.6687	0.453118
SELP	1.66542	0.196225
PPP1R10	1.6608	0.0414939
CASS4	1.65964	0.19202
TALDO1	1.65669	0.2522
PTPN12	1.65578	0.240795
H1-0	1.65484	0.471147
GDI1	1.65325	0.278018
CCL16	1.65282	0.469382
CST6	1.64837	0.534461
DSC1	1.64577	0.338067
CSE1L	1.64337	0.201622
CTSA	1.64228	0.0850128
FBLN7	1.63684	0.195742
NAPRT	1.63615	0.0982022
RALY	1.63409	0.32633
MAPK1	1.63406	0.0156083
PRDX5	1.63355	0.210493
SPP1	1.62926	0.320873
GPI	1.6275	0.0656281
GMFG	1.62358	0.151065
CDAN1	1.62304	0.320873
QDPR	1.62156	0.383863
RBM22	1.62088	0.0740816
SF3B2	1.61394	0.435244
SNRPG	1.6138	0.32697
TTN	1.61374	0.395565
GDI2	1.60773	0.198906
DLG3	1.60411	0.292762
WBP2	1.60408	0.101015
HCLS1	1.59894	0.347369
LGALSL	1.59721	0.239112
MYL1	1.59374	0.447376
PLA2G7	1.59338	0.369496
RPL13	1.5884	0.473874
SAA4	1.58787	0.105872
SRSF6	1.5859	0.197941
FHOD1	1.58575	0.268668
UBE2I	1.58565	0.135963
MMP19	1.58062	0.112329
GSTP1	1.57795	0.222679
SAA1	1.57625	0.62797
H2AC21	1.57132	0.591012
PRRC2C	1.57061	0.238328
APOB	1.56934	0.0971546
PSMB1	1.56774	0.210168
GOT2	1.56568	0.384874
SRSF7	1.565	0.123298
SNED1	1.56384	0.250861
RPS4X	1.56101	0.365613
PFKM	1.5562	0.107549
LYPLA1	1.55548	0.183132
PRAP1	1.55203	0.203424
CD2AP	1.54534	0.122339
SBSN	1.54233	0.388941
ASAH1	1.54192	0.351584
BASP1	1.53884	0.415311
CD109	1.53735	0.203442
SORD	1.53692	0.37765
APOH	1.53566	0.0630913
C1QTNF3	1.53284	0.31406
PLCB2	1.53126	0.333639
C8B	1.52633	0.280088
CBLB	1.52132	0.118704
DOCK5	1.52052	0.306326
AKR1B1	1.51957	0.468229
RBMX	1.51493	0.366208
ASPSCR1	1.5124	0.363681
TUBB4B	1.51138	0.560211
CD8A	1.50794	0.343018
CD99	1.50788	0.312356
MYO9B	1.50684	0.110777
NAPA	1.50589	0.421952
PEBP4	1.50343	0.44393
KPNB1	1.50303	0.330696
TCERG1	1.50183	0.445227
PRDX2	1.50124	0.536191
PPBP	1.49896	0.499659
ARHGAP4	1.49747	0.207208
NPEPPS	1.49626	0.300906
ACLY	1.4955	0.222679
FAM114A2	1.4892	0.226673
COL6A2	1.4864	0.174784
AHCY	1.48103	0.221971
SUGT1	1.47926	0.584661
HSPH1	1.4788	0.272595
CTRB1	1.47356	0.125829
PCMT1	1.47224	0.158005
CLEC3B	1.46698	0.381875
APOL1	1.46597	0.227055
BOLA2	1.46022	0.404557
ITGA5	1.46016	0.258717
ESYT2	1.45698	0.335497
ESAM	1.45602	0.432064
COPS4	1.45071	0.192764
PGBD2	1.44756	0.434467
TKT	1.44632	0.143137
PIBF1	1.44476	0.420882
PCK2	1.44253	0.57814
PAK2	1.44122	0.287557
OSBP	1.44113	0.251754
RDX	1.43908	0.0867403
TIAM1	1.43708	0.388941
THBS1	1.43671	0.559924
CHGA	1.43558	0.523013
NUCB1	1.43495	0.438998
RNASE2	1.43088	0.432064
DCN	1.43063	0.414817
FAT1	1.43018	0.447376
PLEKHO2	1.43007	0.367978
PPAT	1.42735	0.23125
NCL	1.42673	0.411886
GIT1	1.4266	0.117417
C1QA	1.42625	0.419838
TIMP1	1.42513	0.277338
ENO3	1.42233	0.269017
ACTG2	1.42202	0.591289
ADAM10	1.42002	0.239271
FAT4	1.41846	0.522407
CDC42BPB	1.41728	0.364117
APOC1	1.41625	0.238826
AP2A1	1.41174	0.246301
KALRN	1.40779	0.438134
CD44	1.40443	0.432064
MOGS	1.40342	0.213232
ALDOC	1.40203	0.402078
PDE5A	1.40117	0.556263
IGLV6-57	1.39801	0.615073
ZNF594	1.39696	0.412888
MAGED2	1.39268	0.338067
PSMB9	1.39012	0.48331
VPS13C	1.38999	0.192925
BID	1.3893	0.485137
DERA	1.38875	0.146934
GSTK1	1.3887	0.574726
SRSF3	1.38595	0.614714
ACOT7	1.38496	0.311652
VAT1	1.38472	0.379066
FN3KRP	1.38318	0.359805
CHMP4A	1.38037	0.11398
POSTN	1.3803	0.580102
SCP2	1.38018	0.318348
ARL8B	1.38005	0.627886
GOLGA3	1.3762	0.545194
RAB14	1.3758	0.57647
NUTF2	1.37158	0.192659
GRB2	1.37037	0.586982
IMPA1	1.36866	0.422115
PDCD6IP	1.36521	0.492992
FUBP1	1.36515	0.430493
ME1	1.36404	0.368695
AP2B1	1.3618	0.250812
ANXA5	1.36078	0.56919
SRSF2	1.35948	0.552467
DMKN	1.35821	0.470194
ADGRE5	1.35667	0.460657
CELA2A	1.35505	0.41197
LAMP1	1.35428	0.375957
CD209	1.35428	0.603078
DNAJC1	1.35138	0.591012
MXRA5	1.35034	0.584509
MAT2A	1.34996	0.191893
CUL5	1.34975	0.158247
CRP	1.34944	0.738116
UQCRB	1.34927	0.560211
UBE2V1	1.3473	0.413166
MINPP1	1.34233	0.399849
DBI	1.34087	0.342811
B2M	1.33843	0.39664
LBR	1.33827	0.561394
TXN	1.33676	0.340457
CBL	1.33632	0.174784
CHI3L1	1.33613	0.587354
ALOX12	1.33412	0.598495
FDPS	1.33372	0.565018
PSMC1	1.3332	0.273983
BAIAP3	1.33027	0.351584
H4C1	1.32589	0.529504
TPT1	1.32456	0.591367
NSFL1C	1.31816	0.417723
WARS1	1.31632	0.616169
KHSRP	1.31435	0.565018
STAG1	1.31117	0.594822
DDT	1.30801	0.349408
PLP2	1.30613	0.610404
S100A8	1.30369	0.705333
KRT17	1.30328	0.619259
EFEMP1	1.30324	0.470822
EXOC5	1.30172	0.320322
TMPPE	1.30113	0.591758
THRAP3	1.29889	0.4962
MMRN2	1.29819	0.412951
STMN1	1.29639	0.304727
SHISA7	1.29329	0.487053
HLA-E	1.28853	0.655996
ATF6B	1.28736	0.614714
COL1A1	1.28676	0.674871
COPZ1	1.28483	0.557811
COL2A1	1.28145	0.649353
C1R	1.28056	0.48579
PTPN11	1.28003	0.366344
TSC22D4	1.27522	0.56919
HUWE1	1.27405	0.399286
GPNMB	1.269	0.518657
HDGF	1.26849	0.470822
CEP170	1.26801	0.60485
S100A9	1.26561	0.580309
THBS4	1.26543	0.694392
COL12A1	1.26385	0.694392
FASN	1.26148	0.632828
GNAQ	1.26005	0.586852
UNC13D	1.25984	0.700641
PLXNB2	1.25886	0.340457
GMIP	1.25847	0.325994
TXNL1	1.25648	0.681524
DCTN2	1.25292	0.714322
TXNDC5	1.25223	0.531196
SRSF1	1.25087	0.619827
OAF	1.24867	0.591012
LPA	1.24717	0.715406
GSS	1.24566	0.632828
MTAP	1.2451	0.468691
PEBP1	1.2432	0.292762
NIBAN1	1.24239	0.432064
FUBP3	1.23965	0.615073
EZR	1.23556	0.657723
MEGF8	1.2328	0.241736
GLG1	1.23254	0.640608
COL6A1	1.22896	0.541353
FSD1	1.22814	0.663719
COPA	1.22782	0.618953
NOTCH3	1.22775	0.62797
CDC37	1.22632	0.528392
MARCO	1.22609	0.577485
ERP29	1.2256	0.662608
CILP	1.22557	0.658909
CLU	1.22434	0.543411
ALDH1A1	1.22379	0.562523
VARS1	1.223	0.571444
CAST	1.22265	0.591012
ZNF169	1.22237	0.741159
AHCYL2	1.21633	0.715406
PIP	1.21525	0.743699
IDH2	1.21415	0.787516
CHMP4B	1.21373	0.32697
SUB1	1.21246	0.684961
PDCD5	1.21225	0.487053
USP14	1.20946	0.762528
CELSR2	1.20807	0.684961
RNASE3	1.20666	0.856333
SDF4	1.20657	0.649045
PGD	1.20604	0.522332
SFPQ	1.20545	0.632828
AARS1	1.20156	0.735691
PPA1	1.20036	0.591012
COTL1	1.19989	0.67292
NBEAL2	1.19933	0.663384
BLVRA	1.19907	0.667445
ITGAL	1.19893	0.713706
IGLV2-23	1.19733	0.762528
ASL	1.1963	0.520978
ATP6V1A	1.19402	0.56569
FGL2	1.19373	0.711308
SCARF1	1.19367	0.681524
SPTBN1	1.19327	0.603283
OLFML2A	1.19274	0.700281
ARHGDIB	1.19079	0.739696
TPP2	1.19064	0.697904
ECPAS	1.18943	0.578785
MYL12A	1.18762	0.763096
WDR37	1.185	0.56578
ACTN1	1.18478	0.811465
ALDH16A1	1.18437	0.614501
SPINK5	1.1835	0.694674
ABHD16A	1.18332	0.697904
USP9X	1.18253	0.721912
LIMA1	1.17808	0.641654
FAM98A	1.17496	0.739696
PSMD11	1.16665	0.709277
NEXN	1.16473	0.722696
RBM8A	1.16406	0.67714
TUBG1	1.16112	0.767873
CAB39	1.16098	0.679988
TCP1	1.1597	0.730311
ALYREF	1.15733	0.813479
SLMAP	1.15569	0.846565
RPLP1	1.15554	0.733572
GART	1.15521	0.794506
IGHD	1.15135	0.822008
KRT16	1.15121	0.860676
PCYOX1	1.1468	0.761886
CMPK1	1.14503	0.722696
CCS	1.14433	0.845269
APOC3	1.14403	0.699171
GLRX3	1.14171	0.739696
TBCA	1.14109	0.733572
CS	1.1345	0.88639
FSTL1	1.13171	0.759087
C4BPA	1.1294	0.722696
API5	1.127	0.763096
HYAL1	1.122	0.844617
APOL3	1.12025	0.780546
HNRNPL	1.11881	0.84781
MNDA	1.11821	0.907166
C3orf85	1.11703	0.840616
APP	1.11534	0.840616
BGN	1.11431	0.878154
ANTXR1	1.10872	0.813479
NID2	1.10717	0.868967
GLRX	1.10606	0.753442
ADA2	1.10404	0.795015
LAMA4	1.1013	0.870385
STC2	1.10075	0.820139
TANGO2	1.10038	0.735691
PAM	1.09863	0.794793
OGN	1.09749	0.843387
TMPO	1.09621	0.685716
MST1	1.09348	0.77442
COL6A3	1.09114	0.815655
ANPEP	1.08722	0.867431
PSMC3	1.08545	0.868967
CAMP	1.08534	0.907027
CD5L	1.08366	0.851193
RUVBL1	1.07944	0.828856
ART4	1.0789	0.828856
NAGK	1.07886	0.816602
	1.07778	0.870385
APOC2	1.07631	0.828856
NHLRC2	1.07504	0.889738
TKFC	1.07098	0.863434
ARHGEF1	1.06953	0.901787
TFRC	1.06945	0.926919
STIM1	1.0684	0.877984
PPIC	1.06677	0.877801
PPP1R3E	1.06648	0.844122
SELENBP1	1.06535	0.876901
PPM1A	1.06509	0.918356
FGFBP2	1.06417	0.902757
CDH23	1.06386	0.858362
PZP	1.0626	0.917537
IGLV9-49	1.06032	0.948287
IRAG1	1.05957	0.879807
NUDT3	1.05776	0.860676
PPFIA1	1.05727	0.866079
AKR1A1	1.05655	0.904008
SOWAHB	1.05601	0.893438
MTMR2	1.05468	0.886088
FLNC	1.0526	0.937152
SERPINA10	1.05242	0.878154
STK4	1.05186	0.911099
IHH	1.04828	0.86999
HINT1	1.04764	0.915017
GGT1	1.0473	0.93611
VBP1	1.0465	0.935731
MAVS	1.04531	0.948879
PKHD1L1	1.0439	0.902757
RPLP2	1.04198	0.929133
TNIP1	1.0411	0.911099
NT5E	1.03892	0.94064
QARS1	1.03829	0.918211
PSMC2	1.03736	0.920694
ACO1	1.03704	0.919646
ITGAV	1.03688	0.939057
USP47	1.03639	0.951051
PSMF1	1.036	0.95969
DNAJC9	1.03559	0.926897
LAMC1	1.03479	0.941554
FGB	1.03241	0.95969
EIF4A1	1.03072	0.94064
SRPRA	1.02993	0.919112
EPHX2	1.02719	0.951575
COPS2	1.0188	0.968729
APOD	1.01451	0.968121
SVEP1	1.01359	0.983749
KRT6A	1.00802	0.992873
ATP6V1C1	1.0065	0.989087
CIDEB	1.00617	0.988244
MTPN	1.00615	0.993151
PDIA6	1.00415	0.994683
FUT8	1.00287	0.996523
ACTN2	0.999964	0.999922
OXR1	0.999254	0.999049
IGHV1-46	0.998538	0.998287
C4A	0.997829	0.994387
GXYLT1	0.99642	0.994387
PON1	0.993658	0.988244
IGHV3-30	0.992395	0.986519
SARNP	0.992151	0.986519
PROC	0.991741	0.986519
PRTN3	0.990529	0.9901
ARV1	0.990272	0.982209
HADHB	0.989674	0.988182
ABCE1	0.988952	0.969276
MYH9	0.985306	0.986519
RPIA	0.983473	0.983749
MENT	0.983305	0.946035
PPM1B	0.978781	0.956244
FAM234A	0.977545	0.943751
WNK1	0.976852	0.95969
USP5	0.976733	0.929649
IDE	0.976448	0.944654
CLIC4	0.975719	0.951326
PDIA4	0.975548	0.962215
FKBP15	0.971881	0.950357
GRK6	0.969243	0.950357
PCDH12	0.969138	0.962215
BECN1	0.966311	0.945111
IL18	0.966109	0.926061
IGHG3	0.962626	0.948287
S100A4	0.962245	0.935336
MATN2	0.95511	0.921221
MGAT2	0.953748	0.937048
TXNDC15	0.952158	0.923333
AP1B1	0.950848	0.901008
PAPLN	0.950732	0.898169
RBCK1	0.949798	0.945111
HNRNPU	0.948605	0.924922
F7	0.947431	0.880767
CCDC124	0.946338	0.927009
PODXL	0.943147	0.876901
ERP44	0.939818	0.901008
PGM2	0.939784	0.803115
PON3	0.938572	0.897982
LXN	0.935077	0.870385
SPECC1	0.930857	0.816775
ANXA3	0.928626	0.878874
MSRA	0.92782	0.861663
PTPN23	0.924796	0.730311
PKP2	0.921028	0.82541
CLEC11A	0.920744	0.878874
CBX3	0.91876	0.828856
FLII	0.91663	0.863434
PPP1R7	0.915936	0.887852
HEG1	0.914929	0.786065
NTS	0.912988	0.846482
PLIN4	0.909768	0.860676
RAB3GAP2	0.909112	0.858786
SLC3A2	0.908813	0.802672
GPX3	0.908486	0.711308
IGLV2-18	0.90782	0.815655
COL4A1	0.906257	0.884387
GFUS	0.904838	0.768286
GOLM1	0.90304	0.85365
ATP5F1A	0.902146	0.880767
IGKV1-8	0.901591	0.828856
ACAT2	0.89973	0.868967
PSMD2	0.898894	0.753442
SERPING1	0.898216	0.733572
ANXA4	0.89625	0.741205
ADAMTSL2	0.895364	0.816775
ATIC	0.895017	0.775683
S100A6	0.894105	0.802712
FAM83D	0.892861	0.866079
MACROH2A1	0.891701	0.863089
PSMD7	0.889681	0.646515
LGMN	0.888435	0.828856
PAFAH1B1	0.885771	0.732292
CFP	0.885757	0.769678
ACTN4	0.884003	0.807095
HEXB	0.88377	0.760004
IGLV2-14	0.883366	0.931898
IGKV1D-16	0.881777	0.810147
CCDC13	0.878832	0.810147
RAB1B	0.875532	0.854156
NIF3L1	0.87541	0.610404
F9	0.875172	0.708228
NUDC	0.874885	0.780546
ADGRG6	0.874869	0.64493
CD93	0.874802	0.786936
SFTPB	0.873906	0.832674
C4BPB	0.873892	0.636912
CAPG	0.873869	0.788102
IGHM	0.871752	0.739696
INPP4B	0.870643	0.762556
INTS10	0.869893	0.860676
VIM	0.867674	0.766347
CALR	0.867672	0.853398
TBC1D30	0.866733	0.849417
SERPINA11	0.863436	0.736379
ESYT1	0.858895	0.718548
TWF1	0.857839	0.794793
UBA7	0.855248	0.766622
KRT37	0.854279	0.62797
C4B	0.85269	0.663384
GBP1	0.85087	0.689394
CFHR3	0.848851	0.779282
MYOC	0.847707	0.725424
HSPD1	0.846795	0.867431
IGHV3-64D	0.84327	0.725571
RAB18	0.843129	0.608224
ITIH4	0.842296	0.470822
ICAM3	0.842065	0.722696
PTGDS	0.841069	0.584055
FGG	0.839931	0.818308
HMGXB4	0.839713	0.855994
PHB1	0.835541	0.780546
PCDH18	0.83532	0.631874
HMGB1	0.832927	0.813669
AOC3	0.829974	0.419838
MAP1B	0.828048	0.760004
BPI	0.826854	0.772196
GAS2L1	0.826692	0.708228
MYL6B	0.826237	0.75283
RANBP10	0.820128	0.535135
IGHV5-10-1	0.817655	0.828856
CEP89	0.817478	0.717898
HK1	0.817245	0.699085
MAN1A1	0.816111	0.599996
CTRC	0.814948	0.670988
FRMPD1	0.813066	0.566822
ST3GAL6	0.81194	0.406434
CYCS	0.807492	0.591012
HMOX1	0.805784	0.717898
FCGBP	0.804216	0.659335
TREML1	0.803985	0.630473
PIGR	0.803809	0.4797
IGHV5-51	0.802574	0.694674
AMBP	0.799151	0.250298
CNNM4	0.798066	0.518698
FBP1	0.796248	0.591012
P4HB	0.794884	0.672027
DYNLL1	0.794354	0.77442
VSIG4	0.793907	0.693084
RCN1	0.791393	0.284261
LCP1	0.790201	0.610404
IGKV1-39	0.7899	0.569971
TLN2	0.788757	0.654921
CTSF	0.787814	0.448113
IGKV1-27	0.787537	0.578785
AHNAK2	0.786173	0.62797
IGHV3-49	0.784982	0.686698
XYLT1	0.783092	0.422115
MASP1	0.783026	0.107689
ELANE	0.782407	0.801291
EML3	0.780601	0.351584
REEP3	0.77996	0.551453
ARFIP1	0.779573	0.565246
IGKV1-5	0.77818	0.6329
DTX3L	0.776607	0.62797
DUSP12	0.776461	0.596874
SPARC	0.77259	0.467206
RTN3	0.770639	0.479015
FUCA1	0.76925	0.38322
BPGM	0.768721	0.731378
CRTAC1	0.767259	0.6354
MYL6	0.767128	0.786936
ANXA6	0.763243	0.470822
ANTXR2	0.76186	0.659691
PRKAR2B	0.759312	0.597424
TTR	0.758057	0.569911
EPS15L1	0.755904	0.485564
HSP90B1	0.755135	0.404078
HSPA12A	0.75272	0.496407
SLC25A5	0.751555	0.608767
LCN2	0.75154	0.481773
AGR3	0.751104	0.589859
UNC45A	0.751076	0.619259
IGHV4-38-2	0.751042	0.699085
IGLV3-25	0.750278	0.596874
IFI16	0.74919	0.591012
USP7	0.748943	0.48331
COL1A2	0.747955	0.349463
HEBP1	0.7479	0.487053
CKM	0.746917	0.533484
TPM1	0.74673	0.481773
CDH6	0.746334	0.460574
FCN1	0.744389	0.681524
S100A11	0.742803	0.660031
MPST	0.742477	0.638515
HSPA5	0.738914	0.529386
CISD2	0.738297	0.671988
ATP6V1H	0.738069	0.596971
IGLV4-60	0.737488	0.776922
	0.737365	0.508274
IGHV1-18	0.73663	0.588747
PAFAH1B3	0.734561	0.496814
AMY2A	0.73409	0.422572
ASGR2	0.733772	0.37719
RPL26	0.731439	0.240795
CDC5L	0.729386	0.67566
IGLV3-21	0.729337	0.614956
SKIC2	0.728895	0.679344
IGKV3-20	0.728032	0.523966
IGHV4-34	0.726019	0.522015
TUFM	0.724451	0.193691
MMP9	0.724048	0.6354
ALPL	0.724017	0.330848
FGA	0.723007	0.693854
NOMO1	0.722917	0.307211
SOD3	0.720228	0.065638
FLNB	0.719796	0.312356
IGHV4-39	0.71962	0.260236
BCAP31	0.716233	0.62797
IGKV2D-29	0.71615	0.632828
IGHV2-5	0.714523	0.513135
UGT8	0.713807	0.515966
NNT	0.713693	0.643247
COPG1	0.713484	0.566822
BDNF	0.713483	0.536252
CDH1	0.712797	0.342493
IGFALS	0.712521	0.435244
LRRFIP2	0.711717	0.438998
IGKV2-24	0.709068	0.541353
BST1	0.708183	0.286834
SOD2	0.708129	0.753216
GP6	0.707745	0.318348
GLO1	0.706066	0.42947
APCS	0.704591	0.561394
LAMP2	0.702701	0.234129
SRGN	0.701217	0.321909
PRDX4	0.696418	0.551882
AHSP	0.695263	0.689394
CDHR5	0.695004	0.271244
H1-4	0.689829	0.772714
TGOLN2	0.689622	0.33155
IGHV1-8	0.687648	0.420882
IGLV3-19	0.686672	0.518657
FAM3C	0.685392	0.286511
IGLV3-9	0.683481	0.552771
ADIPOQ	0.683371	0.421447
USP15	0.682489	0.213817
GGH	0.682298	0.146432
IGKV1D-8	0.682229	0.537678
NDUFA8	0.67762	0.460656
GRIPAP1	0.677351	0.271244
STAM2	0.67689	0.354707
IGLV5-45	0.676317	0.591402
KSR1	0.676188	0.321511
IGHV1-69	0.67617	0.487733
IGHV1-2	0.675918	0.671988
IGHV3-74	0.675779	0.515135
XPNPEP2	0.675032	0.468691
AFG3L2	0.674591	0.432064
CALU	0.674079	0.155635
LGALS7	0.673862	0.660103
LYVE1	0.672614	0.439283
DMXL1	0.672483	0.0867025
SERPINA3	0.669811	0.444619
MAN1C1	0.668268	0.293854
HOOK3	0.667386	0.351584
	0.667001	0.484404
RALGAPB	0.665163	0.477061
PPM1F	0.662	0.332709
HEATR5A	0.661857	0.714322
DPEP2	0.661412	0.442183
SH3KBP1	0.66121	0.0972719
CZIB	0.661086	0.388941
ATP5F1B	0.661012	0.659335
IGKV2-28	0.660176	0.468691
LMNA	0.657531	0.623255
PROS1	0.656764	0.0945716
IGHV3-73	0.656115	0.607618
ALDOB	0.654996	0.550692
IMMT	0.653325	0.508277
HSPG2	0.65057	0.28296
DPYD	0.647374	0.361505
MACF1	0.64639	0.136566
ATP6AP1	0.645837	0.34855
FBLN1	0.642236	0.0588271
VAPA	0.642233	0.569911
HSPA4	0.641272	0.487053
B4GALT1	0.633676	0.127165
CCDC126	0.633443	0.0521166
DDX46	0.632032	0.535652
IGLC3	0.63065	0.173529
TGFB1I1	0.628942	0.432064
GLOD4	0.628415	0.334819
CANX	0.628114	0.44393
SDC1	0.628112	0.388941
CD14	0.627027	0.281119
ORM2	0.626835	0.21914
FCN2	0.622175	0.385003
	0.622034	0.399849
UGGT1	0.621557	0.544852
ADCY10	0.620103	0.292762
AZGP1	0.617429	0.397184
P3H1	0.617262	0.337864
B4GALT5	0.616775	0.205483
JCHAIN	0.616288	0.280088
DCTN4	0.616092	0.453939
CLIP1	0.61584	0.279186
EMD	0.615076	0.559924
IGHV1-24	0.614666	0.323091
TCN1	0.613382	0.19202
F10	0.612783	0.0763061
MNAT1	0.610653	0.505929
PAMR1	0.609936	0.218849
APOA1	0.609544	0.0707711
CFH	0.607817	0.10679
NRP1	0.606278	0.170862
SEC22B	0.606183	0.561394
NPM1	0.603048	0.211783
TST	0.602832	0.407117
IGHV1-45	0.602538	0.280448
LGALS3BP	0.599537	0.285736
ZBTB18	0.597348	0.301462
FCN3	0.59596	0.295503
CUL2	0.594311	0.219428
IL6ST	0.594057	0.0167833
IGLV1-40	0.593712	0.517065
ABI3BP	0.591593	0.0937181
SHBG	0.591544	0.584339
FAM217A	0.591008	0.630473
EHBP1L1	0.58963	0.203424
ICAM1	0.589571	0.468691
CFHR4	0.5894	0.250861
IGHV3-38-3	0.588838	0.224934
MAN2A1	0.587198	0.0736788
MYCBP2	0.586237	0.283041
H1-5	0.583829	0.725424
ACE	0.581274	0.076013
PSAP	0.580715	0.0972082
RPL11	0.579617	0.26169
PRDX3	0.574714	0.603774
CCT8	0.574698	0.666503
PNPLA8	0.567168	0.306674
SFTPD	0.565607	0.217449
A2M	0.561801	0.161751
LRP1	0.559804	0.131937
CPQ	0.558832	0.173482
PLOD2	0.558477	0.145578
SERPINA4	0.558246	0.0355698
ORM1	0.555146	0.213232
GMDS	0.551869	0.254957
HPR	0.551571	0.146839
DBN1	0.547315	0.432064
KRT6B	0.546789	0.517104
IGHV3-38	0.546295	0.366375
LRRFIP1	0.544487	0.131094
RDH11	0.54403	0.398917
IGHV6-1	0.543169	0.315201
TBCB	0.543104	0.550458
LTA4H	0.541052	0.366208
MYO15B	0.539143	0.356002
IGHV4-28	0.538417	0.231758
GPD2	0.538292	0.38891
SERPINF1	0.53817	0.076013
COPS8	0.536709	0.311687
HSPE1	0.536541	0.557321
IGHV4-30-2	0.536524	0.141255
AGT	0.533669	0.158199
ENTPD5	0.533631	0.207888
FH	0.53352	0.396448
S100A12	0.533479	0.183592
FAM20C	0.531825	0.176208
F2	0.531382	0.0583908
FUCA2	0.530799	0.101922
HSPA9	0.530482	0.412354
CHAMP1	0.528624	0.307809
PRKCSH	0.527759	0.260346
GALNT2	0.527212	0.354493
VCAM1	0.525837	0.0877642
PRG2	0.525547	0.390818
GCLC	0.52548	0.115357
HEXA	0.524106	0.213379
SPTAN1	0.521665	0.0907724
SERPINA7	0.521517	0.0163712
IGLV2-11	0.520942	0.201622
MAP4K2	0.520932	0.254493
SPARCL1	0.517425	0.0168787
PROCR	0.5152	0.30187
APOA2	0.513447	0.130865
PPP1R21	0.512811	0.373523
STX4	0.511896	0.00396026
RPN1	0.509598	0.384983
IGHV3-15	0.507904	0.299426
UBAC1	0.507282	0.233592
IGKV3-11	0.506635	0.170931
GBE1	0.506389	0.0702268
CDH2	0.506206	0.0218945
ZFYVE26	0.505789	0.49891
CTSZ	0.50574	0.0888214
PLXDC2	0.504946	0.00926666
MAN2A2	0.503385	0.370984
PTPRF	0.502705	0.0246941
CDH5	0.501644	0.0626772
PTPRG	0.499105	0.123449
FGFR1	0.497197	0.0626135
LMAN1	0.496834	0.576627
OIT3	0.496642	0.089058
IARS2	0.496359	0.282814
MICAL3	0.494793	0.313989
SAMD9L	0.492327	0.271244
NCSTN	0.492217	0.0867403
LMAN2	0.492157	0.294423
ATP6V1B2	0.490233	0.386489
H1-10	0.489449	0.551453
IGKV4-1	0.489139	0.232689
IGLV1-47	0.48806	0.263487
HMGB2	0.487719	0.567959
DECR1	0.487234	0.313907
PRCP	0.487212	0.293017
IGLV7-46	0.48455	0.306674
SLC27A2	0.483873	0.372706
ITGA1	0.483334	0.107549
CES1	0.481974	0.167508
PLEC	0.481955	0.370984
PLXNB1	0.47723	0.00717603
ITPR2	0.476308	0.225571
MYO18A	0.474255	0.14021
XPO1	0.474137	0.272595
RPS13	0.473558	0.176208
CAPN2	0.47001	0.0187272
ERAP1	0.469249	0.214506
ADAMTS13	0.468765	0.0788443
IGKJ1	0.468102	0.397413
NUP210L	0.467619	0.0904012
AGAP2	0.467589	0.0750648
MARK2	0.467259	0.0576702
DCTN1	0.467184	0.404494
USO1	0.466998	0.0131021
HBD	0.465398	0.443813
ZBED1	0.463588	0.0479612
IGLV3-1	0.46306	0.389209
FEN1	0.46215	0.127159
GPLD1	0.462107	0.122808
IGHV3-7	0.460935	0.163023
ABCA4	0.460737	0.545178
GTF2F2	0.459277	0.201622
IGHV3-48	0.457091	0.10617
IGLL5	0.456283	0.105818
AP1M1	0.455584	0.359805
IGHV4-4	0.455144	0.271629
MMP2	0.453744	0.210168
DPP4	0.451544	0.146589
IGHV2-26	0.45137	0.17827
IGKV3D-20	0.450993	0.113792
GNPTG	0.449202	0.00717603
SAE1	0.448679	0.0554624
MAP2K7	0.445586	0.0980708
TTC21B	0.44371	0.0394726
ACAP1	0.443553	0.080928
IGKV3D-15	0.440187	0.222679
IGLV3-10	0.439952	0.254183
IGKC	0.434999	0.0575743
IGHV3-72	0.434279	0.221964
IGHG1	0.433337	0.0945008
ALCAM	0.432372	0.0277131
RECK	0.431174	0.0980708
EXTL2	0.430562	0.0949745
COG4	0.430069	0.315201
COPB1	0.426953	0.0456165
	0.421813	0.24567
LAMB1	0.421051	0.0980708
NAGLU	0.419933	0.0163712
IGKV2-29	0.419679	0.524402
MCAM	0.419121	0.105662
IGHG2	0.417718	0.219714
ETFA	0.417684	0.0843002
IGHV1-3	0.41644	0.193415
ATP2A2	0.415662	0.115865
HPX	0.415288	0.0245866
KBTBD11	0.414831	0.207888
IGLV2-8	0.414442	0.129177
HSPA13	0.412346	0.387967
CNDP1	0.410007	0.174795
HBG2	0.407511	0.342706
IGLV1-51	0.407355	0.244801
DSC2	0.405897	0.52457
C1S	0.405801	0.141065
PEPD	0.403533	0.0847609
PEAK3	0.403277	0.386489
DYNC1H1	0.401944	0.0782379
IGKV3-7	0.400128	0.130972
SERPINC1	0.398182	0.041406
NRP2	0.397175	0.101015
PLOD1	0.395756	0.230586
CFI	0.395216	0.0190426
DAG1	0.394895	0.0297084
IGHA1	0.394115	0.147538
SERPINF2	0.393523	0.012155
HBG1	0.393124	0.404078
VASN	0.392578	0.0241036
FCGR3A	0.391516	0.0614281
C8G	0.389478	0.00153374
VNN1	0.389199	0.180394
TIMD4	0.388775	0.274807
IGKV1-17	0.388608	0.0750648
DDX55	0.387464	0.0927604
GSN	0.387264	0.0613813
CEP135	0.386529	0.0584209
TCOF1	0.386425	0.422115
IGHG4	0.385158	0.286834
PROZ	0.383731	0.0975925
FAM74A1	0.383375	0.260106
IGHV3-64	0.382827	0.0223039
PGLYRP2	0.38219	0.158304
HBB	0.381998	0.388941
IGHA2	0.374605	0.370984
CRISP3	0.372964	0.047714
ADK	0.372302	0.270662
CCIN	0.372275	0.123777
CLTA	0.370734	0.254826
C3	0.370419	0.03993
APOA4	0.368854	0.364117
ISLR	0.36865	0.00470353
IL1RAP	0.367752	0.0463732
C7	0.367697	0.00621975
SERPIND1	0.366477	0.0156898
IGLV1-36	0.364868	0.0927604
COMP	0.363944	0.0638835
CDH11	0.363781	0.0362189
CSF1R	0.363101	0.026034
FCGRT	0.362286	0.0879793
PVR	0.361331	0.108321
ECM1	0.355365	0.0337068
ATRN	0.355189	0.0782379
OLFM1	0.354981	0.00794154
IGHV2-70	0.354786	0.231868
IGLC7	0.354566	0.083043
GC	0.354284	0.0370464
IGLL1	0.353229	0.0994449
CRYZ	0.352521	0.159908
DMRT2	0.349712	0.0297726
SACM1L	0.347697	0.0790529
IGKV1-37	0.34746	0.080176
AFM	0.344053	0.085739
NFKB1	0.343713	0.0223039
RGPD8	0.34327	0.0781636
IGKV1-33	0.343071	0.105662
HBA1	0.342181	0.312328
IGKV2-30	0.341707	0.172714
SPTLC2	0.34141	0.478413
CP	0.341208	0.00452125
ALB	0.341169	0.0725368
CA3	0.340315	0.114869
PRIM1	0.337167	0.522015
MFAP4	0.335304	0.143869
MDH2	0.333338	0.335497
HYI	0.33149	0.0670226
C9	0.331426	0.10679
ABCC2	0.330738	0.132396
SERPINA6	0.328349	0.0426841
FN1	0.328195	0.00365362
CIMIP1	0.327857	0.0610148
BCHE	0.326753	0.0305718
RBBP9	0.322291	0.0771122
SERPINA1	0.321738	0.0412449
IGLV4-69	0.320802	0.0970872
DBH	0.31996	0.146432
C5	0.318011	0.00330526
CDH13	0.316674	0.00579844
SPIDR	0.31449	0.170931
OPTN	0.313611	0.0567277
IGLV7-43	0.312007	0.122695
C8A	0.312002	0.00613173
APOBR	0.311729	0.00608839
ITIH3	0.310834	0.0224717
CARD9	0.310441	0.10679
PDE4DIP	0.310126	0.136394
ICOSLG	0.309423	0.0768772
UBR4	0.308088	0.231868
CA2	0.307359	0.233831
TFIP11	0.305837	0.0994265
KIAA2026	0.304579	0.437143
IGHV2-70D	0.304498	0.210168
SNRPD2	0.304386	0.0442991
C6	0.302211	0.00261909
IGKV1-16	0.301486	0.159042
ANXA1	0.296214	0.0983181
SELL	0.295477	0.0308675
CA1	0.289857	0.185701
PTPRK	0.289121	0.181557
A1BG	0.286221	0.00981245
HP	0.284886	0.178173
CHST9	0.284438	0.184957
NSF	0.281236	0.315509
NDUFC1	0.281027	0.0962439
LCAT	0.280053	0.00856067
HSD17B1	0.278622	0.0473888
DDR1	0.278354	0.119512
GOT1	0.278225	0.127073
CLSTN1	0.27417	0.00767351
IGKV6-21	0.270577	0.280319
IGHV3-9	0.270448	0.0251232
IGKV2-40	0.270288	0.19202
H6PD	0.269624	0.024793
DNAAF1	0.26921	0.14313
RPS6KC1	0.269168	0.0571411
CPN2	0.26525	0.000979838
C1RL	0.264721	0.00740119
UBR2	0.261923	0.103389
DSG2	0.26139	0.0307083
C18orf63	0.260855	0.0746457
ETFBKMT	0.259698	0.380386
ABCA1	0.253727	0.102871
USP19	0.252948	0.0796127
MRC1	0.252575	0.0495807
PDHA1	0.25138	0.054819
HIBADH	0.250093	0.180102
VWF	0.248561	0.129022
TIMP2	0.247084	0.328066
ITIH1	0.240886	0.000480979
DLST	0.239805	0.0275624
COASY	0.238543	0.380386
FETUB	0.235015	0.00717603
TF	0.230046	0.0678115
ZNF518A	0.229746	0.0400451
NRDC	0.228591	0.126401
F13B	0.228031	0.04086
TGM6	0.225684	0.0879793
TNC	0.224225	0.0321782
BTD	0.224065	0.024793
RBP4	0.223453	0.114231
SEMA4B	0.222328	0.00538227
CSPG4	0.221649	0.00610405
TNXB	0.220319	0.0243517
AP1S2	0.219842	0.00142749
WDHD1	0.216894	0.0287645
CHL1	0.216709	0.00577996
TDP2	0.214592	0.0516783
MBL2	0.212896	0.0698783
GOLPH3	0.210521	0.00710394
HECTD4	0.20321	0.409257
CLLU1-AS1	0.203066	0.118334
IGKV6D-21	0.202068	0.377758
IGLV8-61	0.201083	0.0294047
TEC	0.193454	0.0551456
CASP3	0.19323	0.14313
ACSL4	0.1926	0.0998902
ATP2A3	0.19096	0.196225
TMED4	0.185004	0.193856
LRG1	0.184744	0.054819
OMD	0.18102	0.00926666
ITIH2	0.175294	0.00145552
TINAGL1	0.174458	0.00472133
AHSG	0.166948	0.00365362
CTBS	0.1297	0.0153958
C2	0.125701	0.00767351
GRK3	0.124259	0.100136
KRT13	0.121891	0.0245866
ZNF836	0.112513	0.213379
TRIM33	0.111406	0.179598
IGKV1-13	0.109973	0.101922
CFB	0.0815299	0.00767351
CCDC144A	0.0805708	0.0241036
LUM	0.0766001	0.0361422

## Sheet: BOX_log2intensity
ID	PLWH with COVID-19_1	PLWH with COVID-19_2	PLWH with COVID-19_3	PLWH with COVID-19_4	PLWH with COVID-19_5	PLWH with COVID-19_6	PLWH with COVID-19_7	PLWH1	PLWH2	PLWH3	PLWH4	PLWH5	PLWH6	PLWH7	HC1	HC2	HC3	HC4	HC5	HC6	HC7
CRP	20.4058	20.2215	20.8341	19.3022	22.2063	16.9145	23.0108	22.2742	18.1853	18.9494	22.6468	18.5859	18.6645	18.895	15.029	14.4437	17.1805	15.7391	16.9528	13.949	13.3468
LBP	19.4843	22.5171	22.0505	20.9448	22.5798	20.0461	22.4436	20.3373	19.4659	21.0667	22.1557	19.0772	20.9103	19.2543	19.3378	18.5507	18.6116	19.5115	19.6911	19.3741	18.214
C1QA	23.3878	24.7421	25.2092	23.8631	24.5207	25.1308	26.0313	23.6637	22.7945	25.4438	24.8103	24.8449	24.0588	23.6043	21.219	20.988	22.3537	20.1054	21.196	20.4374	20.6202
C1QB	22.9473	25.2892	25.7108	24.183	25.1025	25.5015	26.4396	23.8396	22.5661	25.9052	24.8233	24.6722	24.2923	21.9047	20.7905	20.6418	21.4017	20.0227	21.6249	20.4746	20.7254
C1QC	23.4268	25.5606	26.1223	24.4416	25.474	25.8141	26.8386	24.1895	22.9995	26.3317	25.3046	25.2847	24.713	22.6225	21.5252	21.4644	22.0075	20.7498	22.2276	20.8883	21.4198
MASP2	20.0735	21.4387	21.496	21.4211	21.621	20.9158	21.3828	19.3112	18.6295	19.2086	18.8557	18.9023	20.2118	20.4574	19.0312	18.6803	19.2329	19.2316	19.2166	19.6091	19.1296
CFD	19.7637	22.3537	21.7164	21.3798	22.1797	20.5677	23.5545	19.1528	19.8608	20.7864	20.9719	20.0227	19.6249	18.9217	19.2154	19.2138	18.8231	18.7488	18.9142	19.4368	19.4521
VTN	25.2293	26.2922	26.1222	26.6392	25.9771	26.1374	26.4275	24.5877	24.0456	24.9229	24.8007	24.3454	25.9978	23.7692	24.2634	23.4655	24.2838	23.7953	24.1819	24.4447	23.9653
VWF	17.4163	16.9536	17.4333	16.52	17.9509	16.3321	19.578	19.3	16.1346	19.9077	19.9122	18.7349	19.6058	21.4589	18.0494	17.771	17.6667	18.5982	17.993	20.2193	18.7765
F10	19.543	20.4075	19.4202	21.2024	20.282	19.6118	19.9115	20.9642	21.1598	21.002	21.0502	20.4303	21.2438	19.9885	18.8939	19.1289	19.9574	18.11	19.3499	17.8859	18.7701
F12	22.6322	23.3161	23.8552	24.593	23.905	25.3248	24.0158	21.8109	21.395	23.9747	22.8804	22.7347	24.4673	19.0366	20.9081	20.5363	20.8183	19.4753	21.1411	21.5586	21.312
F13A1	19.4404	17.5035	19.7604	19.438	19.2101	18.1395	18.7265	17.9036	18.2018	16.9594	17.2137	17.7098	16.7311	18.3603	20.4043	20.7773	20.8889	21.3128	20.7821	22.8274	21.1981
F13B	15.7775	14.7265	13.6796	14.8379	14.6945	14.6905	16.3664	17.642	18.3396	16.6494	17.0182	18.0649	15.0633	16.1686	16.6011	16.3311	17.287	15.9361	16.9139	14.699	16.1792
F5	22.496	24.9753	24.3204	24.8121	24.0477	23.0543	24.7246	20.6502	19.8675	21.988	22.0843	20.8107	21.4465	21.7597	21.8517	21.6509	22.4172	22.2725	22.0666	23.089	22.3023
F7	15.8839	16.8186	16.2214	17.6558	16.7278	15.8968	16.7435	16.8857	16.8893	16.932	16.5297	15.9618	17.7108	15.2404	15.6976	15.5745	16.1649	14.7161	15.9209	15.2216	15.5094
F8	15.4971	16.5532	16.5934	17.1238	16.1454	17.1511	16.6397	14.5348	13.1405	14.5933	15.0485	14.7916	15.3423	16.3982	14.9977	13.9832	15.0454	15.083	14.7818	16.3242	15.0611
F9	17.6976	18.4841	18.0873	19.7209	18.3123	17.7762	18.8395	19.074	18.5852	18.4413	19.2542	17.873	19.4251	17.9963	17.2498	16.8741	17.9844	16.3269	17.612	15.9837	16.701
FGA	26.0447	27.1479	27.2642	27.0014	27.1925	26.5811	27.3981	26.4143	25.6347	26.1661	26.0633	26.8754	27.0692	29.4918	25.4618	25.3968	25.5555	25.1785	25.6987	25.4044	25.0486
FGB	24.7361	25.8336	25.8304	25.437	25.696	25.2392	25.9826	24.5228	23.9061	24.4909	24.0256	24.801	25.6111	27.4319	23.8732	23.7814	24.2084	23.7646	24.3113	24.4106	23.4806
FGG	24.719	25.8001	25.9005	25.414	25.6951	25.2174	26.0047	24.9265	23.9727	24.7435	24.3123	25.1045	25.6039	27.8214	23.9923	23.961	24.226	23.8274	24.5158	24.2795	23.5904
MASP2	20.0735	21.4387	21.496	21.4211	21.621	20.9158	21.3828	19.3112	18.6295	19.2086	18.8557	18.9023	20.2118	20.4574	19.0312	18.6803	19.2329	19.2316	19.2166	19.6091	19.1296
PROC	17.3347	17.5743	16.9878	19.1074	16.9726	17.6353	17.751	18.0213	18.5154	17.7421	17.7155	17.5641	18.1713	15.8049	16.7644	16.7987	17.6488	15.9352	17.379	16.1645	16.3682
SERPINA5	20.3565	22.4296	22.3439	22.8366	21.4223	21.2676	21.1751	20.4658	17.5143	21.3974	21.05	20.4102	20.919	18.3664	18.2214	19.2882	19.9814	18.7893	19.4804	20.5169	19.5243
TFPI	20.2274	21.1946	19.8866	20.7319	19.8605	20.2134	18.7708	18.6507	15.9562	17.5931	18.4002	16.8722	17.6038	17.3927	18.6362	17.9542	19.3391	19.195	18.4138	19.2209	18.5233
ACE	14.0091	13.3736	12.5805	13.0336	13.458	NA	12.3044	13.5463	13.1808	14.165	NA	14.172	14.1278	14.5307	13.3744	12.3902	11.9333	NA	12.149	NA	11.5868
CD209	NA	14.8428	13.9652	13.8326	15.7315	12.2891	NA	13.4548	14.129	NA	14.0985	15.1246	13.3472	13.6607	14.9151	14.8489	15.1067	14.2451	14.9396	13.6943	14.8289
CTSH	16.5993	18.2614	17.828	18.4517	18.5743	16.2379	16.9677	17.8069	15.6481	17.8283	17.339	15.2109	16.6238	15.3186	15.9201	15.9738	15.831	15.6692	16.7315	16.3039	15.9697
CTSL	14.6583	17.1169	16.3796	17.5207	16.3782	14.6578	16.0984	15.2382	15.3528	15.7113	14.8561	15.1581	15.7344	16.1723	14.4462	14.9487	14.625	14.4482	15.6211	14.6377	14.4359
CTSS	17.8013	20.446	19.5808	21.9143	19.5406	17.433	19.943	17.7957	17.5507	19.0602	19.0072	16.4607	18.7416	15.3752	17.2945	16.7901	16.6686	16.9685	17.6926	17.5834	17.3166
ANKRD28	11.7056	NA	11.8017	12.3616	NA	11.2314	12.907	NA	NA	12.8779	13.0855	NA	NA	12.5292	13.374	13.0676	13.3042	13.5098	13.0645	14.5537	13.0836
TGFB1I1	14.2993	12.1629	14.1282	14.5647	13.8625	14.3028	13.7946	NA	11.1587	NA	NA	13.2786	15.358	15.6482	14.9688	15.2269	14.9357	15.9782	15.1908	17.2223	15.6968
DNAJC3	17.3011	18.6022	18.5491	18.345	18.5933	18.0037	18.3886	NA	15.1911	14.6779	14.8653	15.6767	15.8676	15.8984	15.328	15.6308	15.1807	15.5857	15.4994	17.4337	15.7657
DMRT2	21.0726	20.6716	19.4653	19.8415	20.7783	18.9602	21.8853	22.4706	22.7506	21.9293	22.6607	22.5475	19.7193	21.5309	21.8552	22.144	22.328	21.0246	22.3631	20.2431	21.1095
MAPK3	14.1325	13.1516	13.2007	14.1349	13.5257	14.5623	13.7961	NA	NA	NA	NA	12.4864	NA	14.2191	14.2403	13.8141	14.1211	14.4706	13.7482	15.4904	14.0378
MAPK1	19.2854	18.5426	19.4075	19.5614	19.0623	19.1918	18.8611	18.1408	18.9656	18.0703	18.6489	18.4303	18.2243	18.4969	19.759	19.8969	19.9774	20.1863	19.6445	21.6776	20.0681
TEC	15.7817	14.6151	15.5478	15.7126	14.557	15.5728	14.8851	17.266	18.207	18.6856	15.2122	17.1365	14.4795	18.5819	16.4303	16.1534	16.2193	16.664	17.3258	17.1766	16.3461
MAPK14	17.1721	16.0623	17.136	17.4838	16.5315	17.3037	16.2359	16.5179	14.9864	16.1513	14.7255	NA	15.3721	16.6966	17.2055	17.4523	17.097	18.0031	17.2594	19.338	17.8259
KSR1	13.0924	14.0933	13.8496	13.0938	12.6594	13.2091	12.3049	14.1076	NA	NA	12.5459	NA	14.5516	13.5643	13.7188	13.6249	14.0014	14.4929	13.9359	15.5545	14.3046
MST1	15.6584	17.6943	17.3359	18.0117	17.6855	17.5389	17.8805	17.3804	17.5147	18.2785	17.4172	16.6483	17.748	15.5549	16.1585	15.7543	16.3673	15.1459	16.4616	15.5657	15.6603

## Sheet: go
GO_id	Term	Category	Test	Ref	TestAll	RefAll	Test_per	Ref_per	Over_Under	TestSeqs	RefSeqs	p.value	FDR	richFactor
GO:0005615	extracellular space	C	691	1832	1163	5395	0.594153	0.339574	over	P02751,P08697,Q08830,P00751,P06681,P02745,P02746,P02747,P05019,P17936,P24593,P04114,P02649,O14791,O95445,P02654,P02749,P06858,P55056,Q0VD83,Q6Q788,Q86X29,Q13093,Q13790,P04180,P0DJI9,P35542,P55058,P35858,P24592,P01857,P0CG04,O00186,O00187,O00194,O00299,O00391,O00469,O00533,O14498,O14672,O14737,O14745,O14818,O14950,O14964,O15031,O15143,O15144,O15145,O15400,O15511,O43488,O43633,O43707,O60229,O60488,…	P02671,P02675,P02679,P02751,P07996,P08697,Q08830,Q14314,P00751,P06681,P02745,P02746,P02747,P05019,P17936,P24593,P08519,P04114,P02649,O14791,O95445,P02647,P02652,P02654,P02655,P02656,P02749,P06727,P06858,P55056,Q0VD83,Q6Q788,Q86X29,Q9BUR5,Q9UHG3,Q13093,Q13790,P04180,P0DJI8,P0DJI9,P11150,P11597,P27169,P35542,P55058,Q00341,P00739,P10909,P35858,P24592,P01854,P01857,P01859,P01860,P01861,P01871,P01876,…	4.57544e-91	4.07239e-87	0.377183
GO:0005576	extracellular region	C	751	2090	1163	5395	0.645744	0.387396	over	P02751,P08697,Q08830,P00751,P06681,P02745,P02746,P02747,A0A075B6H9,A0A075B6I0,A0A0B4J2D9,P0CG04,O00187,O00299,O00391,O00585,O14786,O14791,O14960,O43707,O60814,O60844,O75882,O76061,O95197,P00441,P00450,P00451,P00488,P00558,P00734,P00736,P00740,P00742,P00747,P00748,P00750,P01008,P01009,P01024,P01031,P01034,P01042,P01344,P01593,P01599,P01834,P01857,P01889,P02452,P02649,P02748,P02749,P02750,P02760,P0…	P02671,P02675,P02679,P02751,P07996,P08697,Q08830,Q14314,P00751,P06681,P02745,P02746,P02747,P01624,A0A075B6H9,A0A075B6I0,A0A075B6I1,A0A075B6I3,A0A075B6I4,A0A075B6I9,A0A075B6J1,A0A075B6J9,A0A075B6K0,A0A075B6K2,A0A075B6K4,A0A075B6K5,A0A075B6K6,P01615,A0A075B6R9,A0A075B6S2,A0A075B6S5,A0A075B6S6,A0A075B6S9,A0A087WSX0,A0A087WSY6,A0A087WSZ0,P01614,P04433,A0A0A0MRZ9,A0A0A0MT36,A0A0B4J1U3,P01764,A0A0B4J1Y…	7.73483e-91	4.07239e-87	0.35933
GO:0043230	extracellular organelle	C	571	1432	1163	5395	0.490972	0.265431	over	P0CG04,O00186,O00187,O00194,O00299,O00391,O00469,O00533,O14498,O14672,O14737,O14745,O14818,O14950,O14964,O15031,O15143,O15144,O15145,O15400,O15511,O43488,O43633,O43707,O60229,O60488,O60493,O60884,O60888,O75083,O75144,O75340,O75348,O75351,O75369,O75390,O75608,O75874,O75882,O75955,O76014,O95336,O95372,O95747,O95793,P00338,P00390,P00441,P00450,P00491,P00492,P00505,P00558,P00568,P00734,P00736,P00740,…	P01615,P01614,P04433,P01764,P01611,A5D8V6,A8K2U0,Q5T2W1,B0I1T2,P0CG04,O00154,O00159,O00161,O00186,O00187,O00189,O00194,O00232,O00299,O00391,O00401,O00468,O00469,O00533,O00560,O00571,O00584,O00592,O00754,O14498,O14656,O14657,O14672,O14727,O14737,O14745,O14773,O14818,O14828,O14908,O14950,O14964,O14975,O15031,O15067,O15127,O15143,O15144,O15145,O15162,O15194,O15230,O15372,O15400,O15484,O15511,O43175,…	1.6797e-79	3.53745e-76	0.398743
GO:0065010	extracellular membrane-bounded organelle	C	571	1432	1163	5395	0.490972	0.265431	over	P0CG04,O00186,O00187,O00194,O00299,O00391,O00469,O00533,O14498,O14672,O14737,O14745,O14818,O14950,O14964,O15031,O15143,O15144,O15145,O15400,O15511,O43488,O43633,O43707,O60229,O60488,O60493,O60884,O60888,O75083,O75144,O75340,O75348,O75351,O75369,O75390,O75608,O75874,O75882,O75955,O76014,O95336,O95372,O95747,O95793,P00338,P00390,P00441,P00450,P00491,P00492,P00505,P00558,P00568,P00734,P00736,P00740,…	P01615,P01614,P04433,P01764,P01611,A5D8V6,A8K2U0,Q5T2W1,B0I1T2,P0CG04,O00154,O00159,O00161,O00186,O00187,O00189,O00194,O00232,O00299,O00391,O00401,O00468,O00469,O00533,O00560,O00571,O00584,O00592,O00754,O14498,O14656,O14657,O14672,O14727,O14737,O14745,O14773,O14818,O14828,O14908,O14950,O14964,O14975,O15031,O15067,O15127,O15143,O15144,O15145,O15162,O15194,O15230,O15372,O15400,O15484,O15511,O43175,…	1.6797e-79	3.53745e-76	0.398743
GO:1903561	extracellular vesicle	C	571	1432	1163	5395	0.490972	0.265431	over	P0CG04,O00186,O00187,O00194,O00299,O00391,O00469,O00533,O14498,O14672,O14737,O14745,O14818,O14950,O14964,O15031,O15143,O15144,O15145,O15400,O15511,O43488,O43633,O43707,O60229,O60488,O60493,O60884,O60888,O75083,O75144,O75340,O75348,O75351,O75369,O75390,O75608,O75874,O75882,O75955,O76014,O95336,O95372,O95747,O95793,P00338,P00390,P00441,P00450,P00491,P00492,P00505,P00558,P00568,P00734,P00736,P00740,…	P01615,P01614,P04433,P01764,P01611,A5D8V6,A8K2U0,Q5T2W1,B0I1T2,P0CG04,O00154,O00159,O00161,O00186,O00187,O00189,O00194,O00232,O00299,O00391,O00401,O00468,O00469,O00533,O00560,O00571,O00584,O00592,O00754,O14498,O14656,O14657,O14672,O14727,O14737,O14745,O14773,O14818,O14828,O14908,O14950,O14964,O14975,O15031,O15067,O15127,O15143,O15144,O15145,O15162,O15194,O15230,O15372,O15400,O15484,O15511,O43175,…	1.6797e-79	3.53745e-76	0.398743
GO:0070062	extracellular exosome	C	568	1425	1163	5395	0.488392	0.264133	over	P0CG04,O00186,O00187,O00194,O00299,O00391,O00469,O00533,O14498,O14672,O14737,O14745,O14818,O14950,O14964,O15031,O15143,O15144,O15145,O15400,O15511,O43488,O43633,O43707,O60229,O60488,O60493,O60884,O60888,O75083,O75144,O75340,O75348,O75351,O75369,O75390,O75608,O75874,O75882,O75955,O76014,O95336,O95372,O95747,O95793,P00338,P00390,P00441,P00450,P00491,P00492,P00505,P00558,P00568,P00734,P00736,P00740,…	P01615,P01614,P04433,P01764,P01611,A5D8V6,A8K2U0,Q5T2W1,B0I1T2,P0CG04,O00154,O00159,O00161,O00186,O00187,O00189,O00194,O00232,O00299,O00391,O00401,O00468,O00469,O00533,O00560,O00571,O00584,O00592,O00754,O14498,O14656,O14657,O14672,O14727,O14737,O14745,O14773,O14818,O14828,O14908,O14950,O14964,O14975,O15031,O15067,O15127,O15143,O15144,O15145,O15162,O15194,O15230,O15372,O15400,O15484,O15511,O43175,…	7.95911e-79	1.39682e-75	0.398596
GO:0031982	vesicle	C	702	2190	1163	5395	0.603611	0.405931	over	Q99816,O43633,Q7LBR1,Q96FZ7,Q9H444,Q9UQN3,P17612,P17987,P27797,Q08397,P05154,P20340,P35613,Q53H76,O14964,O15144,O15400,O43493,O60664,O75340,O75351,O75955,P04083,P12821,P12830,P30533,P36543,P42892,P51148,P61006,P61020,P61026,P61586,P62330,P62993,Q12846,Q14677,Q8WUM4,Q92930,Q96C24,Q96S38,Q99490,Q9H4A6,Q9UNF0,O14617,O14786,O60493,P02649,P02787,P04114,P10809,P19320,P28482,P30048,P30740,P31146,P35232,…	A5D8V6,Q8NEZ2,Q99816,Q9H9H4,Q9NZ09,Q9UK41,Q86VN1,Q96H20,Q9BRG1,O43633,Q7LBR1,Q8WUX9,Q96FZ7,Q9BY43,Q9H444,Q9HD42,Q9UQN3,Q9Y3E7,Q5VIR6,Q8N1B4,Q9P1Q0,Q9UID3,O43820,O60271,O95295,P07686,P17612,P17987,P19784,P19878,P20336,P21731,P27797,P36639,P45880,P56199,P61019,Q08397,Q13444,Q13976,Q6UW49,Q8WUD1,Q9GZT3,Q9UPN4,Q9Y487,P15529,Q15643,P05154,P20340,P35613,Q08431,Q14254,Q53H76,O00499,O14964,O14972,O15144,…	1.76908e-53	2.6612e-50	0.320548
GO:0050839	cell adhesion molecule binding	F	163	354	1163	5395	0.140155	0.0656163	over	O14672,O43707,O94769,P01344,P02751,P04004,P05019,P05106,P05107,P05556,P06756,P07237,P07948,P08514,P08648,P10451,P11215,P12814,P12931,P13598,P17301,P19320,P21926,P22105,P23142,P23229,P27797,P35555,P35579,P43405,P48061,P49747,P50281,P62937,Q05397,Q15582,Q6UXI9,Q76LX8,Q86UX7,Q9UBX5,Q9Y490,Q9Y5C1,Q9Y624,A0FGR8,O00299,O14618,O60664,O60763,O75369,O75874,O95372,P00338,P04075,P06733,P07737,P08238,P0DMV8,…	P08865,P50895,Q15109,O00214,O00622,O14672,O15230,O43707,O75326,O94769,P01344,P02461,P02751,P04004,P04275,P05019,P05106,P05107,P05161,P05362,P05556,P06756,P07237,P07948,P07996,P08514,P08648,P09038,P09429,P10451,P11215,P12814,P12931,P13598,P13612,P13796,P17252,P17301,P18084,P18564,P19320,P20073,P20701,P20908,P21926,P22105,P23142,P23229,P26006,P27797,P29279,P29965,P31645,P32942,P35240,P35443,P35555,…	1.47332e-26	1.93925e-23	0.460452
GO:0030312	external encapsulating structure	C	138	298	1163	5395	0.118659	0.0552363	over	P35555,P51884,P02452,P08123,P08572,P02751,P03950,P04004,P09486,P16150,P23142,P24821,P36955,P39060,P62736,P98160,Q08397,Q14118,Q15582,Q6UXI9,Q9H4F8,Q9UMD9,O94769,Q6UXI7,Q6UY14,P02649,P02765,P03956,P05186,P07359,P08254,P08493,P13611,P15502,P20774,P22105,P22792,P35858,P49747,P50281,P51888,P54108,P78509,Q12805,Q14767,Q16610,Q53RD9,Q6EMK4,Q76LX8,Q86TH1,Q8TER0,Q99542,Q99969,Q99983,Q9BXN1,Q9HCB6,Q9NPA2,…	O95967,P35555,P55083,Q14766,Q6ZMP0,P39059,P51884,P02452,P08123,P02458,P02461,P02462,P08572,P05997,P20908,P25940,P27658,P13942,Q99715,Q05707,O00468,O15230,P01033,P02751,P03950,P04004,A6NMY6,P07942,P09486,P11047,P14543,P16150,P22303,P23142,P24043,P24821,P35442,P35443,P35625,P36955,P39060,P48509,P55268,P62736,P98160,Q08397,Q12959,Q14112,Q14118,Q15582,Q16363,Q6PCB0,Q6UXI9,Q76M96,Q86XX4,Q8IUX8,Q92626,…	9.13308e-23	1.06857e-19	0.463087
GO:0031012	extracellular matrix	C	137	297	1163	5395	0.117799	0.055051	over	P35555,P51884,P02452,P08123,P08572,P02751,P03950,P04004,P09486,P16150,P23142,P24821,P36955,P39060,P62736,P98160,Q08397,Q14118,Q15582,Q6UXI9,Q9H4F8,Q9UMD9,O94769,Q6UXI7,Q6UY14,P13611,O15204,O60844,P00488,P00734,P00740,P00747,P00748,P01008,P01009,P01042,P02649,P02745,P02746,P02747,P02749,P02760,P02763,P02765,P02790,P04083,P04196,P04217,P05155,P05452,P06702,P06703,P07093,P07477,P07602,P07711,P07900,…	O95967,P35555,P55083,Q14766,Q6ZMP0,P39059,P51884,P02452,P08123,P02458,P02461,P02462,P08572,P05997,P20908,P25940,P27658,P13942,Q99715,Q05707,O00468,O15230,P01033,P02751,P03950,P04004,A6NMY6,P07942,P09486,P11047,P14543,P16150,P22303,P23142,P24043,P24821,P35442,P35443,P35625,P36955,P39060,P48509,P55268,P62736,P98160,Q08397,Q12959,Q14112,Q14118,Q15582,Q16363,Q6PCB0,Q6UXI9,Q76M96,Q86XX4,Q8IUX8,Q92626,…	2.10846e-22	2.22021e-19	0.461279
GO:0045296	cadherin binding	F	117	239	1163	5395	0.100602	0.0443003	over	O96013,P04083,P61026,P62136,Q96HC4,A0FGR8,O00299,O14618,O60664,O60763,O75369,O75874,O95372,P00338,P04075,P05556,P06733,P07737,P08238,P0DMV8,P11142,P12830,P12931,P13639,P14618,P18206,P19022,P21333,P22061,P23229,P26196,P26641,P29692,P30041,P31946,P31947,P33151,P35579,P35611,P35613,P37802,P41091,P42166,P46109,P47756,P49327,P49757,P50402,P50552,P52907,P53990,P55010,P55285,P55290,P61978,P62258,P62820,…	O00151,O96013,P04083,P05783,P31949,P61026,P62136,Q96HC4,Q9NYL9,A0FGR8,O00299,O00567,O00571,O14530,O14562,O14618,O14908,O15498,O60437,O60645,O60664,O60716,O60749,O60763,O75369,O75874,O76021,O95292,O95372,O95433,O95817,P00338,P04075,P05556,P06733,P07737,P08195,P08238,P0DMV8,P11021,P11142,P12830,P12931,P13639,P14618,P14923,P15311,P15529,P15880,P16333,P18031,P18206,P19022,P20810,P21333,P22061,P22234,…	7.39398e-22	7.07806e-19	0.48954
GO:0005515	protein binding	F	713	2652	1163	5395	0.61307	0.491566	over	O15400,O94812,P37840,P54920,Q12846,Q13492,Q9Y265,P06733,P51858,P04899,P0DMV8,P11142,P21333,P31689,P49407,P50148,Q9UEW3,O43639,P07737,P28482,P29350,P43405,P46109,P62993,Q13191,P06756,P00751,P07357,P07360,P13987,P27797,P35232,P05107,P08603,P11215,Q03591,Q92496,Q9BXR6,O00187,O43665,P05106,P05556,P07711,P08253,P17936,P23142,P24592,P24593,P25774,O00533,O75955,P00747,P01008,P01009,P01034,P02452,P02686,…	A2RRP1,O14653,O14662,O15400,O43752,O60645,O75558,O94812,O94855,O95295,O95486,O95487,P37840,P46459,P51809,P53992,P54920,P56962,P61764,Q03169,Q12846,Q13190,Q13492,Q17RC7,Q86Y82,Q96JG6,Q96NW4,Q9BT88,Q9UEU0,Q9UNK0,Q00839,Q08211,Q8N163,Q9H7B4,Q9NQG5,Q9UKV8,Q9UL18,Q9Y224,P35269,Q14919,O60869,P22087,Q9Y230,Q9Y265,Q9Y2X3,P42345,Q8N122,P17096,P63279,Q13185,P56545,Q14839,P06733,P42224,P51858,Q13547,Q15369,…	4.27707e-21	3.75313e-18	0.268854
GO:0030141	secretory granule	C	212	565	1163	5395	0.182287	0.104727	over	P17612,P17987,P27797,Q08397,P05154,P20340,P35613,Q53H76,O60610,P01889,P08571,P09172,P10321,P12318,P14151,P15291,P16284,P19021,P51149,P61020,P61026,P61586,P84095,Q01469,Q0VAF6,Q13576,Q14571,Q7L591,Q9NP72,O00194,P13473,P16109,P02749,P05452,P49908,Q06033,Q13103,Q14624,Q16610,Q99969,O00186,P07093,P09486,P12259,Q13201,Q86YW5,P05106,P08514,P16671,P21926,Q5SQ64,Q6YHK3,Q96C24,O00391,O14498,O43707,P00451,…	O43820,O60271,O95295,P07686,P17612,P17987,P19784,P19878,P20336,P21731,P27797,P36639,P45880,P56199,P61019,Q08397,Q13444,Q13976,Q6UW49,Q8WUD1,Q9GZT3,Q9UPN4,Q9Y487,P15529,Q15643,P05154,P20340,P35613,Q08431,Q14254,Q53H76,O15389,O60610,O60645,O75015,O75165,O94973,P01889,P08174,P08571,P08575,P09172,P10321,P11169,P12318,P14151,P15144,P15291,P16070,P16284,P16870,P17927,P17931,P19021,P19256,P21730,P22748,…	2.81899e-20	2.28338e-17	0.375221
GO:0032501	multicellular organismal process	P	584	2089	1163	5395	0.50215	0.38721	over	Q9BU40,O14960,P02452,P02765,P05019,P05186,P08123,P11362,P13611,P35555,P39060,P49747,P50281,P51812,P51888,Q06830,Q13103,Q16394,Q92765,Q92890,Q9NQ76,P08493,Q16539,P05452,Q14696,Q16610,Q9NR12,Q9UNW1,O14786,O60462,O75340,O75351,P02751,P03950,P04196,P06576,P06756,P08253,P08514,P08572,P08648,P19971,P21333,P31151,P35579,P35613,P43405,P98160,Q05397,Q05682,Q08722,Q12904,Q15582,Q5VWQ8,Q6UVK1,Q8NI99,Q99542,…	Q9BU40,A1X283,O00300,O14594,O14960,O15232,O43252,P02452,P02458,P02765,P05019,P05186,P05997,P06865,P07686,P08123,P0DI81,P11362,P12643,P13497,P13611,P13942,P14780,P35555,P39060,P49747,P50281,P50749,P51812,P51888,P55287,P61812,P63173,Q06830,Q13103,Q13428,Q14623,Q16394,Q504Y2,Q8N441,Q92765,Q92890,Q86UW8,Q9H2X0,Q9NQ76,Q9NX62,P08493,P29279,Q16539,P02788,P05452,P16050,P52823,P80108,P13164,Q14696,Q16610,…	1.48249e-19	1.11504e-16	0.27956
GO:0071944	cell periphery	C	558	1982	1163	5395	0.479794	0.367377	over	P35555,P04083,P04792,P07384,P13645,P32926,Q02413,Q08554,Q14126,Q14574,Q5D862,O15400,P31146,P35579,P51452,P52565,Q12913,Q13740,Q8WUM4,P50570,Q9UBW5,P01031,P02748,P07357,P07358,P07360,P10643,P13671,P51884,P02452,P08123,P08572,P02751,P03950,P04004,P09486,P16150,P23142,P24821,P36955,P39060,P62736,P98160,Q08397,Q14118,Q15582,Q6UXI9,Q9H4F8,Q9UMD9,O94769,Q6UXI7,Q6UY14,P04899,P50148,P61952,P62873,Q14344,…	O00471,O60645,Q03169,Q17RC7,Q2M3D2,Q8IYI6,Q8TAG9,Q96A65,Q96KP1,Q9NV70,Q9UPT5,Q9Y2D4,O95967,P35555,P55083,Q14766,Q6ZMP0,O60437,P01040,P02533,O95678,P04083,P04264,P04792,P07384,P08779,P13645,P14923,P15924,P19338,P19957,P20930,P22735,P31944,P32926,P35908,P49862,Q02413,Q02487,Q04695,Q08554,Q13835,Q14126,Q14574,Q15517,Q15828,Q5D862,Q7Z794,Q86YZ3,Q96P63,Q99959,O15400,O43561,P01903,P01911,P05362,P10144,…	4.59759e-19	3.22751e-16	0.281534
GO:0050789	regulation of biological process	P	815	3183	1163	5395	0.700774	0.589991	over	Q16539,P60709,Q16543,P01344,P06733,P0DMV8,P10599,P16671,P27797,P31947,P35232,P35813,P37840,P49591,P51858,P61201,P63104,P98082,Q32MZ4,Q5VWQ8,Q93008,Q99816,Q9UNF1,Q9Y3F4,P01116,P02686,P11362,P17936,P22692,P29350,P49137,P62258,Q8N4C8,Q9H2K8,Q9UKE5,P11940,P15170,Q8IYD1,Q9BRP8,Q9Y5S9,P09651,P26599,P51114,Q13247,P07954,Q9UK45,Q9Y4Z0,O94985,O96013,P24593,P24821,P46109,Q16270,Q7LDG7,P01024,P16150,O75144,…	P52294,Q86V81,P49959,O75663,O94874,Q03468,Q06124,Q16539,P16104,Q8IXQ6,Q8TDB6,Q99459,P38936,P42773,P55273,P60709,Q16543,Q96JB5,O94921,Q00535,Q00536,Q00537,O60885,A5YKK6,O00267,O00408,O00499,O00560,O14776,O15294,O75367,O75506,O75610,O75832,O94776,O94992,P01344,P06733,P08246,P09429,P09467,P09874,P0DMV8,P10412,P10599,P12643,P14317,P15311,P16401,P16671,P16989,P17813,P17844,P17947,P19838,P22626,P23246,…	9.81288e-19	6.4581e-16	0.256048
GO:0065007	biological regulation	P	856	3391	1163	5395	0.736028	0.628545	over	Q16539,P60709,Q16543,P01344,P06733,P0DMV8,P10599,P16671,P27797,P31947,P35232,P35813,P37840,P49591,P51858,P61201,P63104,P98082,Q32MZ4,Q5VWQ8,Q93008,Q99816,Q9UNF1,Q9Y3F4,P01116,P02686,P11362,P17936,P22692,P29350,P49137,P62258,Q8N4C8,Q9H2K8,Q9UKE5,P11940,P15170,Q8IYD1,Q9BRP8,Q9Y5S9,P09651,P26599,P51114,Q13247,P07954,Q9UK45,Q9Y4Z0,P30626,P50148,O94985,O96013,P24593,P24821,P46109,Q16270,Q7LDG7,P07203,…	P52294,Q86V81,P49959,O75663,O94874,Q03468,Q06124,Q16539,P16104,Q8IXQ6,Q8TDB6,Q99459,P38936,P42773,P55273,P60709,Q16543,Q96JB5,O94921,Q00535,Q00536,Q00537,O60885,A5YKK6,O00267,O00408,O00499,O00560,O14776,O15294,O75367,O75506,O75610,O75832,O94776,O94992,P01344,P06733,P08246,P09429,P09467,P09874,P0DMV8,P10412,P10599,P12643,P14317,P15311,P16401,P16671,P16989,P17813,P17844,P17947,P19838,P22626,P23246,…	1.80956e-18	1.12086e-15	0.252433
GO:0099503	secretory vesicle	C	224	628	1163	5395	0.192605	0.116404	over	P17612,P17987,P27797,Q08397,P05154,P20340,P35613,Q53H76,O15400,P11279,P61006,Q13492,Q15907,Q92930,Q99719,Q9BT78,O00186,O00194,P00750,P02452,P05164,P10809,P38606,P41250,Q15833,Q8NI99,O60610,P01889,P08571,P09172,P10321,P12318,P14151,P15291,P16284,P19021,P51149,P61020,P61026,P61586,P84095,Q01469,Q0VAF6,Q13576,Q14571,Q7L591,Q9NP72,O00429,P09496,P36543,P37840,Q92599,P13473,P16109,P02749,P05452,P49908,…	O43820,O60271,O95295,P07686,P17612,P17987,P19784,P19878,P20336,P21731,P27797,P36639,P45880,P56199,P61019,Q08397,Q13444,Q13976,Q6UW49,Q8WUD1,Q9GZT3,Q9UPN4,Q9Y487,P15529,Q15643,P05154,P20340,P35613,Q08431,Q14254,Q53H76,O00499,O14656,O14908,O15400,O43236,O75558,P05067,P11279,P20339,P23560,P49768,P51153,P51790,P51793,P61006,P78352,Q00536,Q05940,Q13492,Q13614,Q14141,Q15019,Q15907,Q5T5C0,Q6IQ22,Q86Y82,…	2.87991e-18	1.61364e-15	0.356688
GO:0048518	positive regulation of biological process	P	554	1978	1163	5395	0.476354	0.366636	over	P01024,O75955,P00441,P04406,P08571,P12931,P14174,P19525,Q9BXJ4,O00187,P11226,P48740,Q15485,Q9BWP8,Q9Y6Z7,P05155,O15400,P01889,P04439,P10321,P61769,Q9NUQ9,P37840,P42892,O75116,P00734,P01116,P05106,P07333,P07900,P07948,P11234,P16150,P16284,P46109,P49407,P51114,P62937,P78509,P98082,Q05397,Q13043,Q13418,Q13526,Q7L9L4,Q8WWA0,Q99969,Q9BZQ8,Q9UEW3,Q9UKE5,O14786,O60462,O75340,P02750,P03950,P48061,P55290,…	A5YKK6,Q6L8Q7,O75175,Q504Q3,Q58A45,Q5VYS8,Q92600,Q96LI5,Q9C0C2,Q9H9A5,Q9NZN8,Q9UIV1,Q9UKZ1,O15116,Q86TB9,Q8IU60,Q9NPI6,O15294,Q92831,Q12849,Q8IYB8,Q8TCS8,P09038,P01024,Q06187,P13747,A6NC98,O00481,O15120,O75955,P00441,P01019,P04406,P08571,P08913,P09769,P0DJI8,P12931,P14174,P19525,P48736,Q16666,Q92990,Q99943,Q9BXJ4,Q9H257,Q9H4X1,Q9Y616,O00187,O00602,O75636,P04264,P11226,P48740,Q15485,Q9BWP8,Q9Y6Z7,…	2.9116e-18	1.61364e-15	0.280081
GO:0062023	collagen-containing extracellular matrix	C	116	257	1163	5395	0.099742	0.0476367	over	P51884,P02452,P08123,P08572,P02751,P03950,P04004,P09486,P16150,P23142,P24821,P35555,P36955,P39060,P62736,P98160,Q08397,Q14118,Q15582,Q6UXI9,Q9H4F8,Q9UMD9,O94769,Q6UXI7,Q6UY14,P13611,P22105,Q9Y6C2,Q13201,O15204,O60844,P00488,P00734,P00740,P00747,P00748,P01008,P01009,P01042,P02649,P02745,P02746,P02747,P02749,P02760,P02763,P02765,P02790,P04083,P04196,P04217,P05155,P05452,P06702,P06703,P07093,P07477,…	P39059,P51884,P02452,P08123,P02458,P02461,P02462,P08572,P05997,P20908,P25940,P27658,P13942,Q99715,Q05707,O00468,O15230,O95967,P01033,P02751,P03950,P04004,A6NMY6,P07942,P09486,P11047,P14543,P16150,P22303,P23142,P24043,P24821,P35442,P35443,P35555,P35625,P36955,P39060,P48509,P55268,P62736,P98160,Q08397,Q12959,Q14112,Q14118,Q15582,Q16363,Q6PCB0,Q6UXI9,Q76M96,Q86XX4,Q8IUX8,Q92626,Q96RT1,Q96RW7,Q9H4F8,…	4.08102e-18	2.14866e-15	0.451362
GO:0050896	response to stimulus	P	737	2820	1163	5395	0.633706	0.522706	over	Q16539,P01116,P02686,P11362,P16671,P17936,P22692,P29350,P49137,P62258,Q8N4C8,Q9H2K8,Q9UKE5,P02649,P04040,P09211,P31151,Q12794,P00441,P04179,P61088,P16150,P06730,Q04637,O00469,P00750,P02144,P03950,P08253,P08294,P08709,P12821,P13716,P14625,P17301,P17655,P19320,P48061,P50281,P98160,Q13526,Q14571,P02745,P05107,P11215,P37840,P54802,O43633,O75351,P35579,Q7LBR1,Q96C24,Q96FZ7,Q9H444,Q9NVJ2,Q9NZZ3,Q9UQN3,…	P18887,Q03468,O75663,O94874,Q06124,Q16539,P16104,Q8IXQ6,Q8TDB6,Q99459,Q96T76,O43318,O95819,P01111,P01116,P02686,P08575,P10398,P11362,P04049,P16671,P17936,P21359,P22692,P27361,P27987,P29350,P35236,P35240,P36507,P36873,P45985,P46734,P49137,P52564,P53041,P10147,P62140,P62258,P62877,Q02750,Q14289,Q15121,Q5SGD2,Q7Z569,Q86U42,Q8N4C8,Q8NDB2,Q15797,Q99759,Q9BYB0,Q9H2K8,Q9UKE5,Q9UMX5,Q9Y4G8,Q9Y6R4,P02649,…	5.04368e-18	2.52904e-15	0.261348
GO:0060205	cytoplasmic vesicle lumen	C	123	283	1163	5395	0.105761	0.052456	over	P02749,P05452,P49908,Q06033,Q13103,Q14624,Q16610,Q99969,O00391,O14498,O43707,P00451,P00488,P00746,P00747,P01009,P01042,P01344,P02751,P02763,P02765,P02768,P04075,P04196,P04217,P05019,P05155,P07225,P08697,P09486,P12259,P12814,P62328,Q13201,Q86UX7,Q8NBF2,Q9NTK5,Q9NUQ9,Q9UNF1,P09172,O00231,O15511,O60234,O75874,P00491,P01024,P02787,P04040,P06396,P06702,P06737,P06744,P07741,P07900,P08238,P09211,P09668,…	P02749,P05452,P29622,P35625,P49908,P56202,Q06033,Q08380,Q13103,Q14624,Q16610,Q92520,Q99969,O00292,O00391,O14498,O43707,O43915,P00451,P00488,P00746,P00747,P01009,P01011,P01023,P01033,P01042,P01127,P01133,P01137,P01344,P02671,P02675,P02679,P02751,P02763,P02765,P02768,P02775,P02776,P04075,P04085,P04196,P04217,P04275,P05019,P05067,P05121,P05155,P07225,P07996,P08697,P09486,P10124,P10600,P10909,P12259,…	1.554e-17	6.81817e-15	0.434629
GO:0034774	secretory granule lumen	C	123	283	1163	5395	0.105761	0.052456	over	P02749,P05452,P49908,Q06033,Q13103,Q14624,Q16610,Q99969,O00391,O14498,O43707,P00451,P00488,P00746,P00747,P01009,P01042,P01344,P02751,P02763,P02765,P02768,P04075,P04196,P04217,P05019,P05155,P07225,P08697,P09486,P12259,P12814,P62328,Q13201,Q86UX7,Q8NBF2,Q9NTK5,Q9NUQ9,Q9UNF1,P09172,P00387,P01024,P05164,P07437,P11216,P17900,P28482,P30041,P31151,P50395,P53396,P53990,P55072,P61160,P61626,P68371,P78371,…	P02749,P05452,P29622,P35625,P49908,P56202,Q06033,Q08380,Q13103,Q14624,Q16610,Q92520,Q99969,O00292,O00391,O14498,O43707,O43915,P00451,P00488,P00746,P00747,P01009,P01011,P01023,P01033,P01042,P01127,P01133,P01137,P01344,P02671,P02675,P02679,P02751,P02763,P02765,P02768,P02775,P02776,P04075,P04085,P04196,P04217,P04275,P05019,P05067,P05121,P05155,P07225,P07996,P08697,P09486,P10124,P10600,P10909,P12259,…	1.554e-17	6.81817e-15	0.434629
GO:0031983	vesicle lumen	C	123	283	1163	5395	0.105761	0.052456	over	P02749,P05452,P49908,Q06033,Q13103,Q14624,Q16610,Q99969,O00391,O14498,O43707,P00451,P00488,P00746,P00747,P01009,P01042,P01344,P02751,P02763,P02765,P02768,P04075,P04196,P04217,P05019,P05155,P07225,P08697,P09486,P12259,P12814,P62328,Q13201,Q86UX7,Q8NBF2,Q9NTK5,Q9NUQ9,Q9UNF1,P09172,O00231,O15511,O60234,O75874,P00491,P01024,P02787,P04040,P06396,P06702,P06737,P06744,P07741,P07900,P08238,P09211,P09668,…	P02749,P05452,P29622,P35625,P49908,P56202,Q06033,Q08380,Q13103,Q14624,Q16610,Q92520,Q99969,O00292,O00391,O14498,O43707,O43915,P00451,P00488,P00746,P00747,P01009,P01011,P01023,P01033,P01042,P01127,P01133,P01137,P01344,P02671,P02675,P02679,P02751,P02763,P02765,P02768,P02775,P02776,P04075,P04085,P04196,P04217,P04275,P05019,P05067,P05121,P05155,P07225,P07996,P08697,P09486,P10124,P10600,P10909,P12259,…	1.554e-17	6.81817e-15	0.434629
GO:0009611	response to wounding	P	127	302	1163	5395	0.1092	0.0559778	over	O43633,O75351,P35579,Q7LBR1,Q96C24,Q96FZ7,Q9H444,Q9NVJ2,Q9NZZ3,Q9UQN3,P00451,P00488,P00734,P00740,P00742,P00747,P00748,P00750,P01008,P01009,P01042,P03951,P03952,P05106,P05155,P05160,P05546,P07225,P07359,P08709,P08758,P10646,P12259,P13987,P14770,P16671,P17301,P22891,P40197,P42768,P50148,Q04756,Q13201,Q13310,Q96IY4,Q9UK55,P02749,P13224,P21333,P04196,P42680,P43405,P02649,P08567,P16109,P08253,P24821,…	O43633,O75351,P08133,P17405,P20336,P35579,Q7LBR1,Q8WUX9,Q96C24,Q96FZ7,Q9BT88,Q9BY43,Q9H444,Q9HD42,Q9NVJ2,Q9NZZ3,Q9UN37,Q9UQN3,Q9Y3E7,P09601,P01033,P01137,Q4KMQ2,O00203,O95340,O95866,P00451,P00488,P00734,P00740,P00742,P00747,P00748,P00749,P00750,P01008,P01009,P01042,P02730,P03951,P03952,P04070,P04275,P05106,P05155,P05160,P05546,P07225,P07359,P08709,P08758,P10646,P12259,P13987,P14770,P16671,P17301,…	1.13244e-16	4.76983e-14	0.42053
GO:0042060	wound healing	P	113	259	1163	5395	0.0971625	0.0480074	over	O43633,O75351,P35579,Q7LBR1,Q96C24,Q96FZ7,Q9H444,Q9NVJ2,Q9NZZ3,Q9UQN3,P00451,P00488,P00734,P00740,P00742,P00747,P00748,P00750,P01008,P01009,P01042,P03951,P03952,P05106,P05155,P05160,P05546,P07225,P07359,P08709,P08758,P10646,P12259,P13987,P14770,P16671,P17301,P22891,P40197,P42768,P50148,Q04756,Q13201,Q13310,Q96IY4,Q9UK55,P02749,P13224,P21333,P04196,P42680,P43405,P02649,P08567,P16109,P07093,P12931,…	O43633,O75351,P08133,P17405,P20336,P35579,Q7LBR1,Q8WUX9,Q96C24,Q96FZ7,Q9BT88,Q9BY43,Q9H444,Q9HD42,Q9NVJ2,Q9NZZ3,Q9UN37,Q9UQN3,Q9Y3E7,P09601,P01033,P01137,Q4KMQ2,O00203,O95340,O95866,P00451,P00488,P00734,P00740,P00742,P00747,P00748,P00749,P00750,P01008,P01009,P01042,P02730,P03951,P03952,P04070,P04275,P05106,P05155,P05160,P05546,P07225,P07359,P08709,P08758,P10646,P12259,P13987,P14770,P16671,P17301,…	2.58937e-16	1.04869e-13	0.436293
GO:0005488	binding	F	989	4127	1163	5395	0.850387	0.764968	over	P47813,O60841,P26639,P41091,P49588,P49589,P49591,P54577,P68104,Q12904,Q15046,Q8TEA8,Q9BY44,P07108,O15400,O94812,P37840,P54920,Q12846,Q13492,P00492,P51858,P53004,A6NDG6,O14733,O60256,O75340,O75874,O95551,O95747,O95989,P06733,P09104,P13929,P14618,P15531,P17612,P22694,P29218,P29401,P34913,P35813,P36871,P48506,P48637,P48735,P51812,P60891,P62826,Q13043,Q7KZI7,Q96G03,Q9Y5S2,O43432,P06730,P60842,Q7L576,…	O14561,P47813,O43592,O60524,O60841,O95163,O95363,P05455,P18077,P26639,P41091,P41252,P49588,P49589,P49591,P54136,P54577,P56192,P57772,P68104,Q08J23,Q12904,Q13325,Q15046,Q5JTZ9,Q6PI48,Q7L0Y3,Q8TEA8,Q92552,Q96Q11,Q99714,Q9BV44,Q9BY44,Q9HD40,Q9NP81,Q9NSE4,Q9NWX6,Q9Y285,Q9Y2Z4,Q9Y606,O00154,O75521,P07108,P22307,P40939,P49748,Q92947,Q9H3P7,A2RRP1,O14653,O14662,O15400,O43752,O60645,O75558,O94812,O94855,…	5.80623e-16	2.26443e-13	0.239641
GO:0007599	hemostasis	P	82	166	1163	5395	0.0705073	0.0307692	over	P00451,P00488,P00734,P00740,P00742,P00747,P00748,P00750,P01008,P01009,P01042,P03951,P03952,P05106,P05155,P05160,P05546,P07225,P07359,P08709,P08758,P10646,P12259,P13987,P14770,P16671,P17301,P22891,P40197,P42768,P50148,Q04756,Q13201,Q13310,Q96IY4,Q9UK55,P02749,P13224,P21333,P04196,P42680,P43405,P02649,P08567,P16109,P07093,P12931,P21926,P62937,Q14344,Q16539,Q76LX8,Q86YW5,Q9HCN6,Q08495,Q9Y251,Q9Y6C2,…	Q4KMQ2,O00203,O95340,O95866,P00451,P00488,P00734,P00740,P00742,P00747,P00748,P00749,P00750,P01008,P01009,P01042,P02730,P03951,P03952,P04070,P04275,P05106,P05155,P05160,P05546,P07225,P07359,P08709,P08758,P10646,P12259,P13987,P14770,P16671,P17301,P20851,P22891,P40197,P42768,P49257,P50148,P51159,Q03113,Q04756,Q13201,Q13310,Q14393,Q15465,Q86YV9,Q8IWY4,Q96EV8,Q96IY4,Q96RI0,Q9C0E8,Q9NQG7,Q9UIJ7,Q9UK55,…	7.39601e-16	2.78143e-13	0.493976
GO:0070161	anchoring junction	C	169	454	1163	5395	0.145314	0.084152	over	O75083,O75955,P05106,P05129,P12814,P16284,P18206,P19022,P21333,P29350,P31146,P33151,P41240,P42768,P48059,P60709,P60953,P61158,P61224,P62993,Q00013,Q05655,Q12913,Q13009,Q13094,Q14126,Q14574,Q15052,Q96AP7,Q99439,Q9UEY8,Q9UMD9,Q9UNF0,Q9Y5S2,Q9Y624,Q9Y696,Q9Y6W5,O14672,O96013,P04083,P07948,P12830,P23229,P26038,P35579,P35611,P55285,P55290,P61026,P62136,Q0ZGT2,Q14118,Q15942,Q96HC4,Q99497,Q9NR12,Q9UDY2,…	O00501,O00522,O15551,O43561,O60716,O75083,O75955,P05067,P05106,P05129,P05787,P05981,P12814,P14923,P15498,P16284,P16333,P17661,P18206,P19022,P19397,P21333,P24723,P27986,P29350,P31146,P31749,P33151,P36507,P41240,P42768,P43403,P48059,P60709,P60953,P61158,P61224,P62993,Q00013,Q05655,Q08174,Q12792,Q12913,Q12959,Q13009,Q13094,Q13153,Q13177,Q13308,Q14126,Q14160,Q14517,Q14574,Q15052,Q15262,Q15517,Q16658,…	1.00184e-15	3.63771e-13	0.372247
GO:0007596	blood coagulation	P	81	164	1163	5395	0.0696475	0.0303985	over	P00451,P00748,P02749,P07359,P13224,P14770,P21333,P40197,P04196,P42680,P43405,P50148,P00734,P02649,P08567,P16109,P05106,P07093,P12931,P21926,P62937,Q14344,Q16539,Q76LX8,Q86YW5,Q9HCN6,P01008,P08709,P16671,Q08495,Q9Y251,Q9Y6C2,P01042,P04004,P10646,P00747,P00750,P03952,P05155,P07225,P08697,Q96IY4,P03951,O00186,O00299,P04792,P18206,P21291,P24844,P29350,P35579,P49747,P60709,Q08830,Q13418,Q86UX7,Q8TF42,…	Q4KMQ2,P00451,P00748,P02749,P07359,P13224,P14770,P21333,P40197,P04196,P30273,P42680,P43405,P50148,Q9BWH2,P00734,P01127,P02649,P04085,O60674,P08567,P16109,P47712,O15162,P02461,P02776,P04275,P05106,P07093,P08311,P08913,P0DJI8,P12931,P15498,P16885,P21926,P23743,P29965,P30530,P42336,P42338,P47900,P49619,P51575,P52429,P52824,P61225,P62937,O75912,Q14344,Q16539,Q16760,Q6QNY0,Q76LX8,Q86XP1,Q86YW5,Q96EU7,…	1.13377e-15	3.97954e-13	0.493902
GO:0050817	coagulation	P	81	165	1163	5395	0.0696475	0.0305839	over	P00451,P00488,P00734,P00740,P00742,P00747,P00748,P00750,P01008,P01009,P01042,P03951,P03952,P05106,P05155,P05160,P05546,P07225,P07359,P08709,P08758,P10646,P12259,P13987,P14770,P16671,P17301,P22891,P40197,P42768,P50148,Q04756,Q13201,Q13310,Q96IY4,Q9UK55,P02749,P13224,P21333,P04196,P42680,P43405,P02649,P08567,P16109,P07093,P12931,P21926,P62937,Q14344,Q16539,Q76LX8,Q86YW5,Q9HCN6,Q08495,Q9Y251,Q9Y6C2,…	Q4KMQ2,O00203,O95340,O95866,P00451,P00488,P00734,P00740,P00742,P00747,P00748,P00749,P00750,P01008,P01009,P01042,P02730,P03951,P03952,P04070,P04275,P05106,P05155,P05160,P05546,P07225,P07359,P08709,P08758,P10646,P12259,P13987,P14770,P16671,P17301,P20851,P22891,P40197,P42768,P49257,P50148,P51159,Q03113,Q04756,Q13201,Q13310,Q14393,Q15465,Q86YV9,Q8IWY4,Q96EV8,Q96IY4,Q96RI0,Q9C0E8,Q9NQG7,Q9UIJ7,Q9UK55,…	1.77407e-15	5.87024e-13	0.490909
GO:0009605	response to external stimulus	P	322	1042	1163	5395	0.27687	0.193142	over	P16150,P01024,O00187,P11226,P48740,Q15485,Q9BWP8,Q9Y6Z7,P05155,P05164,P02649,Q16539,Q99988,P07900,P07948,P12931,P43405,O60814,P18428,P61769,O00585,P13501,P00748,P03952,P04083,P55774,P80511,Q16627,P09211,P40189,P08709,P08571,Q9NQ38,P07203,P25786,Q15046,Q99497,O14960,P01031,P04196,P05546,P11233,P15153,P19971,P28482,P48061,Q04941,Q13822,Q99969,P00746,P00751,P02748,P07357,P07358,P07360,P08603,P10643,…	O15294,Q92831,Q96SB3,P16150,P01024,Q06187,P13747,O00187,O00602,O75636,P04264,P11226,P48740,Q15485,Q9BWP8,Q9Y6Z7,P01023,P05155,P05164,P08246,P16885,P26022,P46108,P51608,Q09470,O15240,P02649,P38571,P41159,Q16539,Q9UEW8,Q9UJF2,Q99988,Q8NEU8,Q92673,P11678,P13727,O94826,O94992,P07900,P09429,P12956,P13010,P23246,P32456,P41218,P43243,P55212,P78527,Q15233,Q16666,Q7Z434,Q86WV6,Q8WXF1,Q9UHD2,Q9ULZ3,O14920,…	1.78393e-15	5.87024e-13	0.309021
GO:0030055	cell-substrate junction	C	122	297	1163	5395	0.104901	0.055051	over	O14672,O14786,O15143,O15144,O15145,O15511,O43294,O43707,O75369,O75955,O96013,P01116,P04040,P04083,P04792,P05106,P05107,P05556,P06396,P06756,P07237,P07384,P07737,P08514,P08648,P08758,P0DMV8,P10301,P11142,P11233,P11940,P12814,P12931,P13987,P14625,P15153,P17301,P17655,P18206,P19022,P21291,P21333,P21926,P23229,P23284,P23528,P24821,P26038,P27348,P27797,P28482,P28838,P29966,P30050,P31151,P31946,P35579,…	O00151,O00161,O00560,O14662,O14672,O14786,O14974,O14976,O15143,O15144,O15145,O15231,O15484,O15511,O15530,O43294,O43491,O43707,O60331,O60674,O75131,O75369,O75954,O75955,O95425,O95819,O96013,P00749,P01116,P04040,P04083,P04792,P04920,P05106,P05107,P05362,P05386,P05387,P05388,P05556,P06396,P06748,P06756,P07237,P07332,P07384,P07737,P07947,P08133,P08514,P08575,P08631,P08648,P08670,P08708,P08758,P0DMV8,…	4.13414e-15	1.31917e-12	0.410774
GO:0005925	focal adhesion	C	120	291	1163	5395	0.103181	0.0539388	over	O14672,O14786,O15143,O15144,O15145,O15511,O43294,O43707,O75369,O75955,O96013,P01116,P04040,P04083,P04792,P05106,P05107,P05556,P06396,P06756,P07237,P07384,P07737,P08514,P08648,P08758,P0DMV8,P10301,P11142,P11233,P11940,P12814,P12931,P13987,P14625,P15153,P17301,P17655,P18206,P19022,P21291,P21333,P21926,P23229,P23284,P23528,P24821,P26038,P27348,P27797,P28482,P28838,P29966,P30050,P31151,P31946,P35579,…	O00151,O00161,O00560,O14662,O14672,O14786,O14974,O14976,O15143,O15144,O15145,O15231,O15484,O15511,O15530,O43294,O43491,O43707,O60331,O60674,O75131,O75369,O75954,O75955,O95425,O95819,O96013,P00749,P01116,P04040,P04083,P04792,P04920,P05106,P05107,P05362,P05386,P05387,P05388,P05556,P06396,P06748,P06756,P07237,P07332,P07384,P07737,P07947,P08133,P08514,P08575,P08631,P08648,P08670,P08708,P08758,P0DMV8,…	5.04582e-15	1.56272e-12	0.412371
GO:0050794	regulation of cellular process	P	760	2990	1163	5395	0.653482	0.554217	over	Q16539,P60709,Q16543,P01344,P06733,P0DMV8,P10599,P16671,P27797,P31947,P35232,P35813,P37840,P49591,P51858,P61201,P63104,P98082,Q32MZ4,Q5VWQ8,Q93008,Q99816,Q9UNF1,Q9Y3F4,P01116,P02686,P11362,P17936,P22692,P29350,P49137,P62258,Q8N4C8,Q9H2K8,Q9UKE5,P09651,P26599,P51114,Q13247,Q9Y5S9,P07954,O94985,O96013,P24593,P24821,P46109,Q16270,Q7LDG7,O00429,P04179,O15400,P01889,P04439,P10321,P61769,Q9NUQ9,Q9NZZ3,…	P52294,Q86V81,P49959,O75663,O94874,Q03468,Q06124,Q16539,P16104,Q8IXQ6,Q8TDB6,Q99459,P38936,P42773,P55273,P60709,Q16543,Q96JB5,O94921,Q00535,Q00536,Q00537,O60885,A5YKK6,O00267,O00408,O00499,O00560,O14776,O15294,O75367,O75506,O75610,O75832,O94776,O94992,P01344,P06733,P08246,P09429,P09467,P09874,P0DMV8,P10412,P10599,P12643,P14317,P15311,P16401,P16671,P16989,P17813,P17844,P17947,P19838,P22626,P23246,…	5.91597e-15	1.77986e-12	0.254181
GO:0032502	developmental process	P	522	1901	1163	5395	0.448839	0.352363	over	Q9BU40,P07359,P12830,P19022,P33151,P47756,P55285,P55290,P61586,Q01518,Q13043,Q13418,Q16539,Q7L576,Q9Y2A7,P78509,O14960,P02452,P02765,P05019,P05186,P08123,P11362,P13611,P35555,P39060,P49747,P50281,P51812,P51888,Q06830,Q13103,Q16394,Q92765,Q92890,Q9NQ76,P08493,O14786,O60462,O75340,O75351,P02751,P03950,P04196,P06576,P06756,P08253,P08514,P08572,P08648,P19971,P21333,P31151,P35579,P35613,P43405,P98160,…	Q9BU40,O00203,O00453,O94915,P07359,P10909,P12830,P14210,P16452,P18564,P19022,P33151,P38571,P40306,P47756,P55160,P55285,P55287,P55290,P61586,P61812,P78325,Q01518,Q13043,Q13418,Q14643,Q15149,Q16539,Q5TBA9,Q7L576,Q8WVM8,Q8WYL5,Q92974,Q96F07,Q9BRY0,Q9Y2A7,Q9Y5P4,P78509,A1X283,O00300,O14594,O14960,O15232,O43252,P02452,P02458,P02765,P05019,P05186,P05997,P06865,P07686,P08123,P0DI81,P11362,P12643,P13497,…	9.87656e-15	2.88889e-12	0.274592
GO:0048856	anatomical structure development	P	492	1773	1163	5395	0.423044	0.328638	over	Q9BU40,P07359,P12830,P19022,P33151,P47756,P55285,P55290,P61586,Q01518,Q13043,Q13418,Q16539,Q7L576,Q9Y2A7,P78509,O14960,P02452,P02765,P05019,P05186,P08123,P11362,P13611,P35555,P39060,P49747,P50281,P51812,P51888,Q06830,Q13103,Q16394,Q92765,Q92890,Q9NQ76,P08493,O14786,O60462,O75340,O75351,P02751,P03950,P04196,P06576,P06756,P08253,P08514,P08572,P08648,P19971,P21333,P31151,P35579,P35613,P43405,P98160,…	Q9BU40,O00203,O00453,O94915,P07359,P10909,P12830,P14210,P16452,P18564,P19022,P33151,P38571,P40306,P47756,P55160,P55285,P55287,P55290,P61586,P61812,P78325,Q01518,Q13043,Q13418,Q14643,Q15149,Q16539,Q5TBA9,Q7L576,Q8WVM8,Q8WYL5,Q92974,Q96F07,Q9BRY0,Q9Y2A7,Q9Y5P4,P78509,A1X283,O00300,O14594,O14960,O15232,O43252,P02452,P02458,P02765,P05019,P05186,P05997,P06865,P07686,P08123,P0DI81,P11362,P12643,P13497,…	1.51942e-14	4.32418e-12	0.277496
GO:0051128	regulation of cellular component organization	P	291	934	1163	5395	0.250215	0.173123	over	O94985,O96013,P17936,P22692,P24593,P24821,P46109,Q16270,Q7LDG7,Q99816,P11234,O75955,P30533,Q8NBP7,P43405,P49407,Q6P3W7,Q96CW1,Q96IY4,Q9NR31,P15170,Q7L7X3,Q7Z460,P60953,Q13526,P42768,P48061,P47756,Q08495,Q6IBS0,O15144,P07900,P15153,P61158,P61160,Q7L576,Q9Y2A7,Q9Y6W5,P04196,Q7Z6Z7,Q07954,P01034,P54920,O00429,Q9H4A6,O43633,O75351,Q7LBR1,Q8WUM4,Q9H444,Q9NZZ3,Q9UQN3,O75116,Q6Q788,P61586,O15031,O60493,…	O94985,O96013,P01019,P06748,P17936,P22692,P24593,P24821,P42345,P46109,P53384,Q04759,Q08345,Q13557,Q16270,Q6IAA8,Q7LDG7,Q8N122,Q96J02,Q99816,Q9NVI7,Q9NZT2,Q9Y2Q5,Q96SB3,P11234,O75955,O00560,P30533,P78352,Q13614,Q8IZ07,Q8NBP7,Q8TB24,P01133,P08962,P16885,P32121,P43405,P49407,Q06787,Q15389,Q6FHJ7,Q6P3W7,Q8NBU5,Q92609,Q96CW1,Q96EV8,Q9NRD5,P12643,Q96IY4,Q9H4X1,Q9Y5U9,Q9HCU5,Q9NR31,Q9Y6B6,P15170,P62495,…	2.34909e-14	6.50945e-12	0.311563
GO:0007155	cell adhesion	P	204	601	1163	5395	0.175408	0.111399	over	Q10588,Q8N4C8,O00585,P05106,P16671,P55290,Q14118,P06576,O15031,O94985,P05556,P12830,P16284,P19022,P32926,P33151,P55285,Q02413,Q08554,Q0ZGT2,Q14126,Q14574,Q96AP7,Q9HBB8,Q9HCL0,Q9UIB8,P08648,P14151,P16109,P19320,Q13740,Q14162,P05107,P13501,P26038,P43405,Q13464,Q15025,Q86UX7,Q9Y624,O94769,P02751,P04004,P06756,P08514,P11215,P17301,P18206,P22105,P23229,P61586,Q08830,Q13009,Q13136,Q13418,Q15942,Q6UXI9,…	P21359,P42338,Q08345,Q10588,Q8N4C8,Q92574,O95819,P07996,P20936,P27986,P35240,Q13444,Q15063,Q99972,O00585,P05106,P09603,P14923,P16671,P46939,P49841,P55290,Q14118,Q14289,Q86WV1,Q8N474,Q99828,Q9BQL6,Q9HB19,P61812,Q04771,Q15517,P13612,P06576,P08575,O15031,O94985,P05556,P12830,P15151,P16284,P19022,P32926,P33151,P55285,P55287,Q02413,Q02487,Q08174,Q08554,Q0ZGT2,Q13308,Q14126,Q14517,Q14574,Q15223,Q6V0I7,…	5.69786e-14	1.53842e-11	0.339434
GO:0032879	regulation of localization	P	322	1067	1163	5395	0.27687	0.197776	over	P11234,O94812,P37840,P05023,Q04917,O75955,P30533,Q8NBP7,P43405,P49407,Q6P3W7,Q96CW1,P04083,P08514,P16109,P17301,P08709,Q10588,Q96IY4,Q8NEP3,Q9NR31,Q12797,Q05397,O14786,O60462,O75116,O75340,P05106,P06744,P09486,P10301,P12429,P27797,P35613,P02649,P02749,P36955,Q5VWQ8,Q8WW22,P12931,Q9ULV4,Q9UPN3,P23470,P07737,P09668,P49593,Q12794,Q13822,Q7Z460,Q9H4G4,Q9NQC3,P07333,P13501,P28482,Q99969,P01031,P14174,…	P11234,O94812,P37840,Q96EV8,P01019,P05023,Q04917,Q9H4A3,O75915,P49768,Q15041,O75955,O00560,P30533,P78352,Q13614,Q8IZ07,Q8NBP7,Q8TB24,P01133,P08962,P16885,P32121,P43405,P49407,Q06787,Q15389,Q6FHJ7,Q6P3W7,Q8NBU5,Q92609,Q96CW1,Q9NRD5,P04083,P09601,P21359,Q9UJ41,P08514,P16109,P17301,P27986,P55160,Q13477,Q5JRA6,P08709,P78536,Q9Y4H4,Q10588,P11274,P05362,P25105,P78325,Q9Y5Y7,P04233,P05109,P12643,Q96IY4,…	7.72991e-14	2.0349e-11	0.301781
GO:0030054	cell junction	C	276	883	1163	5395	0.237317	0.16367	over	O75083,O75955,P05106,P05129,P12814,P16284,P18206,P19022,P21333,P29350,P31146,P33151,P41240,P42768,P48059,P60709,P60953,P61158,P61224,P62993,Q00013,Q05655,Q12913,Q13009,Q13094,Q14126,Q14574,Q15052,Q96AP7,Q99439,Q9UEY8,Q9UMD9,Q9UNF0,Q9Y5S2,Q9Y624,Q9Y696,Q9Y6W5,O14672,O96013,P04083,P07948,P12830,P23229,P26038,P35579,P35611,P55285,P55290,P61026,P62136,Q0ZGT2,Q14118,Q15942,Q96HC4,Q99497,Q9NR12,Q9UDY2,…	O00501,O00522,O15551,O43561,O60716,O75083,O75955,P05067,P05106,P05129,P05787,P05981,P12814,P14923,P15498,P16284,P16333,P17661,P18206,P19022,P19397,P21333,P24723,P27986,P29350,P31146,P31749,P33151,P36507,P41240,P42768,P43403,P48059,P60709,P60953,P61158,P61224,P62993,Q00013,Q05655,Q08174,Q12792,Q12913,Q12959,Q13009,Q13094,Q13153,Q13177,Q13308,Q14126,Q14160,Q14517,Q14574,Q15052,Q15262,Q15517,Q16658,…	9.37869e-14	2.40872e-11	0.312571
GO:0048522	positive regulation of cellular process	P	484	1768	1163	5395	0.416165	0.327711	over	O15400,P01889,P04439,P10321,P61769,Q9NUQ9,P37840,P42892,O75116,O75955,P00734,P01024,P01116,P05106,P07333,P07900,P07948,P11234,P16150,P16284,P46109,P49407,P51114,P62937,P78509,P98082,Q05397,Q13043,Q13418,Q13526,Q7L9L4,Q8WWA0,Q99969,Q9BZQ8,Q9UEW3,Q9UKE5,O14786,O60462,O75340,P02750,P03950,P48061,P55290,P98160,Q16610,O00585,P16671,Q14118,O94812,P05556,P13611,P43405,Q6P3W7,Q8NBP7,Q96CW1,P00748,P03952,…	A5YKK6,Q6L8Q7,O75175,Q504Q3,Q58A45,Q5VYS8,Q92600,Q96LI5,Q9C0C2,Q9H9A5,Q9NZN8,Q9UIV1,Q9UKZ1,O15116,Q86TB9,Q8IU60,Q9NPI6,O15294,Q92831,Q12849,Q8IYB8,Q8TCS8,P13747,O15400,P01889,P01893,P01903,P01911,P04439,P08575,P10321,P17693,P61769,Q03519,Q13158,Q9NUQ9,P37840,P42566,P42892,P46459,P49768,Q14160,Q15836,Q96P48,Q9Y2H2,O00622,O15551,O43915,O75116,O75326,O75955,P00734,P01024,P01116,P01137,P02786,P04233,…	5.19644e-13	1.30282e-10	0.273756
GO:0005102	signaling receptor binding	F	190	561	1163	5395	0.163371	0.103985	over	P04899,P0DMV8,P11142,P21333,P31689,P49407,P50148,Q9UEW3,P62993,Q8TER0,P02750,Q5VWQ8,P06744,P09529,P10451,P14174,P43490,P55103,Q12904,Q99988,P30046,P40189,Q16610,Q8WXW3,Q9NPH3,P54577,P08648,P18085,Q12805,P01344,P05019,P12931,P61981,Q04917,P62942,Q9Y4E8,P05106,P07948,Q12913,Q9GZP0,Q12931,O14672,O43707,O94769,P02751,P04004,P05107,P05556,P06756,P07237,P08514,P11215,P12814,P13598,P17301,P19320,P21926,…	O00602,P04899,P08754,P0DJI8,P0DMV8,P11142,P19086,P21333,P25098,P30679,P31689,P32121,P35626,P36575,P49407,P50148,P51460,P63096,Q6UWK7,Q8N729,Q92888,Q9NRD5,Q9NZN5,Q9UBU3,Q9UEW3,Q9UNE7,O60496,P27986,P29353,P62993,Q15628,Q9UQQ2,Q9Y4H2,P09038,Q9Y639,O00560,Q15363,Q8N474,Q96CG8,Q99972,P48745,P78536,Q13618,Q2M2I8,Q5VV63,Q8TER0,Q9H3F6,Q9NWT6,Q14623,Q15465,O43318,P01137,P02750,P10600,P17813,P61812,Q03167,…	6.52752e-13	1.59848e-10	0.338681
GO:0031410	cytoplasmic vesicle	C	369	1283	1163	5395	0.317283	0.237813	over	Q99816,O43633,Q7LBR1,Q96FZ7,Q9H444,Q9UQN3,P17612,P17987,P27797,Q08397,P05154,P20340,P35613,Q53H76,O14964,O15144,O15400,O43493,O60664,O75340,O75351,O75955,P04083,P12821,P12830,P30533,P36543,P42892,P51148,P61006,P61020,P61026,P61586,P62330,P62993,Q12846,Q14677,Q8WUM4,Q92930,Q96C24,Q96S38,Q99490,Q9H4A6,Q9UNF0,O14617,O14786,O60493,P02649,P02787,P04114,P10809,P19320,P28482,P30048,P30740,P31146,P35232,…	A5D8V6,Q8NEZ2,Q99816,Q9H9H4,Q9NZ09,Q9UK41,Q86VN1,Q96H20,Q9BRG1,O43633,Q7LBR1,Q8WUX9,Q96FZ7,Q9BY43,Q9H444,Q9HD42,Q9UQN3,Q9Y3E7,Q5VIR6,Q8N1B4,Q9P1Q0,Q9UID3,O43820,O60271,O95295,P07686,P17612,P17987,P19784,P19878,P20336,P21731,P27797,P36639,P45880,P56199,P61019,Q08397,Q13444,Q13976,Q6UW49,Q8WUD1,Q9GZT3,Q9UPN4,Q9Y487,P15529,Q15643,P05154,P20340,P35613,Q08431,Q14254,Q53H76,O00499,O14964,O14972,O15144,…	1.4001e-12	3.35068e-10	0.287607
GO:0051239	regulation of multicellular organismal process	P	271	882	1163	5395	0.233018	0.163485	over	O75144,P07948,P57075,Q9Y624,O75955,P00441,P04406,P08571,P12931,P14174,P19525,Q9BXJ4,O76003,P05023,P16615,P0DP23,P17612,P05556,P13611,Q13191,P19367,P04439,P61769,Q92499,P62258,P09493,P24844,P30626,P68106,Q14118,Q7Z460,P00734,P02649,P01024,P01031,P35613,P40189,Q9Y251,Q05397,O14786,O60462,O75116,O75340,P05106,P06744,P09486,P10301,P12429,P27797,P02749,P36955,Q5VWQ8,Q8WW22,O76074,P05019,P58546,Q13464,…	P09038,O00425,O00478,O00481,O75144,P02788,P07948,P35247,P46734,P46940,P57075,P78410,Q96PL5,Q9Y624,Q9Y6M1,O60927,O75113,P10124,P20020,P31483,P42574,Q14392,Q14956,Q8N8V2,Q9BT88,Q9GZX9,Q9H4X1,Q9Y639,A6NC98,O15120,O75955,P00441,P01019,P04406,P08571,P08913,P09769,P0DJI8,P12931,P14174,P19525,P48736,Q16666,Q92990,Q99943,Q9BXJ4,Q9H257,Q9Y616,O76003,P05023,P08590,P10645,P10916,P12829,P12883,P13533,P16615,…	1.71733e-12	4.01856e-10	0.307256
GO:0097708	intracellular vesicle	C	369	1286	1163	5395	0.317283	0.238369	over	Q99816,O43633,Q7LBR1,Q96FZ7,Q9H444,Q9UQN3,P17612,P17987,P27797,Q08397,P05154,P20340,P35613,Q53H76,O14964,O15144,O15400,O43493,O60664,O75340,O75351,O75955,P04083,P12821,P12830,P30533,P36543,P42892,P51148,P61006,P61020,P61026,P61586,P62330,P62993,Q12846,Q14677,Q8WUM4,Q92930,Q96C24,Q96S38,Q99490,Q9H4A6,Q9UNF0,O14617,O14786,O60493,P02649,P02787,P04114,P10809,P19320,P28482,P30048,P30740,P31146,P35232,…	A5D8V6,Q8NEZ2,Q99816,Q9H9H4,Q9NZ09,Q9UK41,Q86VN1,Q96H20,Q9BRG1,O43633,Q7LBR1,Q8WUX9,Q96FZ7,Q9BY43,Q9H444,Q9HD42,Q9UQN3,Q9Y3E7,Q5VIR6,Q8N1B4,Q9P1Q0,Q9UID3,O43820,O60271,O95295,P07686,P17612,P17987,P19784,P19878,P20336,P21731,P27797,P36639,P45880,P56199,P61019,Q08397,Q13444,Q13976,Q6UW49,Q8WUD1,Q9GZT3,Q9UPN4,Q9Y487,P15529,Q15643,P05154,P20340,P35613,Q08431,Q14254,Q53H76,O00499,O14964,O14972,O15144,…	2.04231e-12	4.67512e-10	0.286936
GO:0050878	regulation of body fluid levels	P	91	215	1163	5395	0.0782459	0.0398517	over	P17612,P22694,P15531,P00451,P00488,P00734,P00740,P00742,P00747,P00748,P00750,P01008,P01009,P01042,P03951,P03952,P05106,P05155,P05160,P05546,P07225,P07359,P08709,P08758,P10646,P12259,P13987,P14770,P16671,P17301,P22891,P40197,P42768,P50148,Q04756,Q13201,Q13310,Q96IY4,Q9UK55,P02749,P13224,P21333,P06744,P04196,P42680,P43405,P02649,P08567,P16109,P53621,P07093,P12931,P21926,P62937,Q14344,Q16539,Q76LX8,…	Q4KMQ2,O43306,P15121,P17612,P22612,P22694,P29972,P01127,Q14393,P00403,P11172,P15531,P27708,P42229,P51692,Q04656,Q08345,Q13505,Q86UL3,Q96BW1,Q99808,O00203,O95340,O95866,P00451,P00488,P00734,P00740,P00742,P00747,P00748,P00749,P00750,P01008,P01009,P01042,P02730,P03951,P03952,P04070,P04275,P05106,P05155,P05160,P05546,P07225,P07359,P08709,P08758,P10646,P12259,P13987,P14770,P16671,P17301,P20851,P22891,…	2.19153e-12	4.90997e-10	0.423256
GO:0048583	regulation of response to stimulus	P	398	1410	1163	5395	0.342218	0.261353	over	P01024,P16150,O00187,P11226,P48740,Q15485,Q9BWP8,Q9Y6Z7,P05155,O15400,P01889,P04439,P10321,P61769,Q9NUQ9,Q16610,P13987,P49407,P07900,P07948,P12931,P43405,P25774,P49137,P51812,Q16644,P00748,P03952,P42768,P09211,P40189,P13501,P08709,P08571,P18428,Q14258,P10809,Q15025,P09668,Q9NQ38,P04196,P07203,P25786,Q16539,Q15046,Q99497,P29350,P02790,P61088,Q13404,Q9Y265,P00746,P00751,P02745,P02746,P02748,P06681,…	P01024,Q06187,P16150,P13747,O00187,O00602,O75636,P04264,P11226,P48740,Q15485,Q9BWP8,Q9Y6Z7,P01023,P05155,Q15109,P08575,P16298,P17693,O15400,P01889,P01893,P01903,P01911,P04439,P10321,P61769,Q03519,Q13158,Q9NUQ9,P51617,Q16610,Q6IA17,Q9Y616,O15120,P04233,P30530,P43034,Q14393,Q99943,P17927,P13987,P25098,P35626,P32121,P35318,P36575,P49407,P42785,O94826,O94992,P07900,P09429,P12956,P13010,P23246,P32456,…	2.41242e-12	5.29226e-10	0.28227
GO:0065008	regulation of biological quality	P	398	1411	1163	5395	0.342218	0.261538	over	P30626,P50148,P07203,O00186,P19367,P04083,P07948,P00441,P01834,P02768,P02787,P04792,P60709,P61626,P61769,Q06830,O94812,P37840,P61586,P12821,Q9UBR2,O76003,P05023,P16615,P0DP23,P17612,P08697,Q6VY07,Q9Y2I8,P14174,P62258,P09493,P04179,P22694,P42892,Q13642,P06276,P09172,Q9Y646,P14061,P10451,O76061,P02649,P13501,P13693,P27797,P33151,P48061,Q16627,Q93084,O75348,P00450,P02790,P38606,Q13492,Q9ULF5,O95747,…	A5YKK6,Q6L8Q7,O75175,Q504Q3,Q58A45,Q5VYS8,Q92600,Q96LI5,Q9C0C2,Q9H9A5,Q9NZN8,Q9UIV1,Q9UKZ1,O15116,Q86TB9,Q8IU60,Q9NPI6,Q99808,P22303,P30626,P30679,P50148,P07203,P40763,P49748,Q12778,Q13501,O00186,P19367,P27986,Q7L1W4,Q8IWT6,Q9H1E3,Q07812,P04083,P09603,P11586,P40238,Q06187,Q9BX67,Q9UQQ2,O75995,P07948,P42574,P55160,Q07889,Q16512,Q16611,Q5JSL3,Q96BY6,Q9Y275,P02458,P02461,P28906,P29279,Q13085,P00441,…	2.72035e-12	5.84597e-10	0.282069
GO:0034330	cell junction organization	P	107	269	1163	5395	0.0920034	0.049861	over	Q14126,P12830,P19022,P33151,P55285,P55290,Q02413,Q9Y490,P02751,P05106,P08648,P23229,Q9UJU6,P24821,P21926,Q9UMD9,P52907,P60953,P61586,B2RTY4,O14672,P12931,P41240,P49757,P18206,P60709,O43312,O75083,P08134,P21333,P48059,Q9UDY2,P07333,O43182,P12814,P17301,Q14155,P07437,P55072,Q14118,P02745,P37840,Q13136,Q13526,O75116,P51452,Q05397,Q13464,Q7Z460,Q9ULV4,Q9UPN3,O14786,P04196,P49593,Q12913,P50281,Q08495,…	P14923,P17252,Q99959,P15924,Q14126,Q15223,O00501,O60716,P12830,P19022,P33151,P55285,P55287,P55290,Q02413,Q07157,Q13835,Q16658,Q9Y490,Q9Y4G6,P02751,P05106,P08648,P23229,O15228,P22303,P23560,P35612,P46821,P51608,P60484,Q00535,Q9BYB0,Q9UBU3,Q9UJU6,Q9UQ16,O00468,O14795,P02462,P24821,P46934,P55268,Q14203,Q86W92,Q96EY1,Q96Q42,Q9Y4W6,O75592,P21926,Q01484,Q16880,Q9Y2J2,P11047,Q15149,Q9UMD9,O60890,P52907,…	2.79703e-12	5.89055e-10	0.39777
GO:0040011	locomotion	P	220	684	1163	5395	0.189166	0.126784	over	Q01518,Q9Y6W5,O14786,Q13214,Q9NPR2,Q9ULV4,O00533,P07900,P11362,P46109,P48061,P61586,P62258,P78509,Q7KZI7,Q93008,P05556,P18428,O00585,P13501,P06702,Q9NQC3,P04083,P55774,P80511,Q16627,P08514,P16109,P17301,P08709,Q10588,P60953,Q6UVK1,P06576,O14960,P01031,P04196,P05546,P11233,P15153,P16150,P19971,P28482,Q04941,Q13822,Q16539,Q99969,O60229,O60462,O95372,P07333,O60282,P50552,Q05397,Q0ZGT2,Q14118,Q16394,…	P43034,Q01518,Q9Y6W5,O14786,O75326,P08133,P98172,Q04771,Q13214,Q13275,Q14563,Q15465,Q92854,Q99985,Q9H3S1,Q9NPR2,Q9ULV4,O00533,O43236,P02461,P06241,P06307,P07900,P0C2W1,P11362,P26006,P30530,P46108,P46109,P46821,P48061,P49768,P61073,P61586,P62258,P78509,Q00535,Q02880,Q07812,Q13976,Q14393,Q7KZI7,Q8IZA0,Q8TB73,Q92859,Q93008,Q9BSJ2,Q9Y4G8,P05556,P09038,P31749,P80108,Q5JRA6,Q9H8L6,P18428,O00585,P09429,…	2.86883e-12	5.92329e-10	0.321637
GO:0015629	actin cytoskeleton	C	100	246	1163	5395	0.0859845	0.0455978	over	O14950,O75369,P06753,P09493,P12814,P24844,P35579,P62736,P67936,Q05397,Q15746,Q15942,Q16181,Q96HC4,Q99439,Q9BR76,Q9NR12,Q9UHD8,O75083,P06396,P12931,P19320,P61978,Q05209,Q86UX7,Q99961,Q9UBW5,Q9UJU6,Q9ULH1,P05976,P61163,Q13561,O43182,O43516,O60610,P21333,P31146,P42768,P60709,Q08495,B2RTY4,Q27J81,Q562R1,Q6IBS0,Q7KZI7,Q9H939,O15143,O15144,O15145,O15511,P59998,P61158,P61160,Q01082,P35611,P47755,P47756,…	O00151,O14639,O14950,O75369,O94929,O95817,P06753,P09493,P12814,P12883,P13533,P24844,P35579,P35580,P62736,P67936,Q05397,Q15124,Q15654,Q15746,Q15942,Q16181,Q16658,Q53GG5,Q7Z406,Q8IY33,Q8WX93,Q93052,Q96AC1,Q96HC4,Q99439,Q9BR76,Q9NR12,Q9UHB6,Q9UHD8,Q9UJW0,Q9Y4D1,A1X283,O75083,O95425,P06396,P12931,P13796,P19320,P61978,P78325,Q05209,Q07157,Q14247,Q5TCZ1,Q86UX7,Q99961,Q9H7D0,Q9UBW5,Q9UJU6,Q9ULH1,Q7L5Y9,…	3.27466e-12	6.63119e-10	0.406504
GO:0030029	actin filament-based process	P	133	362	1163	5395	0.114359	0.0670992	over	Q8WUM4,Q13464,O43639,P02787,P04075,P06396,P06753,P08134,P09493,P12814,P15153,P29966,P31146,P37802,P60953,P62328,P60763,P67936,P84095,Q01518,Q16643,Q5VZK9,Q68EM7,Q8IZD0,Q99439,Q9BR76,Q9ULV4,P42768,P48061,O43516,P47756,P50552,P60981,Q13045,Q8IZP0,O14745,O15511,O43312,O43707,O60610,O75116,O75369,P01116,P04083,P07737,P08567,P11171,P21333,P22105,P23528,P35579,P35611,P47755,P52907,P61586,P62826,P62993,…	Q8WUM4,Q9UN37,Q13464,B0I1T2,O00159,O00160,O15357,O43639,P02549,P02787,P04075,P06396,P06753,P07951,P08134,P09493,P12814,P14317,P15153,P16333,P28289,P29966,P31146,P37802,P42331,P49006,P51911,P60953,P62328,P60763,P67936,P68032,P84095,Q01518,Q12959,Q12965,Q14517,Q16643,Q5VZK9,Q68EM7,Q702N8,Q8IXI1,Q8IXI2,Q8IZD0,Q8WUW1,Q8WVV4,Q92556,Q92974,Q96B97,Q96P48,Q96SB3,Q99439,Q9BR76,Q9HBH0,Q9NYL9,Q9UI08,Q13796,…	5.33625e-12	1.0602e-09	0.367403
GO:0005509	calcium ion binding	F	108	275	1163	5395	0.0928633	0.0509731	over	A0FGR8,O00187,O14950,O43707,O43852,O75340,O94812,O94985,P00734,P00736,P00740,P00742,P00748,P04083,P04632,P05186,P05452,P05976,P06396,P06702,P06703,P06858,P07225,P07384,P08493,P08709,P08758,P09486,P09525,P09871,P0DP23,P12429,P12814,P12830,P13611,P13693,P14151,P14314,P14625,P16109,P16615,P17655,P19021,P19022,P19827,P22891,P23142,P24844,P26447,P27797,P27824,P29401,P30626,P31151,P32926,P33151,P33908,…	A0FGR8,O00187,O00339,O00468,O14561,O14594,O14795,O14950,O15162,O15232,O43149,O43707,O43852,O60476,O75154,O75340,O75746,O94812,O94923,O94985,O95202,O95967,P00734,P00736,P00740,P00742,P00748,P01133,P02549,P02741,P02743,P04070,P04083,P04350,P04632,P04746,P05109,P05186,P05452,P05976,P06396,P06702,P06703,P06858,P07225,A6NMY6,P07384,P07478,P07996,P08133,P08493,P08590,P08709,P08758,P09327,P09486,P09525,…	5.71665e-12	1.11475e-09	0.392727
GO:1904813	ficolin-1-rich granule lumen	C	58	116	1163	5395	0.049871	0.0215014	over	O00231,O15511,O60234,O75874,P00491,P00746,P01009,P01034,P02750,P04040,P04075,P04217,P06396,P06737,P06744,P07384,P07900,P08238,P09211,P09668,P09972,P0DMV8,P11142,P13639,P13716,P14174,P14618,P17858,P17980,P18206,P18669,P20618,P22392,P25774,P28066,P28482,P36871,P17066,P53396,P55072,P61160,P62937,P68104,P68402,Q12905,Q13442,Q13510,Q14019,Q14974,Q16539,Q7Z6Z7,Q86VP6,Q96G03,Q9UBR2,Q9UBW5,Q9UJU6,Q9Y315,…	O00231,O00232,O00487,O00571,O00602,O14727,O15511,O43242,O60234,O75874,O95352,P00491,P00746,P01009,P01034,P02750,P02794,P04040,P04075,P04080,P04217,P04264,P06396,P06737,P06744,P07339,P07384,P07858,P07900,P08236,P08238,P09211,P09429,P09668,P09960,P09972,P0DMV8,P11142,P12268,P12956,P13639,P13716,P13727,P13798,P14174,P14618,P14780,P14923,P15586,P15848,P16035,P16278,P17858,P17980,P18206,P18669,P20618,…	7.80373e-12	1.49406e-09	0.5
GO:0072562	blood microparticle	C	61	125	1163	5395	0.0524506	0.0231696	over	P08758,P0CG04,O00299,O14791,P00450,P00488,P00734,P00736,P00747,P00751,P01008,P01024,P01042,P01593,P01599,P01834,P01857,P02649,P02746,P02747,P02748,P02751,P02760,P02763,P02765,P02768,P02774,P02787,P02790,P04004,P04196,P04217,P05155,P06276,P06396,P07225,P07357,P07360,P07477,P07737,P08514,P08603,P08697,P09871,P0DMV8,P0DOY3,P11142,P19823,P19827,P22792,P26038,P27105,P43652,P17066,P60709,P62195,P63104,…	P08758,P17813,P01624,P01615,P01614,P04433,P01764,P01611,P0CG04,O00299,O00560,O14791,O43866,O75636,P00450,P00488,P00734,P00736,P00738,P00739,P00747,P00751,P01008,P01011,P01019,P01023,P01024,P01042,P01137,P01591,P01593,P01597,P01599,P01602,P01619,P01700,P01717,P01780,P01834,P01857,P01859,P01860,P01861,P01871,P01876,P01877,P01880,P02042,P02647,P02649,P02652,P02671,P02675,P02679,P02730,P02743,P02746,…	8.47144e-12	1.59293e-09	0.488
GO:0030036	actin cytoskeleton organization	P	125	336	1163	5395	0.107481	0.0622799	over	Q8WUM4,O43639,P02787,P04075,P06396,P06753,P08134,P09493,P12814,P15153,P29966,P31146,P37802,P60953,P62328,P60763,P67936,P84095,Q01518,Q16643,Q5VZK9,Q68EM7,Q8IZD0,Q99439,Q9BR76,Q9ULV4,P42768,P48061,O43516,P47756,P50552,P60981,Q13045,Q8IZP0,O15144,O43182,O60610,P03950,P59998,Q27J81,Q9H939,O75083,P23528,Q6IBS0,P24844,O15145,O15511,P07737,P15502,Q14019,Q7L576,Q8N392,Q96AP7,P08567,Q05655,Q9NUQ9,O00585,…	Q8WUM4,Q9UN37,B0I1T2,O00159,O00160,O15357,O43639,P02549,P02787,P04075,P06396,P06753,P07951,P08134,P09493,P12814,P14317,P15153,P16333,P28289,P29966,P31146,P37802,P42331,P49006,P51911,P60953,P62328,P60763,P67936,P68032,P84095,Q01518,Q12959,Q12965,Q14517,Q16643,Q5VZK9,Q68EM7,Q702N8,Q8IXI1,Q8IXI2,Q8IZD0,Q8WUW1,Q8WVV4,Q92556,Q92974,Q96B97,Q96P48,Q96SB3,Q99439,Q9BR76,Q9HBH0,Q9NYL9,Q9UI08,Q13796,Q9ULV4,…	9.32662e-12	1.72297e-09	0.372024
GO:0042221	response to chemical	P	401	1436	1163	5395	0.344798	0.266172	over	P02649,P04040,P09211,P31151,Q12794,P00441,P04179,Q16610,P00492,P09172,P18428,P61769,O00585,P13501,P04083,P55774,P80511,Q16627,P08709,P0DP23,Q12797,P06276,P16152,O14960,P01031,P04196,P05546,P11233,P15153,P16150,P19971,P28482,P48061,Q04941,Q13822,Q16539,Q99969,P04792,P07900,P08238,P0DMV8,P10809,P11142,P31689,P17066,P49747,P55145,P61604,Q13217,P08123,P12931,P33151,P98082,Q05397,Q14767,Q15942,Q6UXI9,…	P02649,P04040,P05090,P09211,P31151,Q12794,P00441,P04179,Q03468,P06241,Q9NNW7,O15294,Q92831,P01833,P12273,P23280,P25311,Q00722,P51617,P08575,Q16610,Q6IA17,Q9Y616,O15120,P04233,P30530,P43034,Q14393,Q99943,P00492,P09172,Q05940,Q08209,Q96SB3,Q9UBN7,P42785,P18428,P61769,Q03519,Q99836,O00585,P09429,P13501,P48736,P61073,Q8TD43,Q99731,O00175,O15467,P01127,P04083,P08311,P17931,P39019,P10147,P55774,P80511,…	1.14471e-11	2.07823e-09	0.279248
GO:0048731	system development	P	374	1323	1163	5395	0.321582	0.245227	over	O14960,P02452,P02765,P05019,P05186,P08123,P11362,P13611,P35555,P39060,P49747,P50281,P51812,P51888,Q06830,Q13103,Q16394,Q92765,Q92890,Q9NQ76,P08493,Q16539,O14786,O60462,O75340,O75351,P02751,P03950,P04196,P06576,P06756,P08253,P08514,P08572,P08648,P19971,P21333,P31151,P35579,P35613,P43405,P98160,Q05397,Q05682,Q08722,Q12904,Q15582,Q16610,Q5VWQ8,Q6UVK1,Q8NI99,Q99542,Q9BUL8,Q9BXJ9,Q9Y5C1,Q9Y696,Q9Y6W5,…	A1X283,O00300,O14594,O14960,O15232,O43252,P02452,P02458,P02765,P05019,P05186,P05997,P06865,P07686,P08123,P0DI81,P11362,P12643,P13497,P13611,P13942,P14780,P35555,P39060,P49747,P50281,P50749,P51812,P51888,P55287,P61812,P63173,Q06830,Q13103,Q13428,Q14623,Q16394,Q504Y2,Q8N441,Q92765,Q92890,Q86UW8,Q9H2X0,Q9NQ76,Q9NX62,P08493,P29279,Q16539,O00522,O14786,O43508,O60243,O60462,O75340,O75351,P01133,P02751,…	1.42264e-11	2.53905e-09	0.282691
GO:0006950	response to stress	P	410	1478	1163	5395	0.352537	0.273957	over	Q16539,P02649,P04040,P09211,P31151,Q12794,P00441,P04179,P61088,P06730,Q04637,O00469,P00750,P02144,P03950,P08253,P08294,P08709,P12821,P13716,P14625,P17301,P17655,P19320,P48061,P50281,P98160,Q13526,Q14571,P02745,P05107,P11215,P37840,P54802,O43633,O75351,P35579,Q7LBR1,Q96C24,Q96FZ7,Q9H444,Q9NVJ2,Q9NZZ3,Q9UQN3,P01857,P08637,P01024,P16150,O00187,P11226,P48740,Q15485,Q9BWP8,Q9Y6Z7,P05155,P07900,P07948,…	P18887,Q03468,O75663,O94874,Q06124,Q16539,P16104,Q8IXQ6,Q8TDB6,Q99459,P02649,P04040,P05090,P09211,P31151,Q12794,P00441,P04179,P06241,Q9NNW7,P05114,O00487,P15927,P23246,P35244,P39748,P49916,P49959,P60510,P61088,Q14159,Q14839,Q68DK2,Q8TAF3,Q9H1E3,Q9NUS5,Q9Y3Z3,P12956,P13010,P25205,P33992,Q15819,P55273,Q7LG56,O60262,P06730,P21796,P23443,P27487,P51608,Q04637,Q96IG2,Q96Q42,O00151,O00469,O14727,O15551,…	1.69828e-11	2.98048e-09	0.277402
GO:0006928	movement of cell or subcellular component	P	237	762	1163	5395	0.203783	0.141242	over	Q01518,Q9Y6W5,O14786,Q13214,Q9NPR2,Q9ULV4,O00533,P07900,P11362,P46109,P48061,P61586,P62258,P78509,Q7KZI7,Q93008,P05556,P18428,O00585,P13501,P06702,Q9NQC3,P04083,P55774,P80511,Q16627,P08514,P16109,P17301,P08709,Q10588,P60953,Q8NEP3,Q8TE73,Q13464,Q6UVK1,P06576,O00139,Q07866,Q14974,O60229,O60462,O95372,P07333,O60282,P50552,Q05397,Q0ZGT2,Q14118,Q16394,Q7L576,P60763,Q13740,O14617,P00441,Q9NVJ2,P13611,…	P43034,Q01518,Q9Y6W5,O14786,O75326,P08133,P98172,Q04771,Q13214,Q13275,Q14563,Q15465,Q92854,Q99985,Q9H3S1,Q9NPR2,Q9ULV4,O00533,O43236,P02461,P06241,P06307,P07900,P0C2W1,P11362,P26006,P30530,P46108,P46109,P46821,P48061,P49768,P61073,P61586,P62258,P78509,Q00535,Q02880,Q07812,Q13976,Q14393,Q7KZI7,Q8IZA0,Q8TB73,Q92859,Q93008,Q9BSJ2,Q9Y4G8,P05556,P09038,P31749,P80108,Q5JRA6,Q9H8L6,P18428,O00585,P09429,…	1.7429e-11	3.00864e-09	0.311024
GO:0048870	cell motility	P	205	637	1163	5395	0.176268	0.118072	over	Q01518,Q9Y6W5,O14786,Q13214,Q9NPR2,Q9ULV4,O00533,P07900,P11362,P46109,P48061,P61586,P62258,P78509,Q7KZI7,Q93008,P05556,P18428,O00585,P13501,P06702,Q9NQC3,P04083,P55774,P80511,Q16627,P08514,P16109,P17301,P08709,Q10588,P60953,Q6UVK1,P06576,P13611,P21926,Q05397,O60462,O75116,O75340,P05106,P06744,P09486,P10301,P12429,P27797,P35613,P02649,P02749,P36955,Q5VWQ8,Q8WW22,P31146,P12931,Q9UPN3,P23470,P07737,…	P43034,Q01518,Q9Y6W5,O14786,O75326,P08133,P98172,Q04771,Q13214,Q13275,Q14563,Q15465,Q92854,Q99985,Q9H3S1,Q9NPR2,Q9ULV4,O00533,O43236,P02461,P06241,P06307,P07900,P0C2W1,P11362,P26006,P30530,P46108,P46109,P46821,P48061,P49768,P61073,P61586,P62258,P78509,Q00535,Q02880,Q07812,Q13976,Q14393,Q7KZI7,Q8IZA0,Q8TB73,Q92859,Q93008,Q9BSJ2,Q9Y4G8,P05556,P09038,P31749,P80108,Q5JRA6,Q9H8L6,P18428,O00585,P09429,…	1.83684e-11	3.11966e-09	0.321821
GO:0007010	cytoskeleton organization	P	188	572	1163	5395	0.161651	0.106024	over	P05556,Q15691,Q9UNZ2,P23258,P35579,O00139,P04406,P07437,P27816,P0DPH8,P68371,P78559,Q7KZI7,Q7L7X3,Q7Z460,P68363,Q9H4B7,Q9H853,Q6PEY2,Q8WUM4,O43639,P02787,P04075,P06396,P06753,P08134,P09493,P12814,P15153,P29966,P31146,P37802,P60953,P62328,P60763,P67936,P84095,Q01518,Q16643,Q5VZK9,Q68EM7,Q8IZD0,Q99439,Q9BR76,Q9ULV4,Q14008,P62826,Q13561,Q9Y266,Q9Y3A5,Q5VU43,Q66GS9,P42768,P48061,O43516,P47756,P50552,…	O15357,O43264,O43597,P05556,P42858,P43034,Q14203,Q15691,Q9GZM8,Q9UNZ2,P23258,P35579,A6NHL2,O00139,O14530,O43237,O75122,O75312,O75410,O95834,P04350,P04406,P07437,P0DPH7,P16591,P27816,P46821,O95166,P0DPH8,P68371,P78559,Q00535,Q15813,Q32P44,Q5QJ74,Q66K74,Q7KZI7,Q7L7X3,Q7Z460,Q8TEW0,Q96EK5,Q96N67,P68363,Q9BTW9,Q13509,Q13885,Q9H4B7,Q9H853,Q9HC35,Q6PEY2,Q9Y6A5,Q9Y6G9,Q8WUM4,Q9UN37,O43670,P07332,P30622,…	1.9581e-11	3.27282e-09	0.328671
GO:0005788	endoplasmic reticulum lumen	C	83	196	1163	5395	0.0713672	0.0363299	over	O43852,P14625,P27797,P55145,Q12797,P04004,P30533,O00391,O14672,O14791,O43493,O76061,P00450,P00451,P00734,P00740,P00742,P01008,P01009,P01024,P01034,P01042,P02452,P02649,P02751,P02765,P02768,P02787,P04114,P05155,P05546,P06276,P07108,P07237,P08123,P08572,P08709,P09382,P10451,P10768,P12259,P13611,P14314,P17936,P19022,P19823,P22692,P22891,P23141,P23284,P24593,P24821,P27824,P28482,P35555,P39060,P61769,…	O43852,P14625,P27797,P55145,Q12797,P04004,P30533,P10909,O00391,O00584,O00622,O14656,O14657,O14672,O14791,O14975,O15232,O15240,O43493,O60568,O60613,O75718,O76061,O95084,O95479,O95858,O95881,P00450,P00451,P00734,P00740,P00742,P01008,P01009,P01024,P01033,P01034,P01042,P01127,P01275,P02452,P02458,P02461,P02462,P02647,P02649,P02652,P02671,P02679,P02751,P02765,P02768,P02787,P04070,P04085,P04114,P05060,…	2.08928e-11	3.43752e-09	0.423469
GO:0051674	localization of cell	P	205	638	1163	5395	0.176268	0.118258	over	Q01518,Q9Y6W5,O14786,Q13214,Q9NPR2,Q9ULV4,O00533,P07900,P11362,P46109,P48061,P61586,P62258,P78509,Q7KZI7,Q93008,P05556,P18428,O00585,P13501,P06702,Q9NQC3,P04083,P55774,P80511,Q16627,P08514,P16109,P17301,P08709,Q10588,P60953,Q6UVK1,P06576,P13611,P21926,Q05397,O60462,O75116,O75340,P05106,P06744,P09486,P10301,P12429,P27797,P35613,P02649,P02749,P36955,Q5VWQ8,Q8WW22,P31146,P12931,Q9UPN3,P23470,P07737,…	P43034,Q01518,Q9Y6W5,O14786,O75326,P08133,P98172,Q04771,Q13214,Q13275,Q14563,Q15465,Q92854,Q99985,Q9H3S1,Q9NPR2,Q9ULV4,O00533,O43236,P02461,P06241,P06307,P07900,P0C2W1,P11362,P26006,P30530,P46108,P46109,P46821,P48061,P49768,P61073,P61586,P62258,P78509,Q00535,Q02880,Q07812,Q13976,Q14393,Q7KZI7,Q8IZA0,Q8TB73,Q92859,Q93008,Q9BSJ2,Q9Y4G8,P05556,P09038,P31749,P80108,Q5JRA6,Q9H8L6,P18428,O00585,P09429,…	2.16759e-11	3.51149e-09	0.321317
GO:0051130	positive regulation of cellular component organization	P	155	449	1163	5395	0.133276	0.0832252	over	P43405,P49407,Q6P3W7,Q8NBP7,Q96CW1,Q96IY4,O15144,P07900,P15153,P60953,P61158,P61160,Q6IBS0,Q7L576,Q9Y2A7,Q9Y6W5,Q6Q788,O15031,O60493,P02649,P06702,P07948,P23229,P36955,P62834,P78509,Q14162,Q32P28,Q5VWQ8,Q7KZI7,Q9H4M9,Q9UQ13,O75083,P08567,P60981,O00585,O43639,P07737,P50552,P62330,P62993,Q5VZK9,Q9Y5X1,Q15691,Q7Z460,P03956,P08134,P08254,P33151,P55072,Q99497,Q9Y371,P04083,P17301,Q92930,Q96QC0,O14733,…	P01133,P08962,P16885,P32121,P43405,P49407,Q06787,Q15389,Q6FHJ7,Q6P3W7,Q8NBP7,Q8NBU5,Q92609,Q96CW1,Q96EV8,Q9NRD5,P12643,Q96IY4,Q9H4X1,Q9Y5U9,O15144,P07900,P15153,P27986,P42336,P42345,P60953,P61158,P61160,Q04656,Q16658,Q6IBS0,Q7L576,Q8WUW1,Q9NYB9,Q9Y2A7,Q9Y6W5,A5YKK6,Q504Q3,Q58A45,Q96LI5,Q9NZN8,O15260,P16157,P49257,Q9BVK6,O14795,O43464,P49841,P02655,Q6Q788,O15031,O60493,O95782,P02649,P06241,P06702,…	2.41954e-11	3.86027e-09	0.345212
GO:0030154	cell differentiation	P	358	1263	1163	5395	0.307825	0.234106	over	P78509,P03950,O14786,P06756,O60506,P01344,P02452,P04040,P05186,P06576,P07910,P10451,P13611,P17936,P24593,P24821,P28300,P35232,P49327,P51659,P61604,P67936,Q16539,Q7KZF4,P52594,Q13214,Q9NPR2,Q9ULV4,O00533,P07900,P11362,P46109,P48061,P61586,P62258,Q7KZI7,Q93008,O75116,P05019,P21333,P26447,Q13464,Q99729,Q9ULF5,P07203,P39060,Q9Y696,P05556,Q15582,P49747,Q16610,Q9NPF2,P15291,Q6UY14,Q92765,Q16394,P07948,…	P78509,P26022,P98066,P03950,P51460,Q12768,Q14289,Q14432,Q15349,Q15645,Q5VYS8,O14786,P01137,P06756,P17813,P20936,P35318,P35590,Q12965,Q15465,Q92990,Q96PU8,Q9BSQ5,Q9UGM6,Q9ULI3,O00622,O60506,O75165,O75326,O75643,O76021,O94874,P01344,P02452,P04040,P05186,P06576,P07910,P09038,P10451,P12109,P12643,P13611,P17936,P21359,P22087,P24593,P24821,P28300,P31749,P35232,P35998,P38159,P41252,P49327,P51659,P52564,…	3.50481e-11	5.5083e-09	0.283452
GO:0048869	cellular developmental process	P	362	1281	1163	5395	0.311264	0.237442	over	P78509,P03950,O14786,P06756,O60506,P01344,P02452,P04040,P05186,P06576,P07910,P10451,P13611,P17936,P24593,P24821,P28300,P35232,P49327,P51659,P61604,P67936,Q16539,Q7KZF4,P52594,Q13214,Q9NPR2,Q9ULV4,O00533,P07900,P11362,P46109,P48061,P61586,P62258,Q7KZI7,Q93008,O75116,P05019,P21333,P26447,Q13464,Q99729,Q9ULF5,P07203,P39060,Q9Y696,P05556,Q15582,P49747,Q16610,Q9NPF2,P15291,Q6UY14,Q92765,Q16394,P07948,…	P78509,P26022,P98066,P03950,P51460,Q12768,Q14289,Q14432,Q15349,Q15645,Q5VYS8,O14786,P01137,P06756,P17813,P20936,P35318,P35590,Q12965,Q15465,Q92990,Q96PU8,Q9BSQ5,Q9UGM6,Q9ULI3,O00622,O60506,O75165,O75326,O75643,O76021,O94874,P01344,P02452,P04040,P05186,P06576,P07910,P09038,P10451,P12109,P12643,P13611,P17936,P21359,P22087,P24593,P24821,P28300,P31749,P35232,P35998,P38159,P41252,P49327,P51659,P52564,…	3.99911e-11	6.19274e-09	0.282592
GO:0051270	regulation of cellular component movement	P	151	437	1163	5395	0.129837	0.0810009	over	P04083,P08514,P16109,P17301,P08709,Q10588,Q8NEP3,Q05397,O14786,O60462,O75116,O75340,P05106,P06744,P09486,P10301,P12429,P27797,P35613,P02649,P02749,P36955,Q5VWQ8,Q8WW22,P12931,Q9ULV4,Q9UPN3,P23470,P07737,P09668,P49593,Q12794,Q13822,Q7Z460,Q9H4G4,Q9NQC3,P07333,P13501,P28482,Q99969,P01031,P14174,P30046,Q14344,P05556,Q08495,Q14155,O14745,P98171,O00585,O14672,O95747,P31151,P12821,P04004,P05019,P17936,…	P04083,P09601,P21359,Q9UJ41,P08514,P16109,P17301,P27986,P55160,Q13477,Q5JRA6,P08709,P78536,Q9Y4H4,Q10588,P11274,P05362,P25105,P78325,Q9Y5Y7,Q8NEP3,P15104,Q05397,Q9H3S1,O14786,O60462,O75116,O75340,P01019,P01133,P05106,P06744,P07996,P09038,P09486,P10301,P12429,P17252,P27797,P31749,P35613,P35916,P42338,P48736,P80108,Q13630,Q14289,Q15389,Q5UCC4,Q9BZL6,Q9H6U6,O00522,P02649,P02749,P07585,P36955,P52823,…	4.20949e-11	6.42404e-09	0.345538
GO:2000145	regulation of cell motility	P	145	417	1163	5395	0.124678	0.0772938	over	P04083,P08514,P16109,P17301,P08709,Q10588,Q05397,O14786,O60462,O75116,O75340,P05106,P06744,P09486,P10301,P12429,P27797,P35613,P02649,P02749,P36955,Q5VWQ8,Q8WW22,P12931,Q9ULV4,Q9UPN3,P23470,P07737,P09668,P49593,Q12794,Q13822,Q7Z460,Q9H4G4,Q9NQC3,P07333,P13501,P28482,Q99969,P01031,P14174,P30046,Q14344,P05556,Q08495,Q14155,O14745,P98171,O00585,O14672,O95747,P31151,P12821,P04004,P05019,P17936,P24593,…	P04083,P09601,P21359,Q9UJ41,P08514,P16109,P17301,P27986,P55160,Q13477,Q5JRA6,P08709,P78536,Q9Y4H4,Q10588,P11274,P05362,P25105,P78325,Q9Y5Y7,P15104,Q05397,Q9H3S1,O14786,O60462,O75116,O75340,P01019,P01133,P05106,P06744,P07996,P09038,P09486,P10301,P12429,P17252,P27797,P31749,P35613,P35916,P42338,P48736,P80108,Q13630,Q14289,Q15389,Q5UCC4,Q9BZL6,Q9H6U6,O00522,P02649,P02749,P07585,P36955,P52823,P57105,…	6.43893e-11	9.68599e-09	0.347722
GO:0051493	regulation of cytoskeleton organization	P	95	240	1163	5395	0.0816853	0.0444856	over	Q7L7X3,Q7Z460,P42768,P48061,O15145,O15511,P07737,P15502,P31146,Q14019,Q7L576,Q8N392,Q96AP7,O75083,P08567,P60981,Q05655,Q6IBS0,Q9NUQ9,O00585,O15144,O43639,P50552,P62330,P62993,Q5VZK9,Q9Y2A7,Q9Y5X1,Q15555,Q15691,P78559,P33151,P37840,O43312,P21333,O75116,P04196,P05106,P07333,P11233,P60953,P61586,P60763,P84095,Q07954,Q08495,Q10588,Q13464,Q13576,Q68EM7,Q6ZT62,Q9Y624,Q9BR76,O60234,P06396,P62328,P35611,…	O75122,P46821,Q7L7X3,Q7Z460,Q92974,Q99501,Q99828,Q9BVA0,Q9UBN7,P42768,P48061,Q8WUW1,Q93015,Q9NRY4,P06748,P53384,O95834,O15145,O15511,P07737,P14317,P15502,P20936,P31146,Q14019,Q7L576,Q8N392,Q8TCU6,Q96AP7,Q96F07,Q9BPX5,Q9H0Q0,Q9HCG7,O75083,P42336,Q9UH65,Q9UHB6,P08567,P09327,P60981,Q96GD0,Q9Y281,Q05655,Q12792,Q63ZY3,Q6IBS0,Q8TE77,Q8WYL5,Q96S97,Q9NUQ9,Q9Y6D6,O00175,O00499,O00585,O15144,O43639,P08631,…	7.09646e-11	1.05248e-08	0.395833
GO:0030334	regulation of cell migration	P	141	403	1163	5395	0.121238	0.0746988	over	P04083,P08514,P16109,P17301,P08709,Q10588,Q05397,O14786,O60462,O75116,O75340,P05106,P06744,P09486,P10301,P12429,P27797,P35613,P02649,P02749,P36955,Q5VWQ8,Q8WW22,P12931,Q9ULV4,Q9UPN3,P23470,P07737,P09668,P49593,Q12794,Q13822,Q7Z460,Q9H4G4,Q9NQC3,P07333,P13501,P28482,Q99969,P01031,P14174,P30046,Q14344,P05556,Q08495,Q14155,O14745,P98171,O00585,O14672,O95747,P31151,P12821,P04004,P05019,P17936,P24593,…	P04083,P09601,P21359,Q9UJ41,P08514,P16109,P17301,P27986,P55160,Q13477,Q5JRA6,P08709,P78536,Q9Y4H4,Q10588,P11274,P05362,P25105,P78325,Q9Y5Y7,P15104,Q05397,Q9H3S1,O14786,O60462,O75116,O75340,P01019,P01133,P05106,P06744,P07996,P09038,P09486,P10301,P12429,P17252,P27797,P31749,P35613,P35916,P42338,P48736,P80108,Q13630,Q14289,Q15389,Q5UCC4,Q9BZL6,Q9H6U6,O00522,P02649,P02749,P07585,P36955,P52823,P57105,…	7.40453e-11	1.08291e-08	0.349876
GO:0044419	biological process involved in interspecies interaction between organisms	P	215	686	1163	5395	0.184867	0.127155	over	P16150,O00187,P11226,P48740,Q15485,Q9BWP8,Q9Y6Z7,P05155,P05164,P07900,P07948,P12931,P43405,O60814,P61769,P08571,P18428,Q9NQ38,P00746,P00751,P01024,P01031,P02748,P07357,P07358,P07360,P08603,P10643,Q9BXR6,P07203,O75531,P04114,P04792,P06733,P13501,P13693,P19525,P23528,P26641,P48061,P48643,P62736,Q12794,Q9Y6K5,O60493,P02750,P06681,P06737,P06858,P50502,P51149,O75884,Q8WWA0,P01889,P04439,Q96PD5,P08238,…	P16150,O00187,O00602,O75636,P04264,P11226,P48740,Q15485,Q9BWP8,Q9Y6Z7,P01023,P05155,P05164,P08246,P16885,P26022,P46108,P11678,P13727,O94826,O94992,P07900,P09429,P12956,P13010,P23246,P32456,P41218,P43243,P55212,P78527,Q15233,Q16666,Q7Z434,Q86WV6,Q8WXF1,Q9UHD2,Q9ULZ3,O14920,O43318,P06241,P07948,P12931,P43405,Q13153,Q13177,Q9Y4K3,O60814,P02788,P06727,P10153,P12724,P49913,P62861,Q01523,Q01524,P06899,…	9.05456e-11	1.30609e-08	0.313411
GO:0040012	regulation of locomotion	P	148	430	1163	5395	0.127257	0.0797034	over	P04083,P08514,P16109,P17301,P08709,Q10588,Q05397,O14786,O60462,O75116,O75340,P05106,P06744,P09486,P10301,P12429,P27797,P35613,P02649,P02749,P36955,Q5VWQ8,Q8WW22,P12931,Q9ULV4,Q9UPN3,P23470,P07737,P09668,P49593,Q12794,Q13822,Q7Z460,Q9H4G4,Q9NQC3,P07333,P13501,P28482,Q99969,P01031,P14174,P30046,Q14344,P05556,Q08495,Q14155,O14745,P98171,O00585,O14672,O95747,P31151,P12821,P04004,P05019,P17936,P24593,…	P04083,P09601,P21359,Q9UJ41,P08514,P16109,P17301,P27986,P55160,Q13477,Q5JRA6,P08709,P78536,Q9Y4H4,Q10588,P11274,P05362,P25105,P78325,Q9Y5Y7,P15104,Q05397,Q9H3S1,O14786,O60462,O75116,O75340,P01019,P01133,P05106,P06744,P07996,P09038,P09486,P10301,P12429,P17252,P27797,P31749,P35613,P35916,P42338,P48736,P80108,Q13630,Q14289,Q15389,Q5UCC4,Q9BZL6,Q9H6U6,O00522,P02649,P02749,P07585,P36955,P52823,P57105,…	9.44406e-11	1.33387e-08	0.344186
GO:0031589	cell-substrate adhesion	P	80	191	1163	5395	0.0687876	0.0354032	over	Q10588,Q8N4C8,O00585,P05106,P16671,P55290,Q14118,O94769,P02751,P04004,P05107,P05556,P06756,P08514,P08648,P11215,P17301,P18206,P19320,P22105,P23229,P61586,Q08830,Q13009,Q13136,Q13418,Q15942,Q6UXI9,Q76LX8,Q86UX7,Q8TER0,Q9UBX5,Q9UMD9,Q9Y251,Q9Y5C1,Q9Y6C2,P15153,P48059,P49593,Q15404,Q6UXI7,Q7Z7G0,P00747,P02452,Q08495,O14786,P12931,P62820,Q9H6X2,Q9HBI1,O43182,P12814,Q14155,O75116,P51452,Q05397,Q13464,…	P21359,P42338,Q08345,Q10588,Q8N4C8,Q92574,O95819,P07996,P20936,P27986,P35240,Q13444,Q15063,Q99972,O00585,P05106,P09603,P14923,P16671,P46939,P49841,P55290,Q14118,Q14289,Q86WV1,Q8N474,Q99828,Q9BQL6,Q9HB19,P13612,O94769,P02461,P02671,P02675,P02679,P02751,P04004,P05107,P05556,P06756,P08514,P08648,P08962,P11215,P14543,P16070,P17301,P18084,P18206,P18564,P19320,P20701,P22105,P23229,P25940,P26006,P28906,…	9.50052e-11	1.33387e-08	0.418848
GO:0007275	multicellular organism development	P	397	1442	1163	5395	0.341359	0.267285	over	Q9BU40,O14960,P02452,P02765,P05019,P05186,P08123,P11362,P13611,P35555,P39060,P49747,P50281,P51812,P51888,Q06830,Q13103,Q16394,Q92765,Q92890,Q9NQ76,P08493,Q16539,O14786,O60462,O75340,O75351,P02751,P03950,P04196,P06576,P06756,P08253,P08514,P08572,P08648,P19971,P21333,P31151,P35579,P35613,P43405,P98160,Q05397,Q05682,Q08722,Q12904,Q15582,Q16610,Q5VWQ8,Q6UVK1,Q8NI99,Q99542,Q9BUL8,Q9BXJ9,Q9Y5C1,Q9Y696,…	Q9BU40,A1X283,O00300,O14594,O14960,O15232,O43252,P02452,P02458,P02765,P05019,P05186,P05997,P06865,P07686,P08123,P0DI81,P11362,P12643,P13497,P13611,P13942,P14780,P35555,P39060,P49747,P50281,P50749,P51812,P51888,P55287,P61812,P63173,Q06830,Q13103,Q13428,Q14623,Q16394,Q504Y2,Q8N441,Q92765,Q92890,Q86UW8,Q9H2X0,Q9NQ76,Q9NX62,P08493,P29279,Q16539,O00522,O14786,O43508,O60243,O60462,O75340,O75351,P01133,…	1.53022e-10	2.12015e-08	0.275312
GO:0016477	cell migration	P	192	602	1163	5395	0.16509	0.111585	over	Q01518,Q9Y6W5,O14786,Q13214,Q9NPR2,Q9ULV4,O00533,P07900,P11362,P46109,P48061,P61586,P62258,P78509,Q7KZI7,Q93008,P05556,P18428,O00585,P13501,P06702,Q9NQC3,P04083,P55774,P80511,Q16627,P08514,P16109,P17301,P08709,Q10588,P60953,Q6UVK1,P06576,P13611,P21926,Q05397,O60462,O75116,O75340,P05106,P06744,P09486,P10301,P12429,P27797,P35613,P02649,P02749,P36955,Q5VWQ8,Q8WW22,P31146,P12931,Q9UPN3,P23470,P07737,…	P43034,Q01518,Q9Y6W5,O14786,O75326,P08133,P98172,Q04771,Q13214,Q13275,Q14563,Q15465,Q92854,Q99985,Q9H3S1,Q9NPR2,Q9ULV4,O00533,O43236,P02461,P06241,P06307,P07900,P0C2W1,P11362,P26006,P30530,P46108,P46109,P46821,P48061,P49768,P61073,P61586,P62258,P78509,Q00535,Q02880,Q07812,Q13976,Q14393,Q7KZI7,Q8IZA0,Q8TB73,Q92859,Q93008,Q9BSJ2,Q9Y4G8,P05556,P09038,P31749,P80108,Q5JRA6,Q9H8L6,P18428,O00585,P09429,…	2.26408e-10	3.0962e-08	0.318937
GO:0051716	cellular response to stimulus	P	563	2184	1163	5395	0.484093	0.404819	over	Q16539,P01116,P02686,P11362,P16671,P17936,P22692,P29350,P49137,P62258,Q8N4C8,Q9H2K8,Q9UKE5,P61088,O00429,P04179,P31947,Q16610,P04899,P49407,P07948,P12931,P43405,P25774,P51812,Q16644,P18428,O00585,P13501,P04083,P55774,P80511,Q16627,P08709,P08571,P11226,Q15485,Q9BWP8,Q9Y6Z7,Q14258,P10809,Q15025,P09668,O75717,P07954,P55072,Q7L7X3,Q99497,Q9Y265,Q13404,Q7Z6Z7,Q96K76,O95551,Q92499,Q9H9Q4,P06276,P09211,…	P18887,Q03468,O75663,O94874,Q06124,Q16539,P16104,Q8IXQ6,Q8TDB6,Q99459,Q96T76,O43318,O95819,P01111,P01116,P02686,P08575,P10398,P11362,P04049,P16671,P17936,P21359,P22692,P27361,P27987,P29350,P35236,P35240,P36507,P36873,P45985,P46734,P49137,P52564,P53041,P10147,P62140,P62258,P62877,Q02750,Q14289,Q15121,Q5SGD2,Q7Z569,Q86U42,Q8N4C8,Q8NDB2,Q15797,Q99759,Q9BYB0,Q9H2K8,Q9UKE5,Q9UMX5,Q9Y4G8,Q9Y6R4,O15294,…	3.85942e-10	5.21021e-08	0.257784
GO:0005856	cytoskeleton	C	244	813	1163	5395	0.209802	0.150695	over	P17987,P23258,O00139,O75351,P0DP23,P13693,P62714,Q14008,Q16539,Q8NEP3,Q8TDX7,Q9Y3A5,P00568,O14950,O75369,P06753,P09493,P12814,P24844,P35579,P62736,P67936,Q05397,Q15746,Q15942,Q16181,Q96HC4,Q99439,Q9BR76,Q9NR12,Q9UHD8,O75083,P06396,P12931,P19320,P61978,Q05209,Q86UX7,Q99961,Q9UBW5,Q9UJU6,Q9ULH1,P62826,O75116,O96006,P04899,P0DMV8,P10644,P17612,P22694,P25786,P29966,P31323,P40925,P48643,P49137,P50991,…	P43034,P17987,P23258,Q86VS8,O00139,O14576,O15357,O43264,O43566,O75351,P0DP23,P13693,P37198,P46736,P62491,P62714,P67775,Q00839,Q08379,Q12912,Q13618,Q14008,Q14203,Q15018,Q15311,Q16539,Q5TBA9,Q8IYT4,Q8NEP3,Q8TDX7,Q8WVJ2,Q92547,Q96ST8,Q9BSJ2,Q9BVA0,Q9BW62,Q9C0F1,Q9NR09,Q9UBP0,Q9UGJ1,Q9UJW0,Q9UN37,Q9Y3A5,Q9Y6A5,Q9Y6G9,Q9Y6K9,Q96CW5,Q6NZ67,P00568,O00151,O14639,O14950,O75369,O94929,O95817,P06753,P09493,…	4.74466e-10	6.32421e-08	0.300123
GO:0010033	response to organic substance	P	316	1111	1163	5395	0.271711	0.205931	over	Q16610,P00492,P09172,P61769,P04792,P07900,P08238,P0DMV8,P10809,P11142,P31689,P17066,P49747,P55145,P61604,Q13217,P08123,P12931,P33151,P98082,Q05397,Q14767,Q15942,Q6UXI9,Q93008,Q99988,Q9NPF2,Q9Y4E8,O14745,P62873,P21333,O43665,P04899,P50148,P01344,P28482,P62993,Q99969,P11362,P46109,P61106,Q16394,Q9UQ13,P03950,P07203,P07948,P48506,Q9Y5C1,P06858,P17858,P08709,Q9UKE5,P13716,P43405,P49137,P09211,P62714,…	P51617,P08575,Q16610,Q6IA17,Q9Y616,O15120,P04233,P30530,P43034,Q14393,Q99943,P00492,P09172,Q05940,Q08209,Q96SB3,Q9UBN7,P42785,P61769,Q03519,Q99836,P06727,P22352,A0A0B4J2F0,O14657,O95140,O95757,P04792,P07900,P07996,P08238,P0DMV8,P10809,P11142,P25685,P25686,P31689,P34931,P34932,P35443,P17066,P49747,P50454,P54652,P55145,P61604,Q13217,Q15629,Q8IUR6,Q8TCJ2,Q92575,Q92598,Q96CS3,Q9BS26,Q9BUN8,Q9UBS3,Q9U…	6.13452e-10	8.03104e-08	0.284428
GO:0007015	actin filament organization	P	90	231	1163	5395	0.0773861	0.0428174	over	P42768,P48061,O43516,P06396,P47756,P50552,P60981,Q13045,Q8IZP0,O15144,O43182,O60610,P03950,P59998,Q27J81,Q9H939,O75083,P23528,Q6IBS0,O15145,O15511,P07737,P15502,P31146,Q14019,Q7L576,Q8N392,Q96AP7,P08567,Q05655,Q9NUQ9,O00585,O43639,P62330,P62993,Q5VZK9,Q9Y2A7,Q9Y5X1,P14625,O43312,P21333,O15143,P61158,P61160,Q13576,Q9BR76,O60234,P62328,P12931,P49407,P61586,Q15942,P35611,P47755,P52907,Q9UEY8,P12814,…	P42768,P48061,Q8WUW1,Q93015,Q9NRY4,O00401,O43516,O95425,P06396,P09327,P40121,P47756,P50552,P60981,Q13045,Q8IZP0,Q9NYB9,Q9UBU3,Q9UI08,O15144,O43182,O43586,O60610,O60674,O60879,P03950,P55008,P57737,P59998,Q08AE8,Q12768,Q12959,Q27J81,Q8IY33,Q8TCU6,Q92558,Q9H939,Q9UPY6,Q9Y3C0,Q9Y3D2,O75083,P23528,Q12792,Q6IBS0,Q7RTP6,Q8TDZ2,Q96SB3,Q9Y281,Q16658,P68032,Q8WZ42,O15145,O15511,P07737,P14317,P15502,P20936,…	6.17772e-10	8.03104e-08	0.38961
GO:0048519	negative regulation of biological process	P	447	1676	1163	5395	0.384351	0.310658	over	Q16539,P01344,P06733,P0DMV8,P10599,P16671,P27797,P31947,P35232,P35813,P37840,P49591,P51858,P61201,P63104,P98082,Q32MZ4,Q5VWQ8,Q93008,Q99816,Q9UNF1,Q9Y3F4,P11940,P15170,Q8IYD1,Q9BRP8,Q9Y5S9,Q9UK45,Q9Y4Z0,P16150,P05155,Q8NBP7,Q96CV9,P07948,P17936,P23142,P46109,P62937,Q6YHK3,Q99497,Q9BZQ8,Q9ULV4,P02649,P02749,P09486,P25705,Q12904,Q16610,P13987,P49407,P30533,P09211,Q9NQ38,P07203,P12931,P25786,P43405,…	O75663,O94874,Q03468,Q06124,Q16539,P16104,Q8IXQ6,Q8TDB6,Q99459,A5YKK6,O00267,O00408,O00499,O00560,O14776,O15294,O75367,O75506,O75610,O75832,O94776,O94992,P01344,P06733,P08246,P09429,P09467,P09874,P0DMV8,P10412,P10599,P12643,P14317,P15311,P16401,P16671,P16989,P17813,P17844,P17947,P19838,P22626,P23246,P24941,P25685,P26358,P26583,P27635,P27797,P30281,P31947,P33076,P35232,P35251,P35813,P37840,P40305,…	8.86236e-10	1.13687e-07	0.266706
GO:0097435	supramolecular fiber organization	P	140	412	1163	5395	0.120378	0.076367	over	O43639,P02787,P04075,P06396,P06753,P08134,P09493,P12814,P15153,P29966,P31146,P37802,P60953,P62328,P60763,P67936,P84095,Q01518,Q16643,Q5VZK9,Q68EM7,Q8IZD0,Q99439,Q9BR76,Q9ULV4,O00139,Q14008,P23258,Q7Z460,Q7L7X3,P42768,P48061,O43516,P47756,P50552,P60981,Q13045,Q8IZP0,O15144,O43182,O60610,P03950,P59998,Q27J81,Q9H939,O75083,P23528,Q6IBS0,P02452,P08123,P08697,P22105,P28300,P39060,P49747,P51884,Q08397,…	B0I1T2,O00159,O00160,O15357,O43639,P02549,P02787,P04075,P06396,P06753,P07951,P08134,P09493,P12814,P14317,P15153,P16333,P28289,P29966,P31146,P37802,P42331,P49006,P51911,P60953,P62328,P60763,P67936,P68032,P84095,Q01518,Q12959,Q12965,Q14517,Q16643,Q5VZK9,Q68EM7,Q702N8,Q8IXI1,Q8IXI2,Q8IZD0,Q8WUW1,Q8WVV4,Q92556,Q92974,Q96B97,Q96P48,Q96SB3,Q99439,Q9BR76,Q9HBH0,Q9NYL9,Q9UI08,Q13796,Q9ULV4,Q9UM54,Q9Y4I1,…	8.96109e-10	1.13687e-07	0.339806
GO:0101002	ficolin-1-rich granule	C	67	156	1163	5395	0.0576096	0.0289157	over	O60610,P05107,P11279,P13473,P61586,Q02413,Q08554,Q6ZNJ1,Q7L591,O00231,O15511,O60234,O75874,P00491,P00746,P01009,P01034,P02750,P04040,P04075,P04217,P06396,P06737,P06744,P07384,P07900,P08238,P09211,P09668,P09972,P0DMV8,P11142,P13639,P13716,P14174,P14618,P17858,P17980,P18206,P18669,P20618,P22392,P25774,P28066,P28482,P36871,P17066,P53396,P55072,P61160,P62937,P68104,P68402,Q12905,Q13442,Q13510,Q14019,…	O15389,O43451,O60610,O75787,O94973,P05107,P08174,P11169,P11279,P13473,P15924,P17927,P17931,P19256,P24071,P27449,P30273,P35237,P42785,P53618,P55160,P61586,P63167,P78325,Q02413,Q08554,Q13835,Q5T4S7,Q5T9A4,Q6IAA8,Q6ZNJ1,Q7L591,Q7Z3J2,Q8IV04,Q93050,Q96BM9,Q96P63,Q9NPY3,Q9Y6G9,Q9Y6X5,O00231,O00232,O00487,O00571,O00602,O14727,O15511,O43242,O60234,O75874,O95352,P00491,P00746,P01009,P01034,P02750,P02794,…	9.48679e-10	1.18924e-07	0.429487
GO:0000902	cell morphogenesis	P	134	391	1163	5395	0.115219	0.0724745	over	P78509,P39060,Q9Y696,O75369,Q13464,O75955,P06703,P09543,P49757,P60709,P61006,P61026,P78559,Q13492,Q562R1,O00533,O14786,O60229,O60462,O95372,P07333,O60282,P48061,P50552,Q05397,Q0ZGT2,Q13214,Q14118,Q16394,Q7L576,Q9NPR2,P60763,Q13740,O14745,O14950,O15031,O43157,O60610,O75083,P00734,P02751,P04075,P04083,P05107,P09493,P26038,P31146,P35579,P84095,Q08495,Q14344,Q8N392,Q9Y624,Q16181,Q8WUA8,P05556,P21333,…	P78509,Q13618,O60568,P08581,P39060,P52823,Q9ULI3,Q9Y696,O15551,O75369,Q14517,Q14623,Q8WVV4,Q8WX93,Q969X0,Q96FS4,Q13464,O75955,P05067,P06307,P06703,P08069,P09543,Q6S8J3,P16949,P20336,P26232,P46821,P49757,P60709,P61006,P61026,P78559,Q00535,Q02880,Q06124,Q06481,Q13492,Q15334,Q562R1,Q66K74,Q8IWV2,Q8TEW0,Q8WXF7,Q96N67,Q9BYX7,Q9UBP0,Q9UJH8,Q9Y4W6,Q9Y6R0,O00533,O14786,O43505,O60229,O60462,O60890,O75326,…	1.14294e-09	1.41591e-07	0.342711
GO:0009653	anatomical structure morphogenesis	P	260	885	1163	5395	0.22356	0.164041	over	P07359,P12830,P19022,P33151,P47756,P55285,P55290,P61586,Q01518,Q13043,Q13418,Q16539,Q7L576,Q9Y2A7,P78509,P08493,O14786,O60462,O75340,O75351,P02751,P03950,P04196,P06576,P06756,P08253,P08514,P08572,P08648,P19971,P21333,P31151,P35579,P35613,P39060,P43405,P50281,P98160,Q05397,Q05682,Q08722,Q12904,Q15582,Q16610,Q5VWQ8,Q6UVK1,Q8NI99,Q99542,Q9BUL8,Q9BXJ9,Q9Y5C1,Q9Y696,Q9Y6W5,Q14344,Q6UXI9,P52594,P06744,…	O00203,O00453,O94915,P07359,P10909,P12830,P14210,P16452,P18564,P19022,P33151,P38571,P40306,P47756,P55160,P55285,P55287,P55290,P61586,P61812,P78325,Q01518,Q13043,Q13418,Q14643,Q15149,Q16539,Q5TBA9,Q7L576,Q8WVM8,Q8WYL5,Q92974,Q96F07,Q9BRY0,Q9Y2A7,Q9Y5P4,P78509,P02458,P08493,P13497,P29279,O00522,O14786,O43508,O60243,O60462,O75340,O75351,P01133,P02751,P03950,P04085,P04196,P05090,P05121,P06576,P06756,…	1.19637e-09	1.46486e-07	0.293785
GO:1900046	regulation of hemostasis	P	29	46	1163	5395	0.0249355	0.00852641	over	P00734,P02649,P01008,P04196,P07359,P00748,P02749,P08709,P16671,Q08495,Q9Y251,Q9Y6C2,P01042,P04004,P07093,P10646,P00747,P00750,P03952,P05155,P07225,P08697,Q96IY4,P03951,P18054,P21926,Q05655,Q8TF42,P49747	Q4KMQ2,P00734,P01127,P02649,P04085,P01008,P04196,P07359,P00748,P02749,P05121,P07996,P08709,P16671,P21731,P32119,Q08495,Q9BXX0,Q9Y251,Q9Y6C2,Q9Y6X5,P01042,P04004,P04070,P07093,P10646,P00747,P00749,P00750,P02671,P02675,P02679,P03952,P04264,P05155,P07225,P08697,Q96IY4,P03951,P18054,P21926,Q05655,Q13976,Q8TF42,Q9UQQ2,P49747	1.2935e-09	1.56558e-07	0.630435
GO:0032970	regulation of actin filament-based process	P	75	184	1163	5395	0.0644884	0.0341057	over	P42768,P48061,O15145,O15511,P07737,P15502,P31146,Q14019,Q7L576,Q8N392,Q96AP7,O75083,P08567,P60981,Q05655,Q6IBS0,Q9NUQ9,O00585,O15144,O43639,P50552,P62330,P62993,Q5VZK9,Q9Y2A7,Q9Y5X1,O43312,P21333,O75116,P04196,P05106,P07333,P11233,P60953,P61586,P60763,P84095,Q07954,Q08495,Q10588,Q13464,Q13576,Q68EM7,Q7L7X3,Q6ZT62,Q9Y624,Q9BR76,O60234,P06396,P62328,P35611,P47755,P47756,P52907,Q13045,Q9UEY8,Q9Y613,…	P42768,P48061,Q8WUW1,Q93015,Q9NRY4,O15145,O15511,P07737,P14317,P15502,P20936,P31146,Q14019,Q7L576,Q8N392,Q8TCU6,Q96AP7,Q96F07,Q9BPX5,Q9H0Q0,Q9HCG7,O75083,P42336,Q9UH65,Q9UHB6,P08567,P09327,P60981,Q96GD0,Q9Y281,Q05655,Q12792,Q63ZY3,Q6IBS0,Q8TE77,Q8WYL5,Q96S97,Q9NUQ9,Q9Y6D6,O00175,O00499,O00585,O15144,O43639,P08631,P16050,P16333,P16591,P42345,P50552,P55160,P62330,P62993,Q12959,Q14247,Q14289,Q5VZK9,…	1.67836e-09	2.0083e-07	0.407609
GO:1903034	regulation of response to wounding	P	44	87	1163	5395	0.0378332	0.016126	over	P00734,P02649,P01008,P04196,P07359,P00748,P02749,P08709,P16671,Q08495,Q9Y251,Q9Y6C2,P01042,P04004,P07093,P10646,P00747,P00750,P03952,P05155,P07225,P08697,Q96IY4,P10586,Q9Y6E0,P21333,P68106,Q14162,P10451,P03951,Q13247,Q13201,Q6YHK3,P04083,P05556,Q05397,Q15746,P18054,P21926,Q05655,Q8TF42,P29350,Q9Y2X7,Q7Z460	Q4KMQ2,P00734,P01127,P02649,P04085,P01008,P04196,P07359,P00748,P02749,P05121,P07996,P08709,P16671,P21731,P32119,Q08495,Q9BXX0,Q9Y251,Q9Y6C2,Q9Y6X5,P01042,P04004,P04070,P07093,P10646,P61073,P00747,P00749,P00750,P02671,P02675,P02679,P03952,P04264,P05155,P07225,P08697,Q96IY4,P10586,P36507,Q02750,Q9Y6E0,P08069,P21333,P68106,Q14162,Q13332,Q92859,Q96G23,Q9Y2H2,P10451,P03951,P09327,Q13247,P55011,O15551,…	1.73616e-09	2.02298e-07	0.505747
GO:0031091	platelet alpha granule	C	44	87	1163	5395	0.0378332	0.016126	over	P05106,P08514,P09486,P16109,P16284,P16671,P21926,Q5SQ64,Q6YHK3,Q96C24,O00391,O14498,O43707,P00451,P00488,P00746,P00747,P01009,P01042,P01344,P02751,P02763,P02765,P02768,P04075,P04196,P04217,P05019,P05155,P07225,P08697,P12259,P12814,P62328,Q13201,Q86UX7,Q8NBF2,Q9NTK5,Q9NUQ9,Q9UNF1,O00186,P05154,P07093,Q86YW5	O75167,P05106,P08514,P09486,P16109,P16284,P16671,P21926,Q06481,Q5SQ64,Q6YHK3,Q6ZUX7,Q96C24,Q96JJ7,Q9UHQ9,O00292,O00391,O14498,O43707,O43915,P00451,P00488,P00746,P00747,P01009,P01011,P01023,P01033,P01042,P01127,P01133,P01137,P01344,P02671,P02675,P02679,P02751,P02763,P02765,P02768,P02775,P02776,P04075,P04085,P04196,P04217,P04275,P05019,P05067,P05121,P05155,P07225,P07996,P08697,P10124,P10600,P10909,…	1.73616e-09	2.02298e-07	0.505747
GO:0010810	regulation of cell-substrate adhesion	P	56	123	1163	5395	0.0481513	0.0227989	over	Q10588,Q8N4C8,O00585,P05106,P16671,P55290,Q14118,O94769,P04004,P08648,P23229,P48059,P49593,Q15404,Q6UXI7,Q6UXI9,Q7Z7G0,Q9Y6C2,P00747,P02452,P61586,Q08495,O75116,P18206,P51452,Q05397,Q13464,Q7Z460,Q9ULV4,Q9UPN3,Q9Y490,O14786,P04196,Q12913,O43182,P12931,P50281,P15907,O43707,P23142,O15144,P07237,P21333,P27797,P46109,P60953,P60763,P98082,Q13418,Q14155,Q5VZK9,Q9NQ75,P02751,Q13043,P10301,P15153	P21359,P42338,Q08345,Q10588,Q8N4C8,Q92574,O95819,P07996,P20936,P27986,P35240,Q13444,Q15063,Q99972,O00585,P05106,P09603,P14923,P16671,P46939,P49841,P55290,Q14118,Q14289,Q86WV1,Q8N474,Q99828,Q9BQL6,Q9HB19,O00622,O60674,O94769,O95994,P01127,P04004,P08648,P14543,P16050,P23229,P26006,P27658,P36404,P48059,P49593,P98095,Q15404,Q53GQ0,Q6UXI7,Q6UXI9,Q76M96,Q7Z7G0,Q8IUX8,Q8TB73,Q9Y6C2,P00747,P02452,P61586,…	1.74825e-09	2.02298e-07	0.455285
GO:0070887	cellular response to chemical stimulus	P	306	1083	1163	5395	0.263113	0.200741	over	Q16610,P18428,O00585,P13501,P04083,P55774,P80511,Q16627,P08709,P06276,P09211,P16152,P08123,P12931,P33151,P98082,Q05397,Q14767,Q15942,Q6UXI9,Q93008,Q99988,Q9NPF2,Q9Y4E8,O14745,P62873,P21333,O43665,P04899,P50148,O95747,P01344,P28482,P62993,Q99969,P11362,P46109,P61106,Q16394,Q9UQ13,P04179,P07203,Q05655,Q9Y6E0,P07333,P01031,P14174,P30046,P43405,P49137,P62714,O14672,P31151,P28300,P17612,P29350,P40189,…	O15294,Q92831,P51617,P08575,Q16610,Q6IA17,Q9Y616,O15120,P04233,P30530,P43034,Q14393,Q99943,P42785,P18428,O00585,P09429,P13501,P48736,P61073,Q8TD43,Q99731,O00175,O15467,P01127,P04083,P08311,P17931,P39019,P10147,P55774,P80511,Q16627,P10645,P08709,P78536,Q9Y4H4,O00170,O15438,O15439,O43169,O43704,P06276,P07099,P08183,P08263,P09211,P0DMM9,P11712,P16152,P16435,P18440,P27708,P33527,P49326,P50225,P51580,…	3.00132e-09	3.4352e-07	0.282548
GO:0048523	negative regulation of cellular process	P	405	1506	1163	5395	0.348237	0.279147	over	Q16539,P01344,P06733,P0DMV8,P10599,P16671,P27797,P31947,P35232,P35813,P37840,P49591,P51858,P61201,P63104,P98082,Q32MZ4,Q5VWQ8,Q93008,Q99816,Q9UNF1,Q9Y3F4,Q8NBP7,Q96CV9,P07948,P17936,P23142,P46109,P62937,Q6YHK3,Q99497,Q9BZQ8,Q9ULV4,P02649,P02749,P09486,P25705,Q12904,Q16610,P49407,P30533,Q9ULF5,P14174,P04792,P09211,P47897,P49593,P50148,P61981,P06576,Q96NZ9,Q7L7X3,Q7Z460,Q9H2K8,O14672,O15031,O15204,…	O75663,O94874,Q03468,Q06124,Q16539,P16104,Q8IXQ6,Q8TDB6,Q99459,A5YKK6,O00267,O00408,O00499,O00560,O14776,O15294,O75367,O75506,O75610,O75832,O94776,O94992,P01344,P06733,P08246,P09429,P09467,P09874,P0DMV8,P10412,P10599,P12643,P14317,P15311,P16401,P16671,P16989,P17813,P17844,P17947,P19838,P22626,P23246,P24941,P25685,P26358,P26583,P27635,P27797,P30281,P31947,P33076,P35232,P35251,P35813,P37840,P40305,…	3.23234e-09	3.65984e-07	0.268924
GO:0008092	cytoskeletal protein binding	F	142	427	1163	5395	0.122098	0.0791474	over	O15143,O15144,O15145,O15511,O43312,O43516,O43707,O60234,O60610,O75369,P02774,P03950,P04075,P05556,P06396,P07237,P07737,P09493,P11171,P12821,P18206,P26038,P26447,P31146,P35579,P35611,P37840,P42768,P47756,P50402,P50552,P51858,P52907,P59998,P61158,P61160,P78559,Q01082,Q01518,Q04917,Q05397,Q05682,Q08495,Q13045,Q13576,Q14019,Q14118,Q15746,Q16643,Q27J81,Q96HC4,Q99439,Q9HBI1,Q9NR12,Q9UJU6,Q9UPN3,Q9Y6W5,…	A8K0Z3,O00151,O00160,O00401,O14639,O14908,O15143,O15144,O15145,O15357,O15511,O43312,O43491,O43516,O43707,O60234,O60610,O60879,O60890,O75167,O75369,P02774,P03950,P04075,P05556,P06396,P07237,P07737,P07951,P09493,P11171,P11277,P12273,P12821,P13796,P15311,P18206,P19237,P26038,P26447,P28289,P31146,P32455,P33241,P35240,P35241,P35579,P35580,P35611,P35612,P37840,P42768,P46821,P46939,P47756,P48788,P50402,…	3.54064e-09	3.96627e-07	0.332553
GO:0030193	regulation of blood coagulation	P	28	45	1163	5395	0.0240757	0.00834106	over	P00734,P02649,P00748,P02749,P08709,P16671,Q08495,Q9Y251,Q9Y6C2,P01042,P04004,P07093,P10646,P00747,P00750,P03952,P04196,P05155,P07225,P07359,P08697,Q96IY4,P03951,P18054,P21926,Q05655,Q8TF42,P01008	Q4KMQ2,P00734,P01127,P02649,P04085,P00748,P02749,P05121,P07996,P08709,P16671,P21731,P32119,Q08495,Q9BXX0,Q9Y251,Q9Y6C2,Q9Y6X5,P01042,P04004,P04070,P07093,P10646,P00747,P00749,P00750,P02671,P02675,P02679,P03952,P04196,P04264,P05155,P07225,P07359,P08697,Q96IY4,P03951,P18054,P21926,Q05655,Q13976,Q8TF42,Q9UQQ2,P01008	3.86744e-09	4.25126e-07	0.622222
GO:0044087	regulation of cellular component biogenesis	P	140	420	1163	5395	0.120378	0.0778499	over	P11234,Q9NR31,P42768,P47756,P60953,Q08495,Q6IBS0,O15144,P07900,P15153,P61158,P61160,Q7L576,Q9Y2A7,Q9Y6W5,P04196,P54920,O15145,O15511,P07737,P15502,P31146,Q14019,Q8N392,Q96AP7,Q05655,Q9NUQ9,O00585,O43639,P50552,P62330,P62993,Q5VZK9,Q9Y5X1,P33151,P37840,Q15691,Q7Z460,P12931,P13473,Q9UBB9,P03956,P08134,P08254,P43405,P55072,Q5VWQ8,Q99497,Q9Y371,O43312,P08567,P21333,P16109,P61224,Q92599,P06396,P62328,…	P11234,Q9HCU5,Q9NR31,Q9Y6B6,O75592,P16591,P42768,P47756,P60953,Q08495,Q12792,Q6IBS0,O15144,P07900,P15153,P27986,P42336,P42345,P61158,P61160,Q04656,Q16658,Q7L576,Q8WUW1,Q9NYB9,Q9Y2A7,Q9Y6W5,P04196,Q9ULL4,A5YKK6,Q504Q3,Q58A45,Q96LI5,Q9NZN8,P54920,P61764,Q5T5C0,O14795,O95834,P09429,O15145,O15511,P07737,P14317,P15502,P20936,P31146,Q14019,Q8N392,Q8TCU6,Q96AP7,Q96F07,Q9BPX5,Q9H0Q0,Q9HCG7,Q05655,Q63ZY3,…	3.89064e-09	4.25126e-07	0.333333
GO:0032956	regulation of actin cytoskeleton organization	P	69	167	1163	5395	0.0593293	0.0309546	over	P42768,P48061,O15145,O15511,P07737,P15502,P31146,Q14019,Q7L576,Q8N392,Q96AP7,O75083,P08567,P60981,Q05655,Q6IBS0,Q9NUQ9,O00585,O15144,O43639,P50552,P62330,P62993,Q5VZK9,Q9Y2A7,Q9Y5X1,O43312,P21333,Q9BR76,O60234,P06396,P62328,P35611,P47755,P47756,P52907,Q13045,Q9UEY8,O75116,P60953,Q13464,Q9Y613,O14786,P08134,P08697,P09493,P49593,P61586,Q08722,O43182,Q13136,Q7Z460,Q9Y624,Q9Y6W5,Q01082,Q08495,P58546,…	P42768,P48061,Q8WUW1,Q93015,Q9NRY4,O15145,O15511,P07737,P14317,P15502,P20936,P31146,Q14019,Q7L576,Q8N392,Q8TCU6,Q96AP7,Q96F07,Q9BPX5,Q9H0Q0,Q9HCG7,O75083,P42336,Q9UH65,Q9UHB6,P08567,P09327,P60981,Q96GD0,Q9Y281,Q05655,Q12792,Q63ZY3,Q6IBS0,Q8TE77,Q8WYL5,Q96S97,Q9NUQ9,Q9Y6D6,O00175,O00499,O00585,O15144,O43639,P08631,P16050,P16333,P16591,P42345,P50552,P55160,P62330,P62993,Q12959,Q14247,Q14289,Q5VZK9,…	3.91617e-09	4.25126e-07	0.413174
GO:0000904	cell morphogenesis involved in differentiation	P	100	274	1163	5395	0.0859845	0.0507878	over	P39060,Q9Y696,O75369,Q13464,O75955,P06703,P09543,P49757,P60709,P61006,P61026,P78559,Q13492,Q562R1,O00533,O14786,O60229,O60462,O95372,P07333,O60282,P48061,P50552,P78509,Q05397,Q0ZGT2,Q13214,Q14118,Q16394,Q7L576,Q9NPR2,P60763,Q13740,Q8WUA8,P05556,P21333,P07900,P08238,O75083,P12814,P29350,P35579,Q6ZNJ1,Q9H4B7,P02649,P50570,Q99784,P12830,P98171,Q8IVW4,Q9NQC3,P02751,P05106,P06756,P12931,P61586,P62820,…	Q13618,O60568,P08581,P39060,P52823,Q9ULI3,Q9Y696,O15551,O75369,Q14517,Q14623,Q8WVV4,Q8WX93,Q969X0,Q96FS4,Q13464,O75955,P05067,P06307,P06703,P08069,P09543,Q6S8J3,P16949,P20336,P26232,P46821,P49757,P60709,P61006,P61026,P78559,Q00535,Q02880,Q06124,Q06481,Q13492,Q15334,Q562R1,Q66K74,Q8IWV2,Q8TEW0,Q8WXF7,Q96N67,Q9BYX7,Q9UBP0,Q9UJH8,Q9Y4W6,Q9Y6R0,O00533,O14786,O43505,O60229,O60462,O60890,O75326,O75592,…	4.44334e-09	4.75627e-07	0.364964
GO:0048468	cell development	P	210	693	1163	5395	0.180567	0.128452	over	P78509,P03950,P52594,O14786,Q13214,Q9NPR2,Q9ULV4,P07203,P39060,Q9Y696,P05556,P13611,P49747,Q16610,Q9NPF2,P15291,Q6UY14,Q92765,P49327,Q07954,P60953,P19022,O75369,P31947,Q13464,Q16394,Q8WUA8,O95793,O43432,P51114,P62826,O75955,P06703,P09543,P49757,P60709,P61006,P61026,P78559,Q13492,Q562R1,O00533,O60229,O60462,O95372,P07333,O60282,P48061,P50552,Q05397,Q0ZGT2,Q14118,Q7L576,Q9NQ79,Q9NQC3,P60763,Q13740,…	P78509,P26022,P98066,P03950,P51460,Q12768,Q14289,Q14432,Q15349,Q15645,Q5VYS8,P43034,P52594,Q92692,Q96BZ9,O14786,O75326,P08133,P98172,Q04771,Q13214,Q13275,Q14563,Q15465,Q92854,Q99985,Q9H3S1,Q9NPR2,Q9ULV4,Q13618,P07203,Q9BSQ5,O60568,P08581,P39060,P52823,Q9ULI3,Q9Y696,O14594,P05556,P09038,P13611,P49767,Q86UW8,P49747,Q16610,Q8IWU5,Q96HF1,Q9NPF2,Q9NX62,P15291,P61073,Q6UY14,Q92765,P49327,P15121,Q86UL3,…	4.47171e-09	4.75627e-07	0.30303
GO:0030155	regulation of cell adhesion	P	121	351	1163	5395	0.104041	0.0650602	over	Q10588,Q8N4C8,O00585,P05106,P16671,P55290,Q14118,P06576,O14672,O15031,O15204,O43157,P01042,P04196,P08253,P16150,P23142,P24821,P98160,Q15582,P15153,O94769,P04004,P08648,P23229,P48059,P49593,Q15404,Q6UXI7,Q6UXI9,Q7Z7G0,Q9Y6C2,P00747,P02452,P61586,Q08495,P12931,P12830,Q05397,Q08722,P07948,P09382,P29350,P41240,O95497,P46109,P43405,P60763,Q86UX7,P13501,P02686,O75955,O43639,P00491,P04083,P19320,P31146,…	P21359,P42338,Q08345,Q10588,Q8N4C8,Q92574,O95819,P07996,P20936,P27986,P35240,Q13444,Q15063,Q99972,O00585,P05106,P09603,P14923,P16671,P46939,P49841,P55290,Q14118,Q14289,Q86WV1,Q8N474,Q99828,Q9BQL6,Q9HB19,Q15517,P06576,P08575,O00592,O14672,O15031,O15204,O43157,P01042,P04196,P08253,P16150,P23142,P24821,P98160,Q15389,Q15582,Q5JRA6,Q92854,Q96FS4,O75051,Q9ULL4,Q9Y4F9,P15153,Q99959,O00622,O60674,O94769,…	5.39047e-09	5.6401e-07	0.344729
GO:0050818	regulation of coagulation	P	29	48	1163	5395	0.0249355	0.00889713	over	P00734,P02649,P01008,P04196,P07359,P00748,P02749,P08709,P16671,Q08495,Q9Y251,Q9Y6C2,P01042,P04004,P07093,P10646,P00747,P00750,P03952,P05155,P07225,P08697,Q96IY4,P08758,P03951,P18054,P21926,Q05655,Q8TF42	Q4KMQ2,P00734,P01127,P02649,P04085,P01008,P04196,P07359,P00748,P02749,P05121,P07996,P08709,P16671,P21731,P32119,Q08495,Q9BXX0,Q9Y251,Q9Y6C2,Q9Y6X5,P01042,P04004,P04070,P07093,P10646,P00747,P00749,P00750,P02671,P02675,P02679,P03952,P04264,P05155,P07225,P08697,Q96IY4,P08758,Q9UNN8,P49768,P03951,P18054,P21926,Q05655,Q13976,Q8TF42,Q9UQQ2	5.40978e-09	5.6401e-07	0.604167
GO:0030335	positive regulation of cell migration	P	95	260	1163	5395	0.0816853	0.0481928	over	P08514,P16109,P17301,P08709,O14786,O60462,O75116,O75340,P05106,P06744,P09486,P10301,P12429,P27797,P35613,P07737,P09668,P12931,P49593,Q05397,Q12794,Q13822,Q7Z460,Q9H4G4,Q9NQC3,P07333,P13501,P28482,Q99969,P05556,Q08495,Q14155,O00585,O14672,O95747,P31151,P04004,P05019,P04792,P00747,P06576,P11362,P25705,P62328,P62330,Q15555,P62736,Q9GZP0,O00429,P15153,P18428,P48061,Q13093,P04083,P78509,P46109,P02751,…	P08514,P16109,P17301,P27986,P55160,Q13477,Q5JRA6,P08709,P78536,Q9Y4H4,P05362,P25105,P78325,Q9Y5Y7,O14786,O60462,O75116,O75340,P01019,P01133,P05106,P06744,P07996,P09038,P09486,P10301,P12429,P17252,P27797,P31749,P35613,P35916,P42338,P48736,P80108,Q13630,Q14289,Q15389,Q5UCC4,Q9BZL6,Q9H6U6,O75122,P07737,P09327,P09668,P12931,P16885,P26006,P49593,P51460,P61812,P62491,Q05397,Q12794,Q13017,Q13822,Q14185,…	1.0391e-08	1.07272e-06	0.365385
GO:0007399	nervous system development	P	214	717	1163	5395	0.184007	0.132901	over	O00533,O14786,P07900,P11362,P46109,P48061,P61586,P62258,P78509,Q7KZI7,Q93008,Q13043,O15031,P07737,P11233,P17612,P22694,P50552,P05556,P13611,Q07954,O75955,P06703,P09543,P49757,P60709,P61006,P61026,P78559,Q13492,Q562R1,O60229,O60462,O95372,P07333,O60282,Q05397,Q0ZGT2,Q13214,Q14118,Q16394,Q7L576,Q9NPR2,Q9NQ79,Q9NQC3,P12830,P19022,Q9UJU6,P02686,P06396,P09211,P29966,P43251,P51812,Q01082,Q99961,Q9H9Q4,…	P40763,O00533,O14786,O43236,P02461,P06241,P06307,P07900,P0C2W1,P11362,P26006,P30530,P43034,P46108,P46109,P46821,P48061,P49768,P61073,P61586,P62258,P78509,Q00535,Q02880,Q07812,Q13976,Q14393,Q14563,Q7KZI7,Q8IZA0,Q8TB73,Q92859,Q93008,Q9BSJ2,Q9Y4G8,Q13043,Q13188,Q86YT6,O14727,O15031,O60313,O95487,P01137,P07737,P11233,P11586,P17612,P22694,P31431,P35318,P42898,P49815,P50552,P61812,P62081,Q14160,Q15363,…	1.29913e-08	1.32814e-06	0.298466
GO:0009986	cell surface	C	108	308	1163	5395	0.0928633	0.0570899	over	O75144,O75955,P00390,P00742,P00747,P01732,P01889,P04439,P05106,P05107,P05154,P05556,P06756,P07237,P07307,P07359,P08514,P08571,P08637,P08648,P08758,P10321,P11215,P11226,P11279,P12821,P13987,P14151,P15291,P16109,P16150,P16671,P17301,P17655,P19320,P20062,P21926,P23229,P27797,P33151,P40189,P42892,P48061,P55290,P61769,Q13740,Q14118,Q15485,Q9BWP8,Q9H6X2,Q9UIB8,Q9Y6Z7,Q8NBP7,O14672,O15031,O75608,O94985,…	O00421,O00451,O00478,O00481,O00602,O60449,O75144,O75326,O75636,O75787,O75955,O95477,O96005,P00390,P00742,P00747,P00749,P01732,P01889,P01893,P01911,P02671,P02675,P02679,P02778,P02786,P04156,P04233,P04439,P05106,P05107,P05154,P05362,P05556,P06756,P07237,P07307,P07359,P07858,P07996,P08514,P08571,P08575,P08637,P08648,P08758,P10321,P11215,P11226,P11279,P12821,P13591,P13612,P13747,P13987,P14151,P14735,…	1.35019e-08	1.36706e-06	0.350649
GO:0050793	regulation of developmental process	P	223	754	1163	5395	0.191745	0.139759	over	P05556,P13611,P07948,O14745,O14950,O15031,O43157,O60610,O75083,P00734,P02751,P04075,P04083,P05107,P07333,P09493,P26038,P31146,P35579,P60763,P84095,Q05397,Q08495,Q14344,Q7L576,Q8N392,Q9Y624,Q14118,Q7Z460,Q7Z6Z7,Q13009,O43294,P02452,P02750,P22105,P98082,Q99784,Q9H4G4,Q5VWQ8,Q6EMK4,Q92765,P04114,P06858,P16671,P05106,P06756,P50281,Q16539,Q9Y5R5,P28300,P58546,Q16181,O14964,O75116,P00558,P02749,P04196,…	P09038,O14594,P05556,P13611,P49767,Q15465,Q86UW8,Q16512,Q9Y275,Q9BT67,P07948,P12643,P42224,Q8N474,Q96HF1,P21359,O00175,O00453,O14745,O14950,O15031,O43157,O43405,O60610,O75083,O75400,O75844,O95466,P00734,P02549,P02751,P04075,P04083,P05107,P05981,P06241,P07332,P07333,P07686,P08631,P09327,P09493,P09769,P15311,P16452,P20936,P26038,P31146,P35240,P35241,P35579,P35580,P46108,P47900,P10147,P60763,P84095,…	1.41545e-08	1.4195e-06	0.295756
GO:0008201	heparin binding	F	45	95	1163	5395	0.038693	0.0176089	over	O14737,O14786,O60462,O94769,P00734,P01008,P01042,P02649,P02749,P02751,P03950,P03951,P04004,P04114,P04196,P05154,P05164,P05452,P05546,P06858,P07093,P08294,P08603,P10586,P11362,P14151,P16109,P22105,P30533,P35555,P49747,P51858,P51888,Q12841,Q14767,Q15113,Q53RD9,Q6Q788,Q9BS40,Q9H4F8,Q9NZK5,Q9UK55,Q9UKZ9,Q9UMD9,Q9Y5C1	O00622,O14737,O14786,O43670,O60462,O94769,O95866,O95967,P00734,P01008,P01042,P02649,P02749,P02751,P02776,P02778,P02788,P03950,P03951,P04004,P04114,P04196,P05067,P05154,P05164,P05452,P05546,P06858,P07093,P07996,P08246,P08294,P08311,P08519,P08575,P08603,P09038,P09958,P0DJI8,P10586,P10720,P11150,P11362,P13727,P13942,P14151,P16109,P20160,P20908,P22105,P23352,P25940,P29122,P29279,P30533,P35268,P35442,…	1.58281e-08	1.57235e-06	0.473684
GO:0032268	regulation of cellular protein metabolic process	P	236	808	1163	5395	0.202923	0.149768	over	P60709,Q16543,P49591,O15031,P02751,P04792,P05019,P07948,P28300,P33151,Q05397,Q13526,Q9ULV4,P17936,P23142,P46109,P62937,Q5VWQ8,Q6YHK3,Q99497,Q9BZQ8,O75116,O75955,P00734,P01024,P01116,P05106,P07333,P07900,P11234,P16150,P16284,P49407,P51114,P78509,P98082,Q13043,Q13418,Q7L9L4,Q8WWA0,Q99969,Q9UEW3,Q9UKE5,P00748,P03952,P06730,P58546,P98179,Q7L576,Q9BY44,Q9UQ80,Q9Y5S9,O43432,P41567,O60841,P23588,P55010,…	P38936,P42773,P55273,P60709,Q16543,Q96JB5,A5YKK6,Q6L8Q7,O75175,Q504Q3,Q58A45,Q5VYS8,Q92600,Q96LI5,Q9C0C2,Q9H9A5,Q9NZN8,Q9UIV1,Q9UKZ1,O15116,Q86TB9,Q8IU60,Q9NPI6,P49591,P57772,P62341,Q93073,Q9HD40,O15031,O43181,P02647,P02751,P04792,P05019,P07948,P16591,P27987,P28300,P33151,P36575,P52630,P67775,Q05397,Q13526,Q3V6T2,Q96SB3,Q9ULV4,O15194,O60271,P01137,P04156,P17936,P23142,P32121,P46109,P49768,P60484,…	1.6353e-08	1.60932e-06	0.292079
GO:2000147	positive regulation of cell motility	P	96	266	1163	5395	0.0825451	0.0493049	over	P08514,P16109,P17301,P08709,O14786,O60462,O75116,O75340,P05106,P06744,P09486,P10301,P12429,P27797,P35613,P07737,P09668,P12931,P49593,Q05397,Q12794,Q13822,Q7Z460,Q9H4G4,Q9NQC3,P07333,P13501,P28482,Q99969,P05556,Q08495,Q14155,O00585,O14672,O95747,P31151,P04004,P05019,O43707,P00742,P02452,P04179,P04899,P06756,P07948,P08134,P08253,P08648,P16284,P23229,P33151,P49757,P50281,P55290,P60953,P98082,Q12846,…	P08514,P16109,P17301,P27986,P55160,Q13477,Q5JRA6,P08709,P78536,Q9Y4H4,P05362,P25105,P78325,Q9Y5Y7,O14786,O60462,O75116,O75340,P01019,P01133,P05106,P06744,P07996,P09038,P09486,P10301,P12429,P17252,P27797,P31749,P35613,P35916,P42338,P48736,P80108,Q13630,Q14289,Q15389,Q5UCC4,Q9BZL6,Q9H6U6,O75122,P07737,P09327,P09668,P12931,P16885,P26006,P49593,P51460,P61812,P62491,Q05397,Q12794,Q13017,Q13822,Q14185,…	1.78392e-08	1.73932e-06	0.360902
GO:0006956	complement activation	P	32	58	1163	5395	0.027515	0.0107507	over	O00187,P11226,P48740,Q15485,Q9BWP8,Q9Y6Z7,P05155,P01024,P13987,P00746,P00751,P01031,P02748,P07357,P07358,P07360,P08603,P10643,Q9BXR6,P00736,P01857,P02745,P02746,P02747,P05156,P06681,P09871,P13671,Q9NZP8,P35232,Q03591,Q92496	O00187,O00602,O75636,P04264,P11226,P48740,Q15485,Q9BWP8,Q9Y6Z7,P01023,P05155,P01024,P17927,P13987,P00746,P00751,P01031,P02748,P07357,P07358,P07360,P08603,P10643,P27918,Q9BXR6,Q9Y279,P00736,P01854,P01857,P01859,P01860,P01861,P01871,P01876,P01877,P02745,P02746,P02747,P04003,P05156,P06681,P08174,P09871,P0C0L4,P0C0L5,P10909,P13671,P15529,P20851,Q07021,Q9NZP8,O43866,P35232,Q4LDE5,Q02985,Q03591,Q92496,…	1.96421e-08	1.89753e-06	0.551724
GO:0099081	supramolecular polymer	C	121	358	1163	5395	0.104041	0.0663577	over	P00568,P35555,P51884,P02452,P08123,P08572,P23258,O43633,Q7LBR1,Q7Z460,Q96FZ7,Q9H444,Q9NZZ3,Q9UQN3,P05976,P24844,P06753,P09493,P67936,O00139,O00429,O75347,P07437,P09543,P17987,P27816,O60282,P40227,P48643,P49368,P50402,P50570,P50991,P0DPH8,P68371,P78371,P78559,P98171,Q07866,Q13009,Q13561,Q13576,Q14152,Q15691,Q8TDX7,Q8TE73,Q96FJ2,Q99832,P68363,Q9H4B7,Q9H853,Q6PEY2,Q9UHD8,Q9UPN3,Q9Y266,P0DP23,P13693,…	P43034,P00568,O95967,P35555,P55083,Q14766,Q6ZMP0,P51884,P02452,P08123,P02458,P02461,P02462,P08572,P05997,P20908,P25940,P12109,P12111,P27658,P13942,P02545,P20700,P56537,P23258,Q13618,Q96CW5,O43264,O43633,O75122,Q7LBR1,Q7Z460,Q8WUX9,Q96FZ7,Q9BY43,Q9H444,Q9HD42,Q9NZZ3,Q9UQN3,Q9Y3E7,P05976,P08590,P11055,P12883,P13533,P14649,P24844,P35749,P13805,P19237,P48788,P06753,P07951,P09493,P67936,P28289,Q8WZ42,…	2.03197e-08	1.94515e-06	0.337989
GO:1900047	negative regulation of hemostasis	P	23	35	1163	5395	0.0197764	0.00648749	over	P00734,P02649,P01042,P02749,P04004,P07093,P10646,P00747,P00748,P00750,P03952,P04196,P05155,P07225,P07359,P08697,Q96IY4,P03951,P18054,P21926,Q05655,Q8TF42,P49747	P00734,P01127,P02649,P04085,P01042,P02749,P04004,P04070,P05121,P07093,P10646,P00747,P00748,P00749,P00750,P02671,P02675,P02679,P03952,P04196,P04264,P05155,P07225,P07359,P08697,Q96IY4,P07996,P03951,P18054,P21926,Q05655,Q13976,Q8TF42,Q9UQQ2,P49747	2.17019e-08	2.05875e-06	0.657143
GO:0099512	supramolecular fiber	C	120	355	1163	5395	0.103181	0.0658017	over	P00568,P35555,P51884,P02452,P08123,P23258,O43633,Q7LBR1,Q7Z460,Q96FZ7,Q9H444,Q9NZZ3,Q9UQN3,P05976,P24844,P06753,P09493,P67936,O00139,O00429,O75347,P07437,P09543,P17987,P27816,O60282,P40227,P48643,P49368,P50402,P50570,P50991,P0DPH8,P68371,P78371,P78559,P98171,Q07866,Q13009,Q13561,Q13576,Q14152,Q15691,Q8TDX7,Q8TE73,Q96FJ2,Q99832,P68363,Q9H4B7,Q9H853,Q6PEY2,Q9UHD8,Q9UPN3,Q9Y266,P0DP23,P13693,Q15555,…	P43034,P00568,O95967,P35555,P55083,Q14766,Q6ZMP0,P51884,P02452,P08123,P02458,P02461,P05997,P20908,P25940,P12109,P12111,P13942,P02545,P20700,P56537,P23258,Q13618,Q96CW5,O43264,O43633,O75122,Q7LBR1,Q7Z460,Q8WUX9,Q96FZ7,Q9BY43,Q9H444,Q9HD42,Q9NZZ3,Q9UQN3,Q9Y3E7,P05976,P08590,P11055,P12883,P13533,P14649,P24844,P35749,P13805,P19237,P48788,P06753,P07951,P09493,P67936,P28289,Q8WZ42,Q9NYL9,Q9GZQ8,A6NHL2,…	2.32168e-08	2.18279e-06	0.338028
GO:0005178	integrin binding	F	44	93	1163	5395	0.0378332	0.0172382	over	Q9Y6C2,O14672,O43707,O94769,P01344,P02751,P04004,P05019,P05106,P05107,P05556,P06756,P07237,P07948,P08514,P08648,P10451,P11215,P12814,P12931,P13598,P17301,P19320,P21926,P22105,P23142,P23229,P27797,P35555,P35579,P43405,P48061,P49747,P50281,P62937,Q05397,Q15582,Q6UXI9,Q76LX8,Q86UX7,Q9UBX5,Q9Y490,Q9Y5C1,Q9Y624	Q13477,Q9Y6C2,O00214,O00622,O14672,O15230,O43707,O75326,O94769,P01344,P02461,P02751,P04004,P04275,P05019,P05106,P05107,P05161,P05362,P05556,P06756,P07237,P07948,P07996,P08514,P08648,P09038,P09429,P10451,P11215,P12814,P12931,P13598,P13612,P13796,P17252,P17301,P18084,P18564,P19320,P20073,P20701,P20908,P21926,P22105,P23142,P23229,P26006,P27797,P29279,P29965,P31645,P32942,P35240,P35443,P35555,P35579,…	2.39661e-08	2.2333e-06	0.473118
GO:0006959	humoral immune response	P	53	121	1163	5395	0.0455718	0.0224282	over	O00187,P11226,P48740,Q15485,Q9BWP8,Q9Y6Z7,P05155,P01024,P13987,Q9NQ38,P29350,P02790,P00746,P00751,P02745,P02746,P02748,P06681,P07357,P07358,P08603,P10643,P13671,Q03591,Q92496,Q9BXR6,P01031,P07360,P00736,P01857,P02747,P05156,P09871,Q9NZP8,P35030,P61626,O60814,P02787,P03950,P04439,P34096,Q93091,Q99969,P35232,P00734,P04196,P04406,P06702,P31151,P80511,P06744,P15907,Q10588	O00187,O00602,O75636,P04264,P11226,P48740,Q15485,Q9BWP8,Q9Y6Z7,P01023,P05155,P01024,P17927,P13987,P60033,P56470,Q9NQ38,P20142,P49862,P08246,P29350,P02790,P08575,P00746,P00751,P02745,P02746,P02748,P06681,P07357,P07358,P08603,P0C0L4,P0C0L5,P10643,P10909,P13671,P27918,Q02985,Q03591,Q92496,Q9BXR6,Q9H4X1,P01031,P07360,Q9Y279,P00736,P01854,P01857,P01859,P01860,P01861,P01871,P01876,P01877,P02747,P04003,…	2.50056e-08	2.30239e-06	0.438017
GO:0044877	protein-containing complex binding	F	186	610	1163	5395	0.159931	0.113068	over	Q9Y265,P27797,P01344,P05019,P12931,O14672,O43707,O94769,P02751,P04004,P05106,P05107,P05556,P06756,P07237,P07948,P08514,P08648,P10451,P11215,P12814,P13598,P17301,P19320,P21926,P22105,P23142,P23229,P35555,P35579,P43405,P48061,P49747,P50281,P62937,Q05397,Q15582,Q6UXI9,Q76LX8,Q86UX7,Q9UBX5,Q9Y490,Q9Y5C1,Q9Y624,P07711,P09486,P25774,P28300,P51884,Q14515,Q15113,Q86SQ4,Q9H6X2,Q9HCN6,Q9UKZ9,P10809,P16671,…	O60869,P22087,Q9Y230,Q9Y265,Q9Y2X3,P35269,Q00839,P02741,P02743,P0C0L4,P26022,P27797,Q07021,Q9NPY3,O76094,P08240,P49458,Q9BUN8,Q9UHB9,O60749,O95219,P01344,P05019,P08069,P12931,P18031,P27986,P29353,P51460,Q06124,Q13322,Q13596,Q3V6T2,Q9Y4H2,O00214,O00622,O14672,O15230,O43707,O75326,O94769,P02461,P02751,P04004,P04275,P05106,P05107,P05161,P05362,P05556,P06756,P07237,P07948,P07996,P08514,P08648,P09038,…	2.51448e-08	2.30239e-06	0.304918
GO:0051272	positive regulation of cellular component movement	P	96	268	1163	5395	0.0825451	0.0496756	over	P08514,P16109,P17301,P08709,O14786,O60462,O75116,O75340,P05106,P06744,P09486,P10301,P12429,P27797,P35613,P07737,P09668,P12931,P49593,Q05397,Q12794,Q13822,Q7Z460,Q9H4G4,Q9NQC3,P07333,P13501,P28482,Q99969,P05556,Q08495,Q14155,O00585,O14672,O95747,P31151,P04004,P05019,O43707,P00742,P02452,P04179,P04899,P06756,P07948,P08134,P08253,P08648,P16284,P23229,P33151,P49757,P50281,P55290,P60953,P98082,Q12846,…	P08514,P16109,P17301,P27986,P55160,Q13477,Q5JRA6,P08709,P78536,Q9Y4H4,P05362,P25105,P78325,Q9Y5Y7,O14786,O60462,O75116,O75340,P01019,P01133,P05106,P06744,P07996,P09038,P09486,P10301,P12429,P17252,P27797,P31749,P35613,P35916,P42338,P48736,P80108,Q13630,Q14289,Q15389,Q5UCC4,Q9BZL6,Q9H6U6,O75122,P07737,P09327,P09668,P12931,P16885,P26006,P49593,P51460,P61812,P62491,Q05397,Q12794,Q13017,Q13822,Q14185,…	2.74948e-08	2.49586e-06	0.358209
GO:0007160	cell-matrix adhesion	P	56	131	1163	5395	0.0481513	0.0242817	over	Q10588,Q8N4C8,O00585,P05106,P16671,P55290,Q14118,P02751,P05556,O43182,P12814,P12931,P17301,Q14155,O75116,P18206,P51452,P61586,Q05397,Q13464,Q7Z460,Q9ULV4,Q9UPN3,Q9Y490,O14786,P04196,P48059,P49593,Q12913,P50281,Q08495,P04004,P10301,O94769,P05107,P06756,P08514,P08648,P11215,P19320,P22105,P23229,Q08830,Q13009,Q13136,Q13418,Q15942,Q6UXI9,Q76LX8,Q86UX7,Q8TER0,Q9UBX5,Q9UMD9,Q9Y251,Q9Y5C1,Q9Y6C2	P21359,P42338,Q08345,Q10588,Q8N4C8,Q92574,O95819,P07996,P20936,P27986,P35240,Q13444,Q15063,Q99972,O00585,P05106,P09603,P14923,P16671,P46939,P49841,P55290,Q14118,Q14289,Q86WV1,Q8N474,Q99828,Q9BQL6,Q9HB19,P13612,P02751,P05556,P28906,O43182,P11274,P12814,P12931,P17301,P35609,P55287,Q14155,Q14247,Q15262,Q15654,Q96AC1,Q99755,Q9P258,Q9Y6Q2,O75116,P18206,P18433,P19634,P51452,P61586,Q05397,Q13464,Q7Z460,…	2.8689e-08	2.58201e-06	0.427481
GO:0040017	positive regulation of locomotion	P	97	272	1163	5395	0.083405	0.0504171	over	P08514,P16109,P17301,P08709,O14786,O60462,O75116,O75340,P05106,P06744,P09486,P10301,P12429,P27797,P35613,P07737,P09668,P12931,P49593,Q05397,Q12794,Q13822,Q7Z460,Q9H4G4,Q9NQC3,P07333,P13501,P28482,Q99969,P05556,Q08495,Q14155,O00585,O14672,O95747,P31151,P04004,P05019,O43707,P00742,P02452,P04179,P04899,P06756,P07948,P08134,P08253,P08648,P16284,P23229,P33151,P49757,P50281,P55290,P60953,P98082,Q12846,…	P08514,P16109,P17301,P27986,P55160,Q13477,Q5JRA6,P08709,P78536,Q9Y4H4,P05362,P25105,P78325,Q9Y5Y7,O14786,O60462,O75116,O75340,P01019,P01133,P05106,P06744,P07996,P09038,P09486,P10301,P12429,P17252,P27797,P31749,P35613,P35916,P42338,P48736,P80108,Q13630,Q14289,Q15389,Q5UCC4,Q9BZL6,Q9H6U6,O75122,P07737,P09327,P09668,P12931,P16885,P26006,P49593,P51460,P61812,P62491,Q05397,Q12794,Q13017,Q13822,Q14185,…	2.99579e-08	2.67336e-06	0.356618
GO:0061041	regulation of wound healing	P	36	70	1163	5395	0.0309544	0.012975	over	P00734,P02649,P01008,P04196,P07359,P00748,P02749,P08709,P16671,Q08495,Q9Y251,Q9Y6C2,P01042,P04004,P07093,P10646,P00747,P00750,P03952,P05155,P07225,P08697,Q96IY4,P03951,Q13201,Q6YHK3,P04083,P05556,Q05397,Q15746,P18054,P21926,Q05655,Q8TF42,Q7Z460,Q13247	Q4KMQ2,P00734,P01127,P02649,P04085,P01008,P04196,P07359,P00748,P02749,P05121,P07996,P08709,P16671,P21731,P32119,Q08495,Q9BXX0,Q9Y251,Q9Y6C2,Q9Y6X5,P01042,P04004,P04070,P07093,P10646,P61073,P00747,P00749,P00750,P02671,P02675,P02679,P03952,P04264,P05155,P07225,P08697,Q96IY4,P03951,P55011,O15551,P02743,P09038,P46108,P58107,Q13201,Q6YHK3,P04083,P05556,P08913,P51460,Q05397,Q06141,Q15746,Q9Y6D6,P18054,…	3.03463e-08	2.68526e-06	0.514286
GO:0048584	positive regulation of response to stimulus	P	243	843	1163	5395	0.208942	0.156256	over	P01024,O00187,P11226,P48740,Q15485,Q9BWP8,Q9Y6Z7,P05155,O15400,P01889,P04439,P10321,P61769,Q9NUQ9,P13987,P07900,P07948,P12931,P43405,P40189,P08709,P08571,P18428,P04196,P10809,Q15046,Q99497,P02790,P00746,P00751,P02745,P02746,P02748,P06681,P07357,P07358,P08603,P10643,P13671,Q03591,Q92496,Q9BXR6,P01031,P07360,P00736,P01857,P02747,P05156,P09871,Q9NZP8,Q13418,Q9BY44,P13501,P14174,P07333,P28482,Q05397,…	P01024,Q06187,P13747,O00187,O00602,O75636,P04264,P11226,P48740,Q15485,Q9BWP8,Q9Y6Z7,P01023,P05155,O15400,P01889,P01893,P01903,P01911,P04439,P08575,P10321,P17693,P61769,Q03519,Q13158,Q9NUQ9,O15120,P04233,P30530,P43034,Q14393,Q99943,P17927,P13987,O94826,O94992,P07900,P09429,P12956,P13010,P23246,P32456,P41218,P43243,P55212,P78527,Q15233,Q16666,Q7Z434,Q86WV6,Q8WXF1,Q9UHD2,Q9ULZ3,O14920,O43318,P06241,…	3.49007e-08	3.06254e-06	0.288256
GO:0005539	glycosaminoglycan binding	F	55	129	1163	5395	0.0472915	0.023911	over	P13611,P19823,P19827,O14737,O14786,O60462,O94769,P00734,P01008,P01042,P02649,P02749,P02751,P03950,P03951,P04004,P04114,P04196,P05154,P05164,P05452,P05546,P06858,P07093,P08294,P08603,P10586,P11362,P14151,P16109,P22105,P30533,P35555,P49747,P51858,P51888,Q12841,Q14767,Q15113,Q53RD9,Q6Q788,Q9BS40,Q9H4F8,Q9NZK5,Q9UK55,Q9UKZ9,Q9UMD9,Q9Y5C1,O60844,P19367,Q96PD5,P62937,Q14520,Q6UXI7,Q9UBQ6	O14594,P13611,P16070,P19823,P19827,P98066,Q07021,Q8WUJ3,Q8WWQ8,Q86UW8,Q9NY15,Q9Y5Y7,O00622,O14737,O14786,O43670,O60462,O94769,O95866,O95967,P00734,P01008,P01042,P02649,P02749,P02751,P02776,P02778,P02788,P03950,P03951,P04004,P04114,P04196,P05067,P05154,P05164,P05452,P05546,P06858,P07093,P07996,P08246,P08294,P08311,P08519,P08575,P08603,P09038,P09958,P0DJI8,P10586,P10720,P11150,P11362,P13727,P13942,…	4.26833e-08	3.71451e-06	0.426357
GO:0050819	negative regulation of coagulation	P	23	36	1163	5395	0.0197764	0.00667285	over	P00734,P02649,P01042,P02749,P04004,P07093,P10646,P00747,P00748,P00750,P03952,P04196,P05155,P07225,P07359,P08697,Q96IY4,P03951,P18054,P21926,Q05655,Q8TF42,P08758	P00734,P01127,P02649,P04085,P01042,P02749,P04004,P04070,P05121,P07093,P10646,P00747,P00748,P00749,P00750,P02671,P02675,P02679,P03952,P04196,P04264,P05155,P07225,P07359,P08697,Q96IY4,P07996,P03951,P18054,P21926,Q05655,Q13976,Q8TF42,Q9UQQ2,P08758,Q9UNN8	4.79225e-08	4.13626e-06	0.638889
GO:0003779	actin binding	F	82	221	1163	5395	0.0705073	0.0409639	over	O43312,P07737,P31146,P62328,Q6IBS0,O43707,O75083,O75369,P06396,P06753,P09493,P12814,P21333,P23528,P29966,P35579,P35611,P37802,P47755,P47756,P52907,P60981,P67936,Q01082,Q08495,Q0ZGT2,Q13045,B2RTY4,Q13576,Q14019,Q14315,Q14847,Q7L576,Q8IZD0,Q99439,Q9BR76,Q9H6X2,Q9H939,Q9UEY8,Q9UJU6,Q9ULV4,Q9UPN3,Q9Y490,Q9Y613,O15143,O15144,O15145,O15511,O43516,O60234,O60610,P02774,P03950,P04075,P05556,P07237,P11171,…	O43312,P07737,P08590,P10916,P12829,P31146,P62328,Q12792,Q6IBS0,Q765P7,Q9UHB6,B0I1T2,O00159,O00160,O00499,O14639,O43586,O43707,O75083,O75122,O75369,O94929,O95425,O95466,P02549,P06396,P06753,P07951,P08133,P09327,P09493,P11277,P12814,P11055,P12883,P13533,P13796,P13797,P14317,P15311,P21333,P23528,P28290,P29966,P31645,P26232,P35579,P35580,P35609,P35611,P35612,P35749,P37802,P40121,P46940,P47755,P47756,…	5.09993e-08	4.36604e-06	0.371041
GO:0023052	signaling	P	476	1849	1163	5395	0.409286	0.342725	over	Q16539,P01116,P02686,P11362,P16671,P17936,P22692,P29350,P49137,P62258,Q8N4C8,Q9H2K8,Q9UKE5,O00429,P04179,P31947,Q9NZZ3,Q8NBP7,Q96CV9,P37840,P42892,O94812,Q16610,P04899,P49407,P07948,P12931,P43405,P25774,P51812,Q16644,P08571,P11226,P18428,Q15485,Q9BWP8,Q9Y6Z7,Q14258,P10809,Q15025,P09668,Q96NZ9,P16615,Q7L7X3,O00178,O00299,O00533,O14733,O14786,O14964,O43639,O60229,O75144,O75369,O75563,O76074,O95747,…	O75663,O94874,Q03468,Q06124,Q16539,P16104,Q8IXQ6,Q8TDB6,Q99459,Q96T76,O43318,O95819,P01111,P01116,P02686,P08575,P10398,P11362,P04049,P16671,P17936,P21359,P22692,P27361,P27987,P29350,P35236,P35240,P36507,P36873,P45985,P46734,P49137,P52564,P53041,P10147,P62140,P62258,P62877,Q02750,Q14289,Q15121,Q5SGD2,Q7Z569,Q86U42,Q8N4C8,Q8NDB2,Q15797,Q99759,Q9BYB0,Q9H2K8,Q9UKE5,Q9UMX5,Q9Y4G8,Q9Y6R4,P22303,O00429,…	5.30499e-08	4.50497e-06	0.257436
GO:0048770	pigment granule	C	40	83	1163	5395	0.0343938	0.0153846	over	P51149,O00194,O43852,O75396,O75955,P02649,P05023,P05106,P05556,P07237,P07900,P08238,P09543,P11142,P11279,P14625,P23284,P23526,P27105,P27824,P31946,P35613,P36955,P49327,P50281,P50991,P50995,P51148,P55209,P61020,P62258,P62820,P62826,P63104,Q06830,Q14344,Q14697,Q15084,Q7KZF4,Q8WUM4	P51149,P51159,P57729,Q04656,Q13637,Q14956,Q96EV8,Q9NP58,O00194,O00560,O14773,O43147,O43852,O75396,O75955,P02649,P02786,P04843,P05023,P05106,P05556,P07237,P07339,A6NMY6,P07858,P07900,P08133,P08195,P08238,P08962,P09543,P11021,P11142,P11166,P11279,P13667,P14625,P20339,P21281,P23284,P23526,P27105,P27824,P30040,P30101,P31946,P35613,P35749,P36955,P40121,P49327,P49755,P50281,P50991,P50995,P51148,P51151,…	5.50539e-08	4.60093e-06	0.481928
GO:0042470	melanosome	C	40	83	1163	5395	0.0343938	0.0153846	over	P51149,O00194,O43852,O75396,O75955,P02649,P05023,P05106,P05556,P07237,P07900,P08238,P09543,P11142,P11279,P14625,P23284,P23526,P27105,P27824,P31946,P35613,P36955,P49327,P50281,P50991,P50995,P51148,P55209,P61020,P62258,P62820,P62826,P63104,Q06830,Q14344,Q14697,Q15084,Q7KZF4,Q8WUM4	P51149,P51159,P57729,Q04656,Q13637,Q14956,Q96EV8,Q9NP58,O00194,O00560,O14773,O43147,O43852,O75396,O75955,P02649,P02786,P04843,P05023,P05106,P05556,P07237,P07339,A6NMY6,P07858,P07900,P08133,P08195,P08238,P08962,P09543,P11021,P11142,P11166,P11279,P13667,P14625,P20339,P21281,P23284,P23526,P27105,P27824,P30040,P30101,P31946,P35613,P35749,P36955,P40121,P49327,P49755,P50281,P50991,P50995,P51148,P51151,…	5.50539e-08	4.60093e-06	0.481928
GO:0030195	negative regulation of blood coagulation	P	22	34	1163	5395	0.0189166	0.00630213	over	P00734,P02649,P00747,P00748,P00750,P03952,P04196,P05155,P07225,P07359,P08697,Q96IY4,P02749,P04004,P03951,P07093,P18054,P21926,Q05655,Q8TF42,P01042,P10646	P00734,P01127,P02649,P04085,P00747,P00748,P00749,P00750,P02671,P02675,P02679,P03952,P04196,P04264,P05121,P05155,P07225,P07359,P08697,Q96IY4,P02749,P04004,P07996,P03951,P07093,P18054,P21926,Q05655,Q13976,Q8TF42,Q9UQQ2,P01042,P04070,P10646	6.74526e-08	5.59272e-06	0.647059
GO:0042330	taxis	P	87	240	1163	5395	0.0748065	0.0444856	over	P18428,O00585,P13501,P04083,P55774,P80511,Q16627,P08709,O14960,P01031,P04196,P05546,P11233,P15153,P16150,P19971,P28482,P48061,Q04941,Q13822,Q16539,Q99969,O00533,O14786,O60229,O60462,O95372,P07333,O60282,P50552,P78509,Q05397,Q0ZGT2,Q13214,Q14118,Q16394,Q7L576,Q9NPR2,P60763,Q13740,P14174,P30046,O14672,O95747,P31151,P05107,P06702,P23284,P35613,P43405,P62937,P31146,Q9Y3A5,Q9BR76,P04792,P08253,Q7Z7M0,…	P18428,O00585,P09429,P13501,P48736,P61073,Q8TD43,Q99731,O00175,O15467,P01127,P04083,P08311,P17931,P39019,P10147,P55774,P80511,Q16627,P10645,P08709,P78536,Q9Y4H4,O00182,O00421,O00622,O14960,O95715,P00749,P01031,P02778,P04196,P05546,P07332,P09038,P10153,P11233,P12724,P15153,P16150,P16591,P09341,P19971,P21730,P23352,P25105,P28482,P33241,P42338,P48061,P51679,P55160,Q02750,Q04941,Q13822,Q15311,Q16539,…	6.85355e-08	5.59441e-06	0.3625
GO:0006935	chemotaxis	P	87	240	1163	5395	0.0748065	0.0444856	over	P18428,O00585,P13501,P04083,P55774,P80511,Q16627,P08709,O00533,O14786,O60229,O60462,O95372,P07333,O60282,P48061,P50552,P78509,Q05397,Q0ZGT2,Q13214,Q14118,Q16394,Q7L576,Q9NPR2,P60763,Q13740,P28482,Q99969,P01031,P14174,P30046,O14672,O95747,P31151,P05107,P06702,P23284,P35613,P43405,P62937,P31146,Q9Y3A5,Q9BR76,P04792,P08253,Q7Z7M0,Q12913,P05106,P06756,P61586,Q9NUQ9,P49593,Q12846,P15907,P51452,P17301,…	P18428,O00585,P09429,P13501,P48736,P61073,Q8TD43,Q99731,O00175,O15467,P01127,P04083,P08311,P17931,P39019,P10147,P55774,P80511,Q16627,P10645,P08709,P78536,Q9Y4H4,O00533,O14786,O43505,O60229,O60462,O60890,O75326,O75592,O95372,P06241,P07333,P23352,P23560,P24043,O60282,P48061,P50552,P55268,P78509,P98172,Q04759,Q05397,Q07889,Q0ZGT2,Q12860,Q13214,Q13275,Q14118,Q14563,Q15223,Q15465,Q16394,Q7L576,Q8IWV2,…	6.85355e-08	5.59441e-06	0.3625
GO:0010543	regulation of platelet activation	P	24	39	1163	5395	0.0206363	0.00722892	over	P00734,P02649,P07359,P08567,P13224,P14770,P16109,P21333,P40197,P07948,P43405,P07093,P18054,P21926,Q05655,Q8TF42,P40189,Q13201,Q9HCN6,Q9Y624,Q9Y6C2,P04196,P42680,P50148	P00734,P01127,P02649,P04085,O60674,P07359,P08567,P13224,P14770,P16109,P21333,P40197,P47712,P07948,P08217,P17252,P43405,Q04759,Q9H267,P07093,P18054,P21926,Q05655,Q13976,Q8TF42,Q9UQQ2,A6NFX1,P08311,P40189,Q13201,Q9BXX0,Q9HCN6,Q9Y624,Q9Y6C2,P04196,P30273,P42680,P50148,Q9BWH2	7.00212e-08	5.67172e-06	0.615385
GO:0007154	cell communication	P	481	1875	1163	5395	0.413586	0.347544	over	Q16539,P01116,P02686,P11362,P16671,P17936,P22692,P29350,P49137,P62258,Q8N4C8,Q9H2K8,Q9UKE5,O00429,P04179,P31947,O94812,P37840,Q16610,P04899,P49407,P07948,P12931,P43405,P25774,P51812,Q16644,P08571,P11226,P18428,Q15485,Q9BWP8,Q9Y6Z7,Q14258,P10809,Q15025,P09668,Q96NZ9,P16615,Q7L7X3,O00178,O00299,O00533,O14733,O14786,O14964,O43639,O60229,O75144,O75369,O75563,O76074,O95747,O96013,P01024,P04083,P05019,…	O75663,O94874,Q03468,Q06124,Q16539,P16104,Q8IXQ6,Q8TDB6,Q99459,Q96T76,O43318,O95819,P01111,P01116,P02686,P08575,P10398,P11362,P04049,P16671,P17936,P21359,P22692,P27361,P27987,P29350,P35236,P35240,P36507,P36873,P45985,P46734,P49137,P52564,P53041,P10147,P62140,P62258,P62877,Q02750,Q14289,Q15121,Q5SGD2,Q7Z569,Q86U42,Q8N4C8,Q8NDB2,Q15797,Q99759,Q9BYB0,Q9H2K8,Q9UKE5,Q9UMX5,Q9Y4G8,Q9Y6R4,O15294,Q92831,…	7.24107e-08	5.78723e-06	0.256533
GO:0030168	platelet activation	P	46	102	1163	5395	0.0395529	0.0189064	over	P04196,P42680,P43405,P50148,P00734,P02649,P07359,P08567,P13224,P14770,P16109,P21333,P40197,O00186,O00299,P04792,P05106,P18206,P21291,P24844,P29350,P35579,P49747,P60709,P62937,Q08830,Q13418,Q86UX7,Q8TF42,Q9H4B7,Q9Y490,P07948,P07093,P18054,P21926,Q05655,P40189,Q13201,Q9HCN6,Q9Y624,Q9Y6C2,P12931,Q14344,Q16539,Q76LX8,Q86YW5	P04196,P30273,P42680,P43405,P50148,Q9BWH2,P00734,P01127,P02649,P04085,O60674,P07359,P08567,P13224,P14770,P16109,P21333,P40197,P47712,O00186,O00299,O43427,P02671,P02675,P02679,P04792,P05106,P18206,P21291,P24844,P29350,P30101,P31645,P35579,P42338,P48736,P49747,P53582,P60709,P61225,P61764,P62937,P63092,P68871,Q08830,Q13418,Q5VY43,Q86UX7,Q8TF42,Q96QS1,Q96RI0,Q9H244,Q9H4B7,Q9NUP1,Q9Y490,P07948,P08217,…	7.25465e-08	5.78723e-06	0.45098
GO:0099080	supramolecular complex	C	154	492	1163	5395	0.132416	0.0911956	over	O43633,P60709,Q13561,Q14008,Q16181,P55854,Q7LBR1,Q7Z460,Q96FZ7,Q9H444,Q9NZZ3,Q9UQN3,P06730,P17980,P25789,P26196,P60900,P62310,P62312,Q9Y2V2,Q9Y333,Q9Y4Z0,P00568,P35555,P51884,P02452,P08123,P08572,P23258,P05976,P24844,P06753,P09493,P67936,O00139,O00429,O75347,P07437,P09543,P17987,P27816,O60282,P40227,P48643,P49368,P50402,P50570,P50991,P0DPH8,P68371,P78371,P78559,P98171,Q07866,Q13009,Q13576,Q14152,…	P43034,O00399,O14576,O14974,O14980,O43237,O43264,O43633,O43670,O43684,O75122,O75935,O96019,P30622,P36873,P45973,P46060,P48729,P49768,P50749,P60709,P63167,Q00839,Q12824,Q13561,Q14008,Q14141,Q14203,Q14683,Q15019,Q16181,P55854,Q7LBR1,Q7Z460,Q8TAQ2,Q8WUX9,Q8WVJ2,Q8WVT3,Q92831,Q92925,Q96EE3,Q96FZ7,Q96JM3,Q9BTE1,Q9BY43,Q9GZM8,Q9H444,Q9HD42,Q9NZZ3,Q9UJW0,Q9UQN3,Q9Y2Z0,Q9Y3E7,Q9Y6G9,A5YKK6,O00425,O15116,…	7.74167e-08	6.1293e-06	0.313008
GO:0009719	response to endogenous stimulus	P	176	580	1163	5395	0.151333	0.107507	over	P08123,P12931,P33151,P98082,Q05397,Q14767,Q15942,Q6UXI9,Q93008,Q99988,Q9NPF2,Q9Y4E8,O14745,P62873,P21333,P01344,P28482,P62993,Q99969,P11362,P46109,P61106,Q16394,Q9UQ13,P03950,P07203,P07948,P48506,Q9Y5C1,P28300,P49747,Q7Z7M0,Q9BU40,Q12841,O43294,P02750,P08238,P22105,P0DMV8,P35813,P62942,Q13526,Q6EMK4,Q6YHK3,Q86TH1,Q92743,Q9BXN1,Q9Y3F4,Q9Y6C2,Q13418,Q9C0C9,P31689,P61586,P06744,Q02413,Q14126,Q969T9,…	P42785,O00501,O43318,O75610,P01137,P02461,P08123,P09874,P09958,P10600,P12931,P17813,P17947,P18084,P18564,P32121,P33151,P40763,P49354,P61812,P98082,Q03167,Q04771,Q05397,Q14392,Q14767,Q15262,Q15750,Q15796,Q15942,Q6UXI9,Q86YC3,Q8NEU8,Q8WUH2,Q92896,Q93008,Q96AC1,Q15797,Q99988,Q9BYC5,Q9GZX9,Q9NPF2,Q9NRW4,Q9NS15,Q9UKG1,Q9Y4E8,O14745,P59768,P62873,P63092,P21333,O14775,O43306,P08754,P49840,P49841,Q92542,…	9.48581e-08	7.45415e-06	0.303448
GO:0031344	regulation of cell projection organization	P	86	238	1163	5395	0.0739467	0.0441149	over	P42768,P47756,P60953,Q08495,Q6IBS0,O15144,P07900,P15153,P61158,P61160,Q7L576,Q9Y2A7,Q9Y6W5,P04196,P61586,O15031,O60493,P02649,P06702,P07948,P23229,P36955,P62834,P78509,Q14162,Q32P28,Q5VWQ8,Q7KZI7,Q9H4M9,Q9UQ13,P21333,P23470,P61769,P98082,Q8WUA8,P12830,P98171,Q8IVW4,Q9NQC3,O00585,P17301,Q92930,Q9HBB8,P02751,P31150,Q9UPN3,P53990,P10586,Q9Y6E0,P68106,P10451,Q9UKE5,O14786,P48061,Q7Z7M0,Q13214,Q9NPR2,…	P16591,P42768,P47756,P60953,Q08495,Q12792,Q6IBS0,O15144,P07900,P15153,P27986,P42336,P42345,P61158,P61160,Q04656,Q16658,Q7L576,Q8WUW1,Q9NYB9,Q9Y2A7,Q9Y6W5,P04196,Q9ULL4,P31749,P26232,P49768,P49840,P49841,P60484,P61586,Q13555,Q3V6T2,Q8N474,Q96HF1,Q9GZM8,Q9Y3I1,O15031,O60493,O95782,P02649,P06241,P06702,P07332,P07948,P15848,P16333,P23229,P23560,P26006,P36955,P62834,P78509,Q08345,Q12768,Q12860,Q13308,…	9.6661e-08	7.53956e-06	0.361345
GO:0051707	response to other organism	P	183	609	1163	5395	0.157352	0.112882	over	P16150,O00187,P11226,P48740,Q15485,Q9BWP8,Q9Y6Z7,P05155,P05164,P07900,P07948,P12931,P43405,O60814,P61769,P08571,P18428,Q9NQ38,P00746,P00751,P01024,P01031,P02748,P07357,P07358,P07360,P08603,P10643,Q9BXR6,P07203,O75531,P04114,P04792,P06733,P13501,P13693,P19525,P23528,P26641,P48061,P48643,P62736,Q12794,Q9Y6K5,O60493,P02750,P06681,P06737,P06858,P50502,P51149,O75884,Q8WWA0,P01889,P04439,Q96PD5,P35030,…	P16150,O00187,O00602,O75636,P04264,P11226,P48740,Q15485,Q9BWP8,Q9Y6Z7,P01023,P05155,P05164,P08246,P16885,P26022,P46108,P11678,P13727,O94826,O94992,P07900,P09429,P12956,P13010,P23246,P32456,P41218,P43243,P55212,P78527,Q15233,Q16666,Q7Z434,Q86WV6,Q8WXF1,Q9UHD2,Q9ULZ3,O14920,O43318,P06241,P07948,P12931,P43405,Q13153,Q13177,Q9Y4K3,O60814,P02788,P06727,P10153,P12724,P49913,P62861,Q01523,Q01524,P06899,…	1.10169e-07	8.52997e-06	0.300493
GO:0009607	response to biotic stimulus	P	186	622	1163	5395	0.159931	0.115292	over	P16150,O00187,P11226,P48740,Q15485,Q9BWP8,Q9Y6Z7,P05155,P05164,P07900,P07948,P12931,P43405,O60814,P61769,P04439,P08571,P18428,Q9NQ38,P04196,P10809,P00746,P00751,P01024,P01031,P02748,P07357,P07358,P07360,P08603,P10643,Q9BXR6,P07203,O75531,P04114,P04792,P06733,P13501,P13693,P19525,P23528,P26641,P48061,P48643,P62736,Q12794,Q9Y6K5,O60493,P02750,P06681,P06737,P06858,P50502,P51149,O75884,Q8WWA0,P01889,…	P16150,O00187,O00602,O75636,P04264,P11226,P48740,Q15485,Q9BWP8,Q9Y6Z7,P01023,P05155,P05164,P08246,P16885,P26022,P46108,P11678,P13727,O94826,O94992,P07900,P09429,P12956,P13010,P23246,P32456,P41218,P43243,P55212,P78527,Q15233,Q16666,Q7Z434,Q86WV6,Q8WXF1,Q9UHD2,Q9ULZ3,O14920,O43318,P06241,P07948,P12931,P43405,Q13153,Q13177,Q9Y4K3,O60814,P02788,P06727,P10153,P12724,P49913,P62861,Q01523,Q01524,P06899,…	1.25531e-07	9.5739e-06	0.299035
GO:0043207	response to external biotic stimulus	P	183	610	1163	5395	0.157352	0.113068	over	P16150,O00187,P11226,P48740,Q15485,Q9BWP8,Q9Y6Z7,P05155,P05164,P07900,P07948,P12931,P43405,O60814,P61769,P08571,P18428,Q9NQ38,P00746,P00751,P01024,P01031,P02748,P07357,P07358,P07360,P08603,P10643,Q9BXR6,P07203,O75531,P04114,P04792,P06733,P13501,P13693,P19525,P23528,P26641,P48061,P48643,P62736,Q12794,Q9Y6K5,O60493,P02750,P06681,P06737,P06858,P50502,P51149,O75884,Q8WWA0,P01889,P04439,Q96PD5,P35030,…	P16150,O00187,O00602,O75636,P04264,P11226,P48740,Q15485,Q9BWP8,Q9Y6Z7,P01023,P05155,P05164,P08246,P16885,P26022,P46108,P11678,P13727,O94826,O94992,P07900,P09429,P12956,P13010,P23246,P32456,P41218,P43243,P55212,P78527,Q15233,Q16666,Q7Z434,Q86WV6,Q8WXF1,Q9UHD2,Q9ULZ3,O14920,O43318,P06241,P07948,P12931,P43405,Q13153,Q13177,Q9Y4K3,O60814,P02788,P06727,P10153,P12724,P49913,P62861,Q01523,Q01524,P06899,…	1.25615e-07	9.5739e-06	0.3
GO:0035295	tube development	P	118	357	1163	5395	0.101462	0.0661724	over	O14786,O60462,O75340,O75351,P02751,P03950,P04196,P06576,P06756,P08253,P08514,P08572,P08648,P19971,P21333,P31151,P35579,P35613,P39060,P43405,P50281,P98160,Q05397,Q05682,Q08722,Q12904,Q15582,Q16539,Q16610,Q5VWQ8,Q6UVK1,Q8NI99,Q99542,Q9BUL8,Q9BXJ9,Q9Y5C1,Q9Y696,Q9Y6W5,Q13043,Q14344,P04040,Q6UXI9,Q13418,O15031,P07737,P11233,P17612,P22694,P50552,Q8NEP3,P55290,P05556,Q7Z7M0,O14964,O75116,P00558,P02749,…	O00522,O14786,O43508,O60243,O60462,O75340,O75351,P01133,P02751,P03950,P04085,P04196,P05090,P05121,P06576,P06756,P08253,P08514,P08572,P08648,P09601,P15104,P15144,P17252,P19338,P19971,P21333,P21359,P23381,P27658,P29279,P29353,P31151,P35579,P35590,P35613,P35916,P39059,P39060,P41159,P42336,P43121,P43405,P48736,P48745,P50281,P78325,P78362,P98160,Q03169,Q05397,Q05682,Q08431,Q08722,Q12904,Q13444,Q14116,…	1.26379e-07	9.5739e-06	0.330532
GO:0042995	cell projection	C	216	744	1163	5395	0.185727	0.137905	over	P00568,O14745,O43312,O43516,P05556,P06703,P08648,P12814,P22392,P35579,P62330,Q13464,Q14155,Q6UVK1,Q7L576,Q8N392,Q9NR12,Q9UJU6,Q9Y2A7,Q9Y490,Q9Y5X1,Q9Y6W5,P13611,P35613,P48426,P50148,O75955,P13598,P16150,P26038,Q10588,P68371,P09543,P19320,P36543,P38606,Q13576,Q9Y696,P14618,P61006,P61026,Q7Z4L5,Q93008,Q96FJ2,Q9H1P6,Q9NUQ9,P27816,Q16181,Q8NEP3,Q8TE73,Q9UHD8,Q9H4M9,Q9NZN3,O15144,O15145,O15511,P06396,…	P00568,O00592,O14745,O43312,O43516,P05556,P06703,P08648,P09327,P12814,P13796,P15311,P20339,P20936,P21281,P22392,P30622,P31949,P35579,P40121,P46940,P55008,P62330,Q13153,Q13464,Q13496,Q14155,Q14247,Q15057,Q16658,Q5JSP0,Q6UVK1,Q6ZS11,Q7L576,Q8N392,Q8NBN3,Q8NCE2,Q8NEU8,Q8WX93,Q96BS2,Q96M96,Q96Q42,Q96S97,Q9BT40,Q9NR12,Q9UHB6,Q9UJU6,Q9UKG1,Q9UL26,Q9UM54,Q9Y2A7,Q9Y2L6,Q9Y490,Q9Y4G6,Q9Y4I1,Q9Y5K6,Q9Y5X1,…	1.36364e-07	1.02565e-05	0.290323
GO:0009888	tissue development	P	188	631	1163	5395	0.161651	0.11696	over	P08493,Q16539,O14786,Q13043,Q14344,P04040,Q6UXI9,Q13418,P06744,P10644,P17612,P60709,Q13214,Q9NPR2,Q9ULV4,Q8IZP0,O75116,P05019,P11362,P21333,P26447,Q13464,Q99729,Q9ULF5,O15031,P07737,P11233,P22694,P50552,P07203,P39060,Q9Y696,Q6YHK3,Q8NEP3,O14745,P18206,P24821,Q14118,Q15582,P49747,Q16610,Q9NPF2,P15291,Q6UY14,Q92765,Q16394,P49327,Q7Z7M0,P54802,Q9BUL8,P60953,Q14126,P19022,O75369,P31947,Q8WUA8,Q14696,…	P02458,P08493,P13497,P29279,Q16539,O14786,P02462,P17813,P63098,Q04771,Q13043,Q14344,Q14623,Q15465,Q96HF1,P04040,P18827,P31431,P78540,Q15796,Q6UXI9,Q8N474,Q15797,O15230,P09038,P12643,Q12959,Q13418,P06744,P10644,P17612,P35240,Q16881,Q93063,Q9GZX9,Q92541,O00471,Q13308,Q92796,P60709,O75326,P08133,P98172,Q13214,Q13275,Q14563,Q92854,Q99985,Q9H3S1,Q9NPR2,Q9ULV4,P49768,P78527,Q86YT6,Q8IZP0,Q8NBL1,Q8NES3,…	1.42424e-07	1.0629e-05	0.29794
GO:0035239	tube morphogenesis	P	99	287	1163	5395	0.0851247	0.0531974	over	O14786,O60462,O75340,O75351,P02751,P03950,P04196,P06576,P06756,P08253,P08514,P08572,P08648,P19971,P21333,P31151,P35579,P35613,P39060,P43405,P50281,P98160,Q05397,Q05682,Q08722,Q12904,Q15582,Q16539,Q16610,Q5VWQ8,Q6UVK1,Q8NI99,Q99542,Q9BUL8,Q9BXJ9,Q9Y5C1,Q9Y696,Q9Y6W5,Q13043,Q14344,Q13418,Q6UXI9,O15031,P07737,P11233,P17612,P22694,P50552,Q8NEP3,P55290,P05556,Q7Z7M0,O14964,O75116,P00558,P02749,P09486,…	O00522,O14786,O43508,O60243,O60462,O75340,O75351,P01133,P02751,P03950,P04085,P04196,P05090,P05121,P06576,P06756,P08253,P08514,P08572,P08648,P09601,P15104,P15144,P17252,P19338,P19971,P21333,P21359,P23381,P27658,P29279,P29353,P31151,P35579,P35590,P35613,P35916,P39059,P39060,P41159,P42336,P43121,P43405,P48736,P48745,P50281,P78325,P78362,P98160,Q03169,Q05397,Q05682,Q08431,Q08722,Q12904,Q13444,Q14116,…	1.43335e-07	1.0629e-05	0.344948
GO:0051246	regulation of protein metabolic process	P	252	893	1163	5395	0.216681	0.165524	over	P60709,Q16543,P49591,O15031,P02751,P04792,P05019,P07948,P28300,P33151,Q05397,Q13526,Q9ULV4,P17936,P23142,P46109,P62937,Q5VWQ8,Q6YHK3,Q99497,Q9BZQ8,O75116,O75955,P00734,P01024,P01116,P05106,P07333,P07900,P11234,P16150,P16284,P49407,P51114,P78509,P98082,Q13043,Q13418,Q7L9L4,Q8WWA0,Q99969,Q9UEW3,Q9UKE5,P00748,P03952,P06730,P58546,P98179,Q7L576,Q9BY44,Q9UQ80,Q9Y5S9,O43432,P41567,O60841,P23588,P55010,…	P38936,P42773,P55273,P60709,Q16543,Q96JB5,A5YKK6,Q6L8Q7,O75175,Q504Q3,Q58A45,Q5VYS8,Q92600,Q96LI5,Q9C0C2,Q9H9A5,Q9NZN8,Q9UIV1,Q9UKZ1,O15116,Q86TB9,Q8IU60,Q9NPI6,P49591,P57772,P62341,Q93073,Q9HD40,O15031,O43181,P02647,P02751,P04792,P05019,P07948,P16591,P27987,P28300,P33151,P36575,P52630,P67775,Q05397,Q13526,Q3V6T2,Q96SB3,Q9ULV4,O15194,O60271,P01137,P04156,P17936,P23142,P32121,P46109,P49768,P60484,…	1.47623e-07	1.08136e-05	0.282195
GO:0070527	platelet aggregation	P	31	59	1163	5395	0.0266552	0.0109361	over	P07948,P43405,P07093,P18054,P21926,Q05655,Q8TF42,P40189,Q13201,Q9HCN6,Q9Y624,Q9Y6C2,O00186,O00299,P04792,P05106,P08567,P18206,P21291,P21333,P24844,P29350,P35579,P49747,P60709,P62937,Q08830,Q13418,Q86UX7,Q9H4B7,Q9Y490	P07948,P08217,P17252,P43405,Q04759,Q9H267,P07093,P18054,P21926,Q05655,Q13976,Q8TF42,Q9UQQ2,A6NFX1,O60674,P08311,P40189,Q13201,Q9BXX0,Q9HCN6,Q9Y624,Q9Y6C2,O00186,O00299,O43427,P02671,P02675,P02679,P04792,P05106,P08567,P18206,P21291,P21333,P24844,P29350,P30101,P31645,P35579,P42338,P48736,P49747,P53582,P60709,P61225,P61764,P62937,P63092,P68871,Q08830,Q13418,Q5VY43,Q86UX7,Q96QS1,Q96RI0,Q9H244,Q9H4B7,…	1.47878e-07	1.08136e-05	0.525424
GO:0030182	neuron differentiation	P	135	423	1163	5395	0.116079	0.0784059	over	O75955,P06703,P09543,P49757,P60709,P61006,P61026,P78559,Q13492,Q562R1,O00533,O14786,O60229,O60462,O95372,P07333,O60282,P48061,P50552,P78509,Q05397,Q0ZGT2,Q13214,Q14118,Q16394,Q7L576,Q9NPR2,Q9NQ79,Q9NQC3,P60763,Q13740,P61586,O15031,O60493,P02649,P06702,P07948,P23229,P36955,P62834,Q14162,Q32P28,Q5VWQ8,Q6IBS0,Q7KZI7,Q9H4M9,Q9UQ13,P21333,P23470,P61769,P98082,Q8WUA8,P08253,P24821,P01024,P02745,P46109,…	P40763,O75955,P05067,P06307,P06703,P08069,P09543,Q6S8J3,P16949,P20336,P26232,P46821,P49757,P60709,P61006,P61026,P78559,Q00535,Q02880,Q06124,Q06481,Q13492,Q15334,Q562R1,Q66K74,Q8IWV2,Q8TEW0,Q8WXF7,Q96N67,Q9BYX7,Q9UBP0,Q9UJH8,Q9Y4W6,Q9Y6R0,O00533,O14786,O43505,O60229,O60462,O60890,O75326,O75592,O95372,P06241,P07333,P23352,P23560,P24043,O60282,P48061,P50552,P55268,P78509,P98172,Q04759,Q05397,Q07889,…	1.55482e-07	1.12912e-05	0.319149
GO:0007166	cell surface receptor signaling pathway	P	248	877	1163	5395	0.213242	0.162558	over	Q16610,P04899,P07948,P12931,P43405,P08571,P11226,P18428,Q15485,Q9BWP8,Q9Y6Z7,Q07954,Q9HCN6,O43312,P01732,P07333,P11362,P23470,Q13094,Q7L591,Q8IZP0,Q9NQ75,O43639,P62993,Q05397,Q12805,P51149,Q96FZ7,Q99816,Q16539,P08123,P33151,P98082,Q14767,Q15942,Q6UXI9,Q93008,Q99988,Q9NPF2,Q9Y4E8,P10586,P50148,O14672,P09525,P55285,P98160,Q7Z4L5,O14786,O15117,P02751,P05106,P05107,P05556,P06756,P08514,P08567,P08648,…	P51617,P08575,Q16610,Q6IA17,Q9Y616,O15120,P04233,P30530,P43034,Q14393,Q99943,P04899,P47900,O14920,O43318,P06241,P07948,P12931,P16885,P43405,Q13153,Q13177,Q9Y4K3,P46379,P17927,P21730,P80108,P30273,O00602,O75636,P08571,P11226,P18428,Q15485,Q9BWP8,Q9Y6Z7,P17693,P09769,P12643,Q8N474,Q96HF1,O60674,P52333,Q07954,Q9HCN6,O60262,O00451,O43312,O60496,P01732,P07333,P07947,P08581,P08631,P09603,P11362,P23470,…	1.57762e-07	1.13783e-05	0.282782
GO:0022008	neurogenesis	P	159	517	1163	5395	0.136715	0.0958295	over	O00533,O14786,P07900,P11362,P46109,P48061,P61586,P62258,P78509,Q7KZI7,Q93008,P05556,P13611,Q07954,O15031,O75955,P06703,P09543,P49757,P60709,P61006,P61026,P78559,Q13492,Q562R1,O60229,O60462,O95372,P07333,O60282,P50552,Q05397,Q0ZGT2,Q13214,Q14118,Q16394,Q7L576,Q9NPR2,Q9NQ79,Q9NQC3,P60763,Q13740,P21926,Q6UVK1,P19022,O60493,P02649,P06702,P07948,P23229,P36955,P62834,Q14162,Q32P28,Q5VWQ8,Q6IBS0,Q9H4M9,…	P40763,O00533,O14786,O43236,P02461,P06241,P06307,P07900,P0C2W1,P11362,P26006,P30530,P43034,P46108,P46109,P46821,P48061,P49768,P61073,P61586,P62258,P78509,Q00535,Q02880,Q07812,Q13976,Q14393,Q14563,Q7KZI7,Q8IZA0,Q8TB73,Q92859,Q93008,Q9BSJ2,Q9Y4G8,O14594,P05556,P09038,P13611,P49767,Q15465,Q86UW8,P05067,Q07954,O15031,P21359,Q09470,Q8NCG7,Q96QV1,O75955,P06703,P08069,P09543,Q6S8J3,P16949,P20336,P26232,…	1.69469e-07	1.21395e-05	0.307544
GO:0009897	external side of plasma membrane	C	53	127	1163	5395	0.0455718	0.0235403	over	Q8NBP7,O75144,O75955,P00390,P00742,P00747,P01732,P01889,P04439,P05106,P05107,P05154,P05556,P06756,P07237,P07307,P07359,P08514,P08571,P08637,P08648,P08758,P10321,P11215,P11226,P11279,P12821,P13987,P14151,P15291,P16109,P16150,P16671,P17301,P17655,P19320,P20062,P21926,P23229,P27797,P33151,P40189,P42892,P48061,P55290,P61769,Q13740,Q14118,Q15485,Q9BWP8,Q9H6X2,Q9UIB8,Q9Y6Z7	Q8NBP7,O15439,P08183,O00421,O00451,O00478,O00481,O00602,O60449,O75144,O75326,O75636,O75787,O75955,O95477,O96005,P00390,P00742,P00747,P00749,P01732,P01889,P01893,P01911,P02671,P02675,P02679,P02778,P02786,P04156,P04233,P04439,P05106,P05107,P05154,P05362,P05556,P06756,P07237,P07307,P07359,P07858,P07996,P08514,P08571,P08575,P08637,P08648,P08758,P10321,P11215,P11226,P11279,P12821,P13591,P13612,P13747,…	1.76568e-07	1.25626e-05	0.417323
GO:0034109	homotypic cell-cell adhesion	P	35	71	1163	5395	0.0300946	0.0131603	over	P13501,O00186,O00299,P04792,P05106,P08567,P18206,P21291,P21333,P24844,P29350,P35579,P49747,P60709,P62937,Q08830,Q13418,Q86UX7,Q8TF42,Q9H4B7,Q9Y490,Q14126,P07948,P43405,P07093,P18054,P21926,Q05655,Q9HBB8,P40189,Q13201,Q9HCN6,Q9Y624,Q9Y6C2,Q9UDY2	P35241,P13501,P23458,O00186,O00299,O43427,P02671,P02675,P02679,P04792,P05106,P08567,P18206,P21291,P21333,P24844,P29350,P30101,P31645,P35579,P42338,P48736,P49747,P53582,P60709,P61225,P61764,P62937,P63092,P68871,Q08830,Q13418,Q5VY43,Q86UX7,Q8TF42,Q96QS1,Q96RI0,Q9H244,Q9H4B7,Q9NUP1,Q9Y490,Q02487,P14923,P15924,Q14126,Q99959,P07948,P08217,P17252,P43405,Q04759,Q9H267,P07093,P18054,P21926,Q05655,Q13976,…	1.85795e-07	1.31303e-05	0.492958
GO:0033043	regulation of organelle organization	P	151	487	1163	5395	0.129837	0.0902688	over	Q9NR31,Q7L7X3,Q7Z460,P60953,Q13526,P42768,P48061,Q7Z6Z7,O00429,Q9H4A6,P60709,O15145,O15511,P07737,P15502,P31146,Q14019,Q7L576,Q8N392,Q96AP7,O75083,P08567,P60981,Q05655,Q6IBS0,Q9NUQ9,O00585,O15144,O43639,P50552,P62330,P62993,Q5VZK9,Q9Y2A7,Q9Y5X1,Q15555,Q15691,P78559,P33151,P37840,P04083,Q96QC0,P07910,P09651,P12931,O14733,P17987,P28482,P40227,P48643,P49368,P50991,P78371,Q8TDX7,Q99832,O43312,P21333,…	Q9HCU5,Q9NR31,Q9Y6B6,O75122,P46821,Q7L7X3,Q7Z460,Q92974,Q99501,Q99828,Q9BVA0,Q9UBN7,O14744,P60953,Q13526,Q96GD0,P30260,Q9H1A4,Q9Y6A5,O43264,O43670,O43684,Q15645,Q969U7,P42768,P48061,Q8WUW1,Q93015,Q9NRY4,A5YKK6,Q504Q3,Q58A45,Q96LI5,Q9NZN8,Q9Y6C9,P02786,Q7Z6Z7,Q99536,O15260,P16157,P49257,Q9BVK6,O00408,O00429,P52306,Q13501,Q6PML9,Q8IXI2,Q96QK1,Q9GZY8,Q9H300,Q9H4A6,Q9NQ11,Q9Y3D6,O43464,P49841,P06748,…	2.06699e-07	1.44567e-05	0.310062
GO:0061134	peptidase regulator activity	F	51	121	1163	5395	0.0438521	0.0224282	over	P01024,P01031,P01034,P02765,P05546,P07225,P08697,P10646,P19823,Q06033,Q13103,Q14624,P01008,P01009,P02760,P04196,P05154,P05155,P05543,P07093,P08185,P19827,P30086,P30740,P36955,P50453,Q6YHK3,Q86U17,Q86UX2,Q9NQ38,Q9UK55,P01042,Q9UGM5,Q9BS40,P07711,P09668,P25774,Q93084,P02751,P23142,Q15113,Q9UKZ9,P04406,Q13464,P55072,P30044,P30048,P37840,P51812,Q06323,Q9UL46	O76096,O95980,P01023,P01024,P01031,P01034,P02765,P03973,P04080,P05546,P07225,P07996,P08519,P08697,P0C0L4,P0C0L5,P10646,P19823,P19957,P20742,P20810,P32456,P51606,P54578,Q06033,Q13103,Q14624,Q92530,Q9Y5K5,A8K2U0,O95428,P01008,P01009,P01011,P01019,P02760,P04196,P05067,P05121,P05154,P05155,P05543,P07093,P08185,P09958,P12111,P19827,P23352,P29508,P29622,P30086,P30740,P35237,P36955,P50453,P50454,Q06481,…	2.07309e-07	1.44567e-05	0.421488
GO:0030030	cell projection organization	P	158	515	1163	5395	0.135856	0.0954588	over	O14786,O75955,P06703,P09543,P49757,P60709,P61006,P61026,P78559,Q13492,Q562R1,O00533,O60229,O60462,O95372,P07333,O60282,P48061,P50552,P78509,Q05397,Q0ZGT2,Q13214,Q14118,Q16394,Q7L576,Q9NPR2,Q9NQ79,Q9NQC3,P60763,Q13740,P42768,P47756,P60953,Q08495,Q6IBS0,O15144,P07900,P15153,P61158,P61160,Q9Y2A7,Q9Y6W5,P04196,P61586,O15031,O60493,P02649,P06702,P07948,P23229,P36955,P62834,Q14162,Q32P28,Q5VWQ8,Q7KZI7,…	O75044,O00560,O14786,O60890,P16333,Q14247,Q9H244,Q9Y5K6,Q9UPN4,O75955,P05067,P06307,P06703,P08069,P09543,Q6S8J3,P16949,P20336,P26232,P46821,P49757,P60709,P61006,P61026,P78559,Q00535,Q02880,Q06124,Q06481,Q13492,Q15334,Q562R1,Q66K74,Q8IWV2,Q8TEW0,Q8WXF7,Q96N67,Q9BYX7,Q9UBP0,Q9UJH8,Q9Y4W6,Q9Y6R0,O00533,O43505,O60229,O60462,O75326,O75592,O95372,P06241,P07333,P23352,P23560,P24043,O60282,P48061,P50552,…	2.22279e-07	1.53986e-05	0.306796
GO:0005886	plasma membrane	C	446	1734	1163	5395	0.383491	0.321409	over	P04083,P04792,P07384,P13645,P32926,Q02413,Q08554,Q14126,Q14574,Q5D862,O15400,P31146,P35579,P51452,P52565,Q12913,Q13740,Q8WUM4,P50570,Q9UBW5,P01031,P02748,P07357,P07358,P07360,P10643,P13671,P04899,P50148,P61952,P62873,Q14344,P05023,P40189,O75955,O95810,P10646,P12931,P16671,P28482,P55290,Q9UNF0,O00429,P02787,P10809,P49407,P49757,P98082,P53675,Q07954,Q13492,Q96CW1,Q9HBB8,Q9Y5X1,P0DP23,P05106,P05107,…	O60437,P01040,P02533,O95678,P04083,P04264,P04792,P07384,P08779,P13645,P14923,P15924,P19338,P19957,P20930,P22735,P31944,P32926,P35908,P49862,Q02413,Q02487,Q04695,Q08554,Q13835,Q14126,Q14574,Q15517,Q15828,Q5D862,Q7Z794,Q86YZ3,Q96P63,Q99959,O15400,O43561,P01903,P01911,P05362,P10144,P11049,P15311,P17931,P19397,P20020,P31146,P35579,P43403,P51452,P52565,P60033,Q04759,Q12913,Q12959,Q13740,Q14160,Q86WV1,…	2.43347e-07	1.6748e-05	0.257209
GO:0098609	cell-cell adhesion	P	114	346	1163	5395	0.0980224	0.0641335	over	O15031,O94985,P05556,P12830,P16284,P19022,P32926,P33151,P55285,P55290,Q02413,Q08554,Q0ZGT2,Q14126,Q14574,Q96AP7,Q9HBB8,Q9HCL0,Q9UIB8,P08648,P14151,P16109,P19320,Q13740,Q14162,P05107,P13501,P26038,P43405,Q13464,Q15025,Q86UX7,Q9Y624,P12931,Q8N4C8,Q05397,Q08722,O00585,P07948,P09382,P16150,P29350,P41240,O95497,Q6UXI9,Q9UDY2,P05106,P06756,P02686,O75955,Q16394,O43639,P00491,P04083,P31146,P40189,O75144,…	P61812,Q04771,Q15517,O15031,O94985,P05556,P12830,P15151,P16284,P19022,P32926,P33151,P42338,P55285,P55287,P55290,Q02413,Q02487,Q08174,Q08554,Q0ZGT2,Q13308,Q14126,Q14517,Q14574,Q15223,Q6V0I7,Q8IWV2,Q8WX93,Q8WZ75,Q92692,Q96AP7,Q96RW7,Q9BYE9,Q9H251,Q9HBB8,Q9HCL0,Q9HCU4,Q9NPG4,Q9UIB8,Q9ULL4,Q9Y639,P05362,P08648,P14151,P16109,P19320,P20701,P31997,P47929,Q06141,Q13740,Q14162,P05107,P06727,P08575,P13501,…	2.54663e-07	1.7413e-05	0.32948
GO:0098772	molecular function regulator activity	F	221	770	1163	5395	0.190026	0.142725	over	P07737,O60884,P31689,O00194,P01116,P11233,P11234,P51148,P51149,P60953,P61020,P61026,P61224,P61586,P62330,P62820,P62826,P62834,P60763,Q15907,Q9H0U4,Q9NVJ2,O60256,P49407,Q9Y5C1,P02654,P08758,P09525,O60234,P31946,P37840,P47897,Q13217,Q9H2K8,P10644,P31323,O43768,Q96QC0,Q96A00,P01024,P01031,P01034,P02765,P05546,P07225,P08697,P10646,P19823,Q06033,Q13103,Q14624,P01008,P01009,P02760,P04196,P05154,P05155,…	O95757,O95816,O95817,P07737,P34932,Q8N163,Q92598,Q99933,Q9H173,Q9HAV7,Q9UL15,Q9Y4L1,O60884,O75190,O95433,P05026,P25685,P25686,P31689,P54709,Q15904,Q5JTV8,Q8IWL3,Q8IXB1,Q8NFQ8,Q96DA6,Q96KC8,Q99543,Q99615,Q9UDY4,O00194,P01111,P01116,P10114,P11233,P11234,P20338,P20339,P32455,P51148,P51149,P51159,P60953,P61018,P61020,P61026,P61224,P61225,P61586,P62330,P62491,P62820,P62826,P62834,P60763,Q15907,Q92963,…	2.59113e-07	1.7603e-05	0.287013
GO:0022604	regulation of cell morphogenesis	P	58	145	1163	5395	0.049871	0.0268767	over	O14745,O14950,O15031,O43157,O60610,O75083,P00734,P02751,P04075,P04083,P05107,P07333,P09493,P26038,P31146,P35579,P60763,P84095,Q05397,Q08495,Q14344,Q7L576,Q8N392,Q9Y624,Q14118,Q16181,Q8IVW4,P78509,Q13009,Q16643,Q7KZI7,Q9HBI1,B2RTY4,Q9UPN3,P15907,Q9ULV4,O43707,P23142,O14786,O15144,P05106,P07237,P21333,P27797,P46109,P48059,P60953,P98082,Q13418,Q14155,Q5VZK9,Q9NQ75,P12931,Q13822,Q9BR76,P09486,P23528,…	O00175,O00453,O14745,O14950,O15031,O43157,O43405,O60610,O75083,O75400,O75844,O95466,P00734,P02549,P02751,P04075,P04083,P05107,P05981,P06241,P07332,P07333,P07686,P08631,P09327,P09493,P09769,P15311,P16452,P20936,P26038,P31146,P35240,P35241,P35579,P35580,P46108,P47900,P10147,P60763,P84095,Q03113,Q05397,Q08495,Q12959,Q13683,Q14289,Q14344,Q53GL0,Q53QZ3,Q5JSP0,Q6XZF7,Q6ZS72,Q7L576,Q7Z406,Q8N392,Q92854,…	2.69602e-07	1.81981e-05	0.4
GO:0001568	blood vessel development	P	91	261	1163	5395	0.0782459	0.0483781	over	O14786,O60462,O75340,O75351,P02751,P03950,P04196,P06576,P06756,P08253,P08514,P08572,P08648,P19971,P21333,P31151,P35579,P35613,P39060,P43405,P50281,P98160,Q05397,Q05682,Q08722,Q12904,Q15582,Q16539,Q16610,Q5VWQ8,Q6UVK1,Q8NI99,Q99542,Q9BUL8,Q9BXJ9,Q9Y5C1,Q9Y696,Q9Y6W5,Q13043,Q14344,P33151,P55290,P05556,O14964,O75116,P00558,P02749,P09486,P36955,P49591,Q13464,Q9NQ38,Q9Y6C2,Q9NQC3,Q08397,P28300,P54802,…	O00522,O14786,O43508,O60243,O60462,O75340,O75351,P01133,P02751,P03950,P04085,P04196,P05090,P05121,P06576,P06756,P08253,P08514,P08572,P08648,P09601,P15104,P15144,P17252,P19338,P19971,P21333,P21359,P23381,P27658,P29279,P29353,P31151,P35579,P35590,P35613,P35916,P39059,P39060,P41159,P42336,P43121,P43405,P48736,P48745,P50281,P78325,P78362,P98160,Q03169,Q05397,Q05682,Q08431,Q08722,Q12904,Q13444,Q14116,…	2.71943e-07	1.82393e-05	0.348659
GO:0120036	plasma membrane bounded cell projection organization	P	154	501	1163	5395	0.132416	0.0928638	over	O14786,O75955,P06703,P09543,P49757,P60709,P61006,P61026,P78559,Q13492,Q562R1,O00533,O60229,O60462,O95372,P07333,O60282,P48061,P50552,P78509,Q05397,Q0ZGT2,Q13214,Q14118,Q16394,Q7L576,Q9NPR2,Q9NQ79,Q9NQC3,P60763,Q13740,P42768,P47756,P60953,Q08495,Q6IBS0,O15144,P07900,P15153,P61158,P61160,Q9Y2A7,Q9Y6W5,P04196,P61586,O15031,O60493,P02649,P06702,P07948,P23229,P36955,P62834,Q14162,Q32P28,Q5VWQ8,Q7KZI7,…	O75044,O00560,O14786,O60890,P16333,Q14247,Q9H244,Q9Y5K6,Q9UPN4,O75955,P05067,P06307,P06703,P08069,P09543,Q6S8J3,P16949,P20336,P26232,P46821,P49757,P60709,P61006,P61026,P78559,Q00535,Q02880,Q06124,Q06481,Q13492,Q15334,Q562R1,Q66K74,Q8IWV2,Q8TEW0,Q8WXF7,Q96N67,Q9BYX7,Q9UBP0,Q9UJH8,Q9Y4W6,Q9Y6R0,O00533,O43505,O60229,O60462,O75326,O75592,O95372,P06241,P07333,P23352,P23560,P24043,O60282,P48061,P50552,…	2.83657e-07	1.89045e-05	0.307385
GO:0034329	cell junction assembly	P	60	152	1163	5395	0.0515907	0.0281742	over	P12830,P19022,P33151,P55285,P55290,Q02413,Q9Y490,P02751,P05106,P08648,P23229,Q9UJU6,P21926,Q9UMD9,P18206,P60709,O75083,P08134,P61586,O43182,P12814,P12931,P17301,Q14155,O75116,P51452,Q05397,Q13464,Q7Z460,Q9ULV4,Q9UPN3,O14786,P04196,P48059,P49593,Q12913,P50281,Q08495,Q96HC4,O94985,Q9NPH3,P16284,Q8WUM4,Q96AP7,P46109,P61224,P62834,O75955,P12821,Q86X29,O15031,O43157,P37840,P62330,Q04637,P17612,Q9Y624,…	P14923,P17252,Q99959,O00501,O60716,P12830,P19022,P33151,P55285,P55287,P55290,Q02413,Q07157,Q13835,Q16658,Q9Y490,Q9Y4G6,P02751,P05106,P08648,P23229,O15228,P22303,P23560,P35612,P46821,P51608,P60484,Q00535,Q9BYB0,Q9UBU3,Q9UJU6,Q9UQ16,O75592,P21926,Q01484,Q16880,Q9Y2J2,P11047,Q15149,Q9UMD9,O60331,P16591,P18206,P60709,Q13177,Q9BTW9,Q9BX67,O75083,P08134,P61586,Q16513,Q9NYB9,O00468,O43182,P11274,P12814,…	2.9004e-07	1.92083e-05	0.394737
GO:0098978	glutamatergic synapse	C	64	166	1163	5395	0.0550301	0.0307692	over	Q04917,P05556,O14617,O14672,O14786,O15144,O60462,O75955,O94985,O95793,P00750,P02649,P05106,P06730,P07737,P07948,P08648,P10644,P11142,P12814,P12830,P12931,P17612,P18085,P21333,P30153,P31146,P31323,P49757,P51114,P54920,P55072,P55285,P60709,P60953,P61006,P61224,P61586,P62136,P62330,P62834,P60763,P63104,Q01082,Q12846,Q13009,Q13526,Q14118,Q14515,Q16539,Q16643,Q562R1,Q96CW1,Q96FJ2,Q99961,Q9NPH3,Q9NPR2,…	Q04917,Q14839,P05556,Q99523,O00401,O00499,O14617,O14672,O14786,O14908,O15144,O15230,O15240,O15294,O43566,O60462,O60669,O60674,O60716,O60890,O75955,O94929,O94985,O95793,P00750,P02649,P05106,P06730,P07737,P07948,P08648,P08913,P0C2W1,P10124,P10644,P11142,P11274,P11277,P12814,P12830,P12931,P16298,P17612,P18085,P20020,P21333,P21359,P16389,P23443,P23634,P25685,P26006,P27361,P30153,P31146,P31321,P31323,…	3.20412e-07	2.10871e-05	0.385542
GO:0007165	signal transduction	P	440	1711	1163	5395	0.378332	0.317146	over	Q16539,P01116,P02686,P11362,P16671,P17936,P22692,P29350,P49137,P62258,Q8N4C8,Q9H2K8,Q9UKE5,O00429,P04179,P31947,Q16610,P04899,P49407,P07948,P12931,P43405,P25774,P51812,Q16644,P08571,P11226,P18428,Q15485,Q9BWP8,Q9Y6Z7,Q14258,P10809,Q15025,P09668,Q96NZ9,P16615,Q7L7X3,O95551,P00734,P01031,P01732,P04083,P07307,P07359,P08637,P12318,P13224,P13987,P14174,P16150,P16284,P28482,P35613,P78356,Q86SQ4,Q9UEW3,…	O75663,O94874,Q03468,Q06124,Q16539,P16104,Q8IXQ6,Q8TDB6,Q99459,Q96T76,O43318,O95819,P01111,P01116,P02686,P08575,P10398,P11362,P04049,P16671,P17936,P21359,P22692,P27361,P27987,P29350,P35236,P35240,P36507,P36873,P45985,P46734,P49137,P52564,P53041,P10147,P62140,P62258,P62877,Q02750,Q14289,Q15121,Q5SGD2,Q7Z569,Q86U42,Q8N4C8,Q8NDB2,Q15797,Q99759,Q9BYB0,Q9H2K8,Q9UKE5,Q9UMX5,Q9Y4G8,Q9Y6R4,O00429,O75223,…	3.26162e-07	2.13322e-05	0.25716
GO:0120035	regulation of plasma membrane bounded cell projection organization	P	83	233	1163	5395	0.0713672	0.0431881	over	P42768,P47756,P60953,Q08495,Q6IBS0,O15144,P07900,P15153,P61158,P61160,Q7L576,Q9Y2A7,Q9Y6W5,P04196,P61586,O15031,O60493,P02649,P06702,P07948,P23229,P36955,P62834,P78509,Q14162,Q32P28,Q5VWQ8,Q7KZI7,Q9H4M9,Q9UQ13,P21333,P23470,P61769,P98082,Q8WUA8,P12830,P98171,Q8IVW4,Q9NQC3,O00585,Q9HBB8,P02751,P31150,Q9UPN3,P53990,P10586,Q9Y6E0,P68106,P10451,Q9UKE5,O14786,P48061,Q7Z7M0,Q13214,Q9NPR2,P19022,O43157,…	P16591,P42768,P47756,P60953,Q08495,Q12792,Q6IBS0,O15144,P07900,P15153,P27986,P42336,P42345,P61158,P61160,Q04656,Q16658,Q7L576,Q8WUW1,Q9NYB9,Q9Y2A7,Q9Y6W5,P04196,Q9ULL4,P31749,P26232,P49768,P49840,P49841,P60484,P61586,Q13555,Q3V6T2,Q8N474,Q96HF1,Q9GZM8,Q9Y3I1,O15031,O60493,O95782,P02649,P06241,P06702,P07332,P07948,P15848,P16333,P23229,P23560,P26006,P36955,P62834,P78509,Q08345,Q12768,Q12860,Q13308,…	3.3176e-07	2.15644e-05	0.356223
GO:0032101	regulation of response to external stimulus	P	130	409	1163	5395	0.11178	0.0758109	over	P01024,P16150,P05155,P07900,P07948,P12931,P43405,P00748,P03952,P09211,P40189,P13501,P08709,P08571,P11226,P18428,Q15485,Q9BWP8,Q9Y6Z7,Q9NQ38,P07203,P25786,Q16539,Q15046,Q99497,P00734,P02649,P07333,P28482,Q05397,Q99969,P01031,P14174,P30046,O00585,O14672,O95747,P31151,P01008,P04196,P07359,P02749,P16671,Q08495,Q9Y251,Q9Y6C2,P01042,P04004,P07093,P10646,P08603,P05129,P04792,Q92890,P01889,P04439,P50453,…	P01024,Q06187,P16150,P13747,P01023,P05155,O94826,O94992,P07900,P09429,P12956,P13010,P23246,P32456,P41218,P43243,P55212,P78527,Q15233,Q16666,Q7Z434,Q86WV6,Q8WXF1,Q9UHD2,Q9ULZ3,O14920,O43318,P06241,P07948,P12931,P16885,P43405,Q13153,Q13177,Q9Y4K3,O95786,P42224,Q8IXQ6,Q8TDB6,Q9HC16,P00748,P03952,Q4KMQ2,Q13609,P02743,P09211,P40189,P48736,P78325,Q99650,P13501,P08709,P78536,Q9Y4H4,P17693,Q15762,O00602,…	3.51649e-07	2.27169e-05	0.317848
GO:0044089	positive regulation of cellular component biogenesis	P	79	219	1163	5395	0.0679278	0.0405931	over	O15144,P07900,P15153,P60953,P61158,P61160,Q6IBS0,Q7L576,Q9Y2A7,Q9Y6W5,O00585,O43639,P07737,P50552,P62330,P62993,Q5VZK9,Q9Y5X1,Q15691,Q7Z460,P03956,P08134,P08254,P33151,P43405,P55072,Q5VWQ8,Q99497,Q9Y371,O43312,P08567,P21333,P12931,P61224,P37840,Q86VP6,O14786,P11233,Q5T0N5,O75116,P08697,P09493,P49593,P61586,Q08722,Q9Y613,P04196,P48059,Q12913,Q13464,O94985,Q9NPH3,Q13283,Q14157,Q9UN86,P26038,P0DMV8,…	O15144,P07900,P15153,P27986,P42336,P42345,P60953,P61158,P61160,Q04656,Q16658,Q6IBS0,Q7L576,Q8WUW1,Q9NYB9,Q9Y2A7,Q9Y6W5,A5YKK6,Q504Q3,Q58A45,Q96LI5,Q9NZN8,O14795,O00175,O00499,O00585,O43639,P07737,P08631,P16050,P16333,P16591,P50552,P55160,P62330,P62993,Q12959,Q14247,Q14289,Q5VZK9,Q6R327,Q6ZU35,Q9BVC4,Q9UI08,Q9ULZ3,Q9Y5X1,P07332,P08581,P23396,P30622,P36404,P46821,Q13153,Q14203,Q15691,Q7Z460,Q9P270,…	3.56413e-07	2.28843e-05	0.360731
GO:1902903	regulation of supramolecular fiber organization	P	73	198	1163	5395	0.0627687	0.0367006	over	Q7L7X3,Q7Z460,P42768,P48061,O15145,O15511,P07737,P15502,P31146,Q14019,Q7L576,Q8N392,Q96AP7,O75083,P08567,P60981,Q05655,Q6IBS0,Q9NUQ9,O00585,O15144,O43639,P50552,P62330,P62993,Q5VZK9,Q9Y2A7,Q9Y5X1,P78559,P33151,P37840,Q15691,O43312,P21333,Q9BR76,O60234,P06396,P62328,P35611,P47755,P47756,P52907,Q13045,Q9UEY8,O75116,P60953,Q13464,Q9Y613,O14786,P08134,P08697,P09493,P49593,P61586,Q08722,O43182,Q13136,…	O75122,P46821,Q7L7X3,Q7Z460,Q92974,Q99501,Q99828,Q9BVA0,Q9UBN7,P42768,P48061,Q8WUW1,Q93015,Q9NRY4,O95834,O15145,O15511,P07737,P14317,P15502,P20936,P31146,Q14019,Q7L576,Q8N392,Q8TCU6,Q96AP7,Q96F07,Q9BPX5,Q9H0Q0,Q9HCG7,O75083,P42336,Q9UH65,Q9UHB6,P08567,P09327,P60981,Q96GD0,Q9Y281,Q05655,Q12792,Q63ZY3,Q6IBS0,Q8TE77,Q8WYL5,Q96S97,Q9NUQ9,Q9Y6D6,O00175,O00499,O00585,O15144,O43639,P08631,P16050,P16333,…	3.79588e-07	2.42246e-05	0.368687
GO:0048699	generation of neurons	P	138	441	1163	5395	0.118659	0.0817424	over	O00533,O14786,P07900,P11362,P46109,P48061,P61586,P62258,P78509,Q7KZI7,Q93008,P05556,P13611,O15031,O75955,P06703,P09543,P49757,P60709,P61006,P61026,P78559,Q13492,Q562R1,O60229,O60462,O95372,P07333,O60282,P50552,Q05397,Q0ZGT2,Q13214,Q14118,Q16394,Q7L576,Q9NPR2,Q9NQ79,Q9NQC3,P60763,Q13740,O60493,P02649,P06702,P07948,P23229,P36955,P62834,Q14162,Q32P28,Q5VWQ8,Q6IBS0,Q9H4M9,Q9UQ13,P21333,P23470,P61769,…	P40763,O00533,O14786,O43236,P02461,P06241,P06307,P07900,P0C2W1,P11362,P26006,P30530,P43034,P46108,P46109,P46821,P48061,P49768,P61073,P61586,P62258,P78509,Q00535,Q02880,Q07812,Q13976,Q14393,Q14563,Q7KZI7,Q8IZA0,Q8TB73,Q92859,Q93008,Q9BSJ2,Q9Y4G8,O14594,P05556,P09038,P13611,P49767,Q15465,Q86UW8,O15031,P21359,Q09470,Q8NCG7,Q96QV1,O75955,P05067,P06703,P08069,P09543,Q6S8J3,P16949,P20336,P26232,P49757,…	4.10941e-07	2.60675e-05	0.312925
GO:0043167	ion binding	F	489	1934	1163	5395	0.420464	0.35848	over	A6NDG6,O14733,O60256,O75340,O75874,O95551,O95747,O95989,P00492,P06733,P09104,P13929,P14618,P15531,P17612,P22694,P29218,P29401,P34913,P35813,P36871,P37840,P48506,P48637,P48735,P51812,P60891,P62826,Q13043,Q7KZI7,Q96G03,Q9Y5S2,P05154,Q01469,P07900,P02654,P02768,P09211,P11766,P16671,P41222,P51161,O00469,P18054,P27797,P80188,Q32P28,O14618,O60888,P00441,P00450,P00451,P03950,P08294,P09172,P12259,P19021,…	A1L0T0,A6NDG6,A8MXV4,O00408,O14733,O15162,O43236,O43318,O43837,O60256,O60313,O75110,O75340,O75460,O75688,O75695,O75874,O95394,O95551,O95747,O95989,P00492,P06733,P09104,P10114,P11388,P11908,P13929,P14618,P15531,P17612,P21964,P22694,P24941,P25815,P29218,P29401,P30520,P30613,P33316,P34913,P35558,P35813,P35914,P36405,P36871,P37840,P39748,P48163,P48506,P48637,P48735,P49642,P50213,P51553,P51812,P54922,…	4.66245e-07	2.93986e-05	0.252844
GO:0097367	carbohydrate derivative binding	F	271	984	1163	5395	0.233018	0.182391	over	P07108,P00734,P08571,P10809,P16109,P18428,P25786,O43707,P00491,P07900,O00139,O14733,O60229,O60256,O60488,O60884,O75116,O75351,O95747,O96013,P00558,P00568,P05023,P05129,P06576,P06737,P07333,P07814,P07948,P08238,P0DMV8,P11142,P11362,P12081,P12931,P14618,P14625,P14868,P15531,P16615,P17612,P17858,P17980,P17987,P19367,P19525,P22314,P22392,P22694,P25705,P26196,P26639,P28482,P30085,P30086,P31689,O60282,…	O00154,O75521,P07108,P22307,P40939,P49748,Q92947,Q9H3P7,O95218,P00734,P02788,P08571,P09429,P10809,P12724,P16109,P17213,P18428,P25105,P25786,P28070,P49662,P49913,P06899,Q9BUD6,O43707,P00491,P32320,Q9Y530,P07900,A0AVT1,A2RTX5,A3KMH1,B0I1T2,O00139,O00142,O00159,O00160,O00442,O00571,O00746,O14656,O14657,O14727,O14730,O14733,O14841,O14874,O14920,O14975,O14976,O14986,O15067,O15111,O15438,O15439,O15523,…	4.85856e-07	3.04528e-05	0.275407
GO:0031346	positive regulation of cell projection organization	P	54	134	1163	5395	0.0464316	0.0248378	over	O15144,P07900,P15153,P60953,P61158,P61160,Q6IBS0,Q7L576,Q9Y2A7,Q9Y6W5,O15031,O60493,P02649,P06702,P07948,P23229,P36955,P62834,P78509,Q14162,Q32P28,Q5VWQ8,Q7KZI7,Q9H4M9,Q9UQ13,O00585,P02751,P31150,Q9UPN3,P53990,P21333,P68106,Q9Y6E0,O14786,P48061,Q7Z7M0,O43157,Q13009,Q8IVW4,P11233,Q5T0N5,Q16643,P07737,Q5VZK9,Q16181,Q66GS9,Q9UHD8,P12931,Q13822,Q14155,Q9BR76,Q9ULV4,P17301,Q92930	O15144,P07900,P15153,P27986,P42336,P42345,P60953,P61158,P61160,Q04656,Q16658,Q6IBS0,Q7L576,Q8WUW1,Q9NYB9,Q9Y2A7,Q9Y6W5,O15031,O60493,O95782,P02649,P06241,P06702,P07332,P07948,P15848,P16333,P23229,P23560,P26006,P36955,P62834,P78509,Q08345,Q12768,Q12792,Q12860,Q13308,Q13905,Q14012,Q14108,Q14162,Q14195,Q14289,Q15428,Q32P28,Q5VWQ8,Q7KZI7,Q86VR2,Q8TB73,Q92831,Q96NW4,Q96NW7,Q9BVA0,Q9H4M9,Q9NRY4,Q9NZQ3,…	5.27583e-07	3.28725e-05	0.402985
GO:0001944	vasculature development	P	93	272	1163	5395	0.0799656	0.0504171	over	O14786,O60462,O75340,O75351,P02751,P03950,P04196,P06576,P06756,P08253,P08514,P08572,P08648,P19971,P21333,P31151,P35579,P35613,P39060,P43405,P50281,P98160,Q05397,Q05682,Q08722,Q12904,Q15582,Q16539,Q16610,Q5VWQ8,Q6UVK1,Q8NI99,Q99542,Q9BUL8,Q9BXJ9,Q9Y5C1,Q9Y696,Q9Y6W5,P02452,P08123,P46109,Q9H6X2,Q13043,Q14344,P33151,P55290,P05556,O14964,O75116,P00558,P02749,P09486,P36955,P49591,Q13464,Q9NQ38,Q9Y6C2,…	O00522,O14786,O43508,O60243,O60462,O75340,O75351,P01133,P02751,P03950,P04085,P04196,P05090,P05121,P06576,P06756,P08253,P08514,P08572,P08648,P09601,P15104,P15144,P17252,P19338,P19971,P21333,P21359,P23381,P27658,P29279,P29353,P31151,P35579,P35590,P35613,P35916,P39059,P39060,P41159,P42336,P43121,P43405,P48736,P48745,P50281,P78325,P78362,P98160,Q03169,Q05397,Q05682,Q08431,Q08722,Q12904,Q13444,Q14116,…	5.5385e-07	3.43061e-05	0.341912
GO:0051651	maintenance of location in cell	P	40	89	1163	5395	0.0343938	0.0164968	over	P30626,P0DP23,P68106,P78417,Q12797,P17612,P06702,Q16643,P06396,P62328,Q6IBS0,Q709C8,Q9H4A6,P10599,Q99497,P14625,P27797,O00585,P07359,P13224,P14770,P21333,P40197,Q14571,O60610,P05106,P07948,P29350,P31146,Q8TF42,P00734,P37840,P63208,P02768,P62942,O14617,P19367,P54802,P02649,P17900	O15258,O43292,P02792,P02794,P30626,P0DP23,P28161,P68106,P78417,Q12797,Q13557,P17612,Q01484,P10147,P42858,P05109,P06702,Q16643,P10124,P11021,P06396,P62328,Q12792,Q6IBS0,Q5THJ4,Q709C8,Q92673,Q96RL7,Q9H4A6,P10599,P46060,Q00535,Q99497,P14625,P27797,P49768,O00585,P07359,P08575,P09038,P13224,P14770,P16885,P21333,P40197,Q00722,Q01970,Q07812,Q14571,Q14643,Q15147,Q96HE7,Q99731,O60610,P05106,P07948,P29350,…	5.80511e-07	3.57472e-05	0.449438
GO:0061045	negative regulation of wound healing	P	25	45	1163	5395	0.0214961	0.00834106	over	P00734,P02649,P01042,P02749,P04004,P07093,P10646,P00747,P00748,P00750,P03952,P04196,P05155,P07225,P07359,P08697,Q96IY4,P03951,P18054,P21926,Q05655,Q8TF42,Q7Z460,Q13201,Q6YHK3	P00734,P01127,P02649,P04085,P01042,P02749,P04004,P04070,P05121,P07093,P10646,P00747,P00748,P00749,P00750,P02671,P02675,P02679,P03952,P04196,P04264,P05155,P07225,P07359,P08697,Q96IY4,P07996,P03951,P55011,P18054,P21926,Q05655,Q13976,Q8TF42,Q9UQQ2,O75122,P60484,Q7Z460,O15551,P02743,P09038,P46108,P58107,Q13201,Q6YHK3	6.00001e-07	3.67326e-05	0.555556
GO:0001667	ameboidal-type cell migration	P	71	193	1163	5395	0.061049	0.0357739	over	O14786,Q13214,Q9NPR2,Q9ULV4,P05556,P60953,Q05397,O60462,O75116,O75340,P05106,P06744,P09486,P10301,P12429,P27797,P35613,P02649,P02749,P36955,Q5VWQ8,Q8WW22,P31146,P12931,Q9UPN3,P23470,P07737,P09668,P17301,P49593,Q12794,Q13822,Q7Z460,Q9H4G4,Q9NQC3,O14745,Q13418,Q14344,Q08495,Q14155,P98171,Q9BR76,P04792,Q7Z7M0,P07203,P33151,P35579,P00747,P06576,P11362,P25705,P62328,P04196,P06702,P35030,P55290,P61586,…	O14786,O75326,P08133,P98172,Q04771,Q13214,Q13275,Q14563,Q15465,Q92854,Q99985,Q9H3S1,Q9NPR2,Q9ULV4,P05556,P09038,P31749,P80108,Q5JRA6,Q9H8L6,P60953,O75044,P13612,P15104,Q05397,O60462,O75116,O75340,P01019,P01133,P05106,P06744,P07996,P09486,P10301,P12429,P17252,P27797,P35613,P35916,P42338,P48736,Q13630,Q14289,Q15389,Q5UCC4,Q9BZL6,Q9H6U6,O00522,P02649,P02749,P07585,P36955,P52823,P57105,Q5VWQ8,Q8WW22,…	6.06751e-07	3.69312e-05	0.367876
GO:1902743	regulation of lamellipodium organization	P	20	32	1163	5395	0.0171969	0.00593142	over	P42768,P47756,P60953,Q08495,Q6IBS0,O15144,P07900,P15153,P61158,P61160,Q7L576,Q9Y2A7,Q9Y6W5,P04196,Q5VZK9,P12931,Q13822,Q14155,Q9BR76,Q9ULV4	P16591,P42768,P47756,P60953,Q08495,Q12792,Q6IBS0,O15144,P07900,P15153,P27986,P42336,P42345,P61158,P61160,Q04656,Q16658,Q7L576,Q8WUW1,Q9NYB9,Q9Y2A7,Q9Y6W5,P04196,Q9ULL4,Q5VZK9,P09327,P16070,P12931,Q13822,Q14155,Q9BR76,Q9ULV4	6.21287e-07	3.75986e-05	0.625
GO:0071310	cellular response to organic substance	P	235	837	1163	5395	0.202064	0.155144	over	Q16610,P08123,P12931,P33151,P98082,Q05397,Q14767,Q15942,Q6UXI9,Q93008,Q99988,Q9NPF2,Q9Y4E8,O14745,P62873,P21333,P01344,P28482,P62993,Q99969,P11362,P46109,P61106,Q16394,Q9UQ13,P43405,P49137,P09211,P62714,P28300,P07333,P17612,P29350,P40189,Q04941,Q12913,P49747,Q7Z7M0,Q9BU40,Q12841,O43294,P02750,P08238,P22105,P0DMV8,P35813,P62942,Q13526,Q6EMK4,Q6YHK3,Q86TH1,Q92743,Q9BXN1,Q9Y3F4,Q9Y6C2,Q13418,Q9C0C9,…	P51617,P08575,Q16610,Q6IA17,Q9Y616,O15120,P04233,P30530,P43034,Q14393,Q99943,P42785,O00501,O43318,O75610,P01137,P02461,P08123,P09874,P09958,P10600,P12931,P17813,P17947,P18084,P18564,P32121,P33151,P40763,P49354,P61812,P98082,Q03167,Q04771,Q05397,Q14392,Q14767,Q15262,Q15750,Q15796,Q15942,Q6UXI9,Q86YC3,Q8NEU8,Q8WUH2,Q92896,Q93008,Q96AC1,Q15797,Q99988,Q9BYC5,Q9GZX9,Q9NPF2,Q9NRW4,Q9NS15,Q9UKG1,Q9Y4E8,…	7.05268e-07	4.2437e-05	0.280765
GO:0019220	regulation of phosphate metabolic process	P	137	441	1163	5395	0.117799	0.0817424	over	P60709,Q16543,O15031,P02751,P04792,P05019,P07948,P28300,P33151,Q05397,Q13526,Q9ULV4,P17936,P23142,P46109,P62937,Q5VWQ8,Q6YHK3,Q99497,Q9BZQ8,O75116,O75955,P00734,P01024,P01116,P05106,P07333,P07900,P11234,P16150,P16284,P49407,P51114,P78509,P98082,Q13043,Q13418,Q7L9L4,Q8WWA0,Q99969,Q9UEW3,Q9UKE5,P18669,P09211,P31947,P37840,P47897,P49593,P50148,P61981,Q96FZ7,Q99816,Q99627,P13501,P0DP23,P28482,Q9Y376,…	P38936,P42773,P55273,P60709,Q16543,Q96JB5,O15031,O43181,P02647,P02751,P04792,P05019,P07948,P16591,P27987,P28300,P33151,P36575,P52630,P67775,Q05397,Q13526,Q3V6T2,Q96SB3,Q9ULV4,O15194,O60271,P01137,P04156,P17936,P23142,P32121,P46109,P49768,P60484,P62937,P78527,Q13148,Q13423,Q14318,Q15389,Q16512,Q5VWQ8,Q6MZQ0,Q6YHK3,Q8IXB1,Q8TDZ2,Q96LT7,Q96S97,Q99497,Q99653,Q99828,Q9BT40,Q9BZQ8,Q9GZU7,Q9P2X3,Q9UJ41,…	7.2491e-07	4.3371e-05	0.310658
GO:0070371	ERK1 and ERK2 cascade	P	50	122	1163	5395	0.0429923	0.0226135	over	P02751,P07948,P09211,P10301,P29350,P43405,P63104,Q13009,O14745,P23142,P35232,P41240,P51452,P98082,Q13526,Q14152,Q15025,Q5VWQ8,Q9Y6C2,O00585,O14733,O14786,P02649,P04899,P05019,P05106,P07333,P08697,P12931,P13501,P14174,P16671,P30046,P31151,P46109,P49407,P55774,P61224,P62834,P62736,Q16627,Q6UXI9,Q9GZP0,Q9H4G4,Q9UEW3,P02787,P06756,P09668,P28482,Q15046	O00622,O14744,P02751,P07948,P09211,P10301,P21359,P29350,P43405,P63104,Q13009,Q6Q0C0,Q96GX9,Q9H4H8,O14745,O43566,O43597,P08575,P15311,P18031,P23142,P32455,P35232,P35625,P41240,P51452,P57105,P60484,P98082,Q12959,Q13526,Q14152,Q15025,Q15848,Q5VWQ8,Q8IV04,Q96S59,Q9NTG7,Q9Y6C2,O00175,O00182,O00585,O14733,O14786,O15467,O75326,P01127,P01137,P01275,P01911,P02649,P02671,P02675,P02679,P04085,P04233,P04899,…	7.64814e-07	4.54999e-05	0.409836
GO:0051174	regulation of phosphorus metabolic process	P	137	442	1163	5395	0.117799	0.0819277	over	P60709,Q16543,O15031,P02751,P04792,P05019,P07948,P28300,P33151,Q05397,Q13526,Q9ULV4,P17936,P23142,P46109,P62937,Q5VWQ8,Q6YHK3,Q99497,Q9BZQ8,O75116,O75955,P00734,P01024,P01116,P05106,P07333,P07900,P11234,P16150,P16284,P49407,P51114,P78509,P98082,Q13043,Q13418,Q7L9L4,Q8WWA0,Q99969,Q9UEW3,Q9UKE5,P18669,P09211,P31947,P37840,P47897,P49593,P50148,P61981,Q96FZ7,Q99816,Q99627,P13501,P0DP23,P28482,Q9Y376,…	P38936,P42773,P55273,P60709,Q16543,Q96JB5,O15031,O43181,P02647,P02751,P04792,P05019,P07948,P16591,P27987,P28300,P33151,P36575,P52630,P67775,Q05397,Q13526,Q3V6T2,Q96SB3,Q9ULV4,O15194,O60271,P01137,P04156,P17936,P23142,P32121,P46109,P49768,P60484,P62937,P78527,Q13148,Q13423,Q14318,Q15389,Q16512,Q5VWQ8,Q6MZQ0,Q6YHK3,Q8IXB1,Q8TDZ2,Q96LT7,Q96S97,Q99497,Q99653,Q99828,Q9BT40,Q9BZQ8,Q9GZU7,Q9P2X3,Q9UJ41,…	8.3673e-07	4.94987e-05	0.309955
GO:1903035	negative regulation of response to wounding	P	28	54	1163	5395	0.0240757	0.0100093	over	P00734,P02649,P01042,P02749,P04004,P07093,P10646,P00747,P00748,P00750,P03952,P04196,P05155,P07225,P07359,P08697,Q96IY4,P10451,P03951,Q13201,Q6YHK3,P18054,P21926,Q05655,Q8TF42,P29350,Q9Y2X7,Q7Z460	P00734,P01127,P02649,P04085,P01042,P02749,P04004,P04070,P05121,P07093,P10646,P00747,P00748,P00749,P00750,P02671,P02675,P02679,P03952,P04196,P04264,P05155,P07225,P07359,P08697,Q96IY4,Q13332,Q92859,Q96G23,Q9Y2H2,P10451,P07996,P03951,P55011,O15551,P02743,P09038,P46108,P58107,Q13201,Q6YHK3,P18054,P21926,Q05655,Q13976,Q8TF42,Q9UQQ2,P29350,P40763,Q06141,Q9Y2X7,O75122,P60484,Q7Z460	8.50444e-07	5.00289e-05	0.518519
GO:0110053	regulation of actin filament organization	P	57	146	1163	5395	0.0490112	0.0270621	over	P42768,P48061,O15145,O15511,P07737,P15502,P31146,Q14019,Q7L576,Q8N392,Q96AP7,O75083,P08567,P60981,Q05655,Q6IBS0,Q9NUQ9,O00585,O15144,O43639,P50552,P62330,P62993,Q5VZK9,Q9Y2A7,Q9Y5X1,O43312,P21333,Q9BR76,O60234,P06396,P62328,P35611,P47755,P47756,P52907,Q13045,Q9UEY8,O75116,P60953,Q13464,Q9Y613,O14786,P08134,P08697,P09493,P49593,P61586,Q08722,O43182,Q13136,Q7Z460,Q9Y624,Q9Y6W5,Q01082,Q08495,P58546	P42768,P48061,Q8WUW1,Q93015,Q9NRY4,O15145,O15511,P07737,P14317,P15502,P20936,P31146,Q14019,Q7L576,Q8N392,Q8TCU6,Q96AP7,Q96F07,Q9BPX5,Q9H0Q0,Q9HCG7,O75083,P42336,Q9UH65,Q9UHB6,P08567,P09327,P60981,Q96GD0,Q9Y281,Q05655,Q12792,Q63ZY3,Q6IBS0,Q8TE77,Q8WYL5,Q96S97,Q9NUQ9,Q9Y6D6,O00175,O00499,O00585,O15144,O43639,P08631,P16050,P16333,P16591,P42345,P50552,P55160,P62330,P62993,Q12959,Q14247,Q14289,Q5VZK9,…	8.85055e-07	5.14844e-05	0.390411
GO:0050808	synapse organization	P	57	146	1163	5395	0.0490112	0.0270621	over	P12830,P19022,Q9UJU6,P24821,P07437,P55072,Q14118,Q96HC4,O94985,Q9NPH3,P07737,Q9BU40,P60953,P23528,P78509,Q13009,Q16643,P63104,Q13464,Q5VWQ8,A6NL88,P02649,P46109,P05106,P02745,P02746,P02747,P60709,P60763,Q9Y6W5,O95793,P61224,P61586,Q9UQN3,O14672,O14786,O60462,P11142,P18085,Q9ULH1,Q16539,P10586,P55285,Q14515,P62330,Q7L576,P01024,P11215,Q14696,O15031,O43157,P37840,Q04637,P05556,P21333,Q13136,Q13526	O15228,P12830,P19022,P22303,P23560,P35612,P46821,P51608,P60484,Q00535,Q9BYB0,Q9UBU3,Q9UJU6,Q9UQ16,O00468,O14795,P02462,P24821,P46934,P55268,Q14203,Q86W92,Q96EY1,Q96Q42,Q9Y4W6,O75592,P20336,Q8IUD2,P07437,P55072,Q14118,P05067,P26232,Q14012,O15294,P10114,Q14839,Q15223,Q96HC4,O94985,P35442,Q9NPH3,P07737,Q9BU40,P0C2W1,O00401,P60953,P78352,Q96BY6,Q9UBN7,P23528,Q9NYB9,Q96EV8,P43034,P78509,Q13009,Q14444,…	8.85055e-07	5.14844e-05	0.390411
GO:0003925	G protein activity	F	19	30	1163	5395	0.0163371	0.0055607	over	O00194,P01116,P11233,P11234,P51148,P51149,P60953,P61020,P61026,P61224,P61586,P62330,P62820,P62826,P62834,P60763,Q15907,Q9H0U4,Q9NVJ2	O00194,P01111,P01116,P10114,P11233,P11234,P20338,P20339,P32455,P51148,P51149,P51159,P60953,P61018,P61020,P61026,P61224,P61225,P61586,P62330,P62491,P62820,P62826,P62834,P60763,Q15907,Q92963,Q9H0U4,Q9NVJ2,Q9Y3L5	8.89853e-07	5.14844e-05	0.633333
GO:0150115	cell-substrate junction organization	P	30	60	1163	5395	0.0257954	0.0111214	over	P02751,P05106,P08648,P23229,Q9Y490,Q9UMD9,O43182,P12814,P12931,P17301,Q14155,O75116,P18206,P51452,P61586,Q05397,Q13464,Q7Z460,Q9ULV4,Q9UPN3,O14786,P04196,P48059,P49593,Q12913,P50281,Q08495,P62330,Q15555,Q92930	P02751,P05106,P08648,P23229,Q9Y490,P11047,Q15149,Q9UMD9,O43182,P11274,P12814,P12931,P17301,P35609,P55287,Q14155,Q14247,Q14289,Q15262,Q15654,Q96AC1,Q99755,Q9P258,Q9Y6Q2,O75116,P18206,P18433,P19634,P51452,P61586,Q05397,Q13464,Q7Z460,Q9H2G2,Q9ULV4,Q9UPN3,O14786,O95819,P04196,P31431,P48059,P49593,P60903,Q07092,Q12913,Q8N474,Q92574,Q99972,O75122,P05090,P07996,P50281,P60484,Q08495,Q9NRW4,P27986,P62330,…	9.54142e-07	5.49023e-05	0.5
GO:0090130	tissue migration	P	56	143	1163	5395	0.0481513	0.026506	over	O14786,P05556,Q05397,O60462,O75116,O75340,P05106,P06744,P09486,P10301,P12429,P27797,P35613,P02649,P02749,P36955,Q5VWQ8,Q8WW22,P31146,P12931,Q9ULV4,Q9UPN3,P23470,P07737,P09668,P17301,P49593,Q12794,Q13822,Q7Z460,Q9H4G4,Q9NQC3,Q9BR76,P04792,P07203,P33151,P35579,P00747,P06576,P11362,P25705,P62328,P04196,P06702,P35030,P55290,P61586,P80511,Q12841,P02750,P62330,Q15555,P04083,Q9BUL8,P62736,Q13464	O14786,P05556,P09038,P31749,P80108,Q5JRA6,Q9H8L6,P15104,Q05397,Q9H3S1,O60462,O75116,O75340,P01019,P01133,P05106,P06744,P07996,P09486,P10301,P12429,P17252,P27797,P35613,P35916,P42338,P48736,Q13630,Q14289,Q15389,Q5UCC4,Q9BZL6,Q9H6U6,O00522,P02649,P02749,P07585,P36955,P52823,P57105,Q5VWQ8,Q8WW22,P31146,Q13017,Q16512,Q16513,Q9Y4H2,P12931,P15848,Q9ULV4,Q9UPN3,P23470,Q9H3S7,Q9UI08,O75122,P07737,P09327,…	9.83529e-07	5.62857e-05	0.391608
GO:0051235	maintenance of location	P	53	133	1163	5395	0.0455718	0.0246525	over	P30626,P62328,Q9UN86,P02649,P0DP23,P68106,P78417,Q12797,P17612,P01024,P04114,P06858,P16671,Q9H4M9,P23141,P05106,P06756,O60664,P55056,P17900,Q9Y5C1,P06702,Q16643,P35555,P06396,Q6IBS0,Q709C8,Q9H4A6,P10599,Q99497,P14625,P27797,O00585,P07359,P13224,P14770,P21333,P40197,Q14571,P31946,O60610,P07948,P29350,P31146,Q8TF42,P00734,P37840,P63208,P02768,P62942,O14617,P19367,P54802	O15258,O43292,P02792,P02794,P30626,O60826,O75832,P62328,Q9UN86,Q9UNN5,P02649,P38571,P0DP23,P28161,P68106,P78417,Q12797,Q13557,P17612,Q01484,P50416,P01024,P04114,P06858,P19838,P16671,Q9H4M9,O95477,P23141,Q5VTQ0,P02741,P05106,P06756,P41159,O60664,P55056,Q9BXB4,Q8WTS1,Q9BZF1,P10147,P02647,P04062,P06865,P07686,P17900,P51692,Q9H6V9,Q9UHD4,Q9Y5C1,P42858,P05109,P06702,Q16643,P10124,P11021,P35555,P41271,…	1.01963e-06	5.8036e-05	0.398496
GO:0004867	serine-type endopeptidase inhibitor activity	F	25	46	1163	5395	0.0214961	0.00852641	over	P01008,P01009,P02760,P04196,P05154,P05155,P05543,P05546,P07093,P08185,P08697,P10646,P19823,P19827,P30086,P30740,P36955,P50453,Q06033,Q14624,Q6YHK3,Q86U17,Q86UX2,Q9NQ38,Q9UK55	A8K2U0,O95428,O95980,P01008,P01009,P01011,P01019,P01023,P02760,P03973,P04196,P05067,P05121,P05154,P05155,P05543,P05546,P07093,P08185,P08697,P09958,P10646,P12111,P19823,P19827,P19957,P20742,P23352,P29508,P29622,P30086,P30740,P35237,P36955,P50453,P50454,Q06033,Q06481,Q14624,Q6YHK3,Q86U17,Q86UX2,Q8IW75,Q96P63,Q9NQ38,Q9UK55	1.04797e-06	5.91284e-05	0.543478
GO:0005911	cell-cell junction	C	72	199	1163	5395	0.0619089	0.036886	over	O14672,O75955,O96013,P04083,P07948,P12830,P18206,P19022,P23229,P26038,P33151,P35579,P35611,P55285,P55290,P60709,P61026,P62136,Q0ZGT2,Q14118,Q15942,Q96AP7,Q96HC4,Q99497,Q9NR12,Q9UDY2,Q9Y490,P12814,Q08554,Q16643,P50552,Q68EM7,Q86X29,Q8WUM4,Q9P0L0,Q9Y624,P05556,Q04917,Q14126,Q9Y613,P15291,P32926,Q02413,Q14574,P61586,Q13009,O75083,P05106,P05129,P16284,P21333,P29350,P31146,P41240,P42768,P48059,P60953,…	O00151,O00161,O00560,O14672,O15061,O60331,O60716,O75955,O96013,P04083,P05783,P07948,P12830,P14923,P15151,P15311,P15924,P16591,P18206,P19022,P23229,P26038,P31949,P33151,P26232,P35240,P35241,P35579,P35611,P55285,P55287,P55290,P60709,P61026,P62136,P78344,P78352,Q02487,Q07157,Q0ZGT2,Q12959,Q12965,Q13444,Q13835,Q14118,Q14160,Q14254,Q15124,Q15223,Q15262,Q15334,Q15438,Q15942,Q53GG5,Q5T2T1,Q86UF1,Q8TCZ2,…	1.05005e-06	5.91284e-05	0.361809
GO:0019899	enzyme binding	F	240	862	1163	5395	0.206363	0.159778	over	O00533,O75955,P00747,P01008,P01009,P01034,P02452,P02686,P02751,P05106,P05154,P05556,P06756,P07602,P08123,P08697,P14151,P14174,P25705,P30626,P49747,P50453,Q16610,Q6UY14,P62993,O76003,O95810,P04792,P08567,P12931,P14314,P21333,P29966,P61981,Q6IBS0,Q96HC4,Q9UEY8,O95793,P62136,Q96QC0,Q9UQ13,Q01518,P09211,Q05397,P07195,P08238,P17858,P68104,Q13009,Q15172,Q16543,Q5VWQ8,Q7L9L4,Q99497,Q9UMX0,Q9UNI6,Q9Y376,…	Q00839,Q08211,Q8N163,Q9H7B4,Q9NQG5,Q9UKV8,Q9UL18,Q9Y224,O00499,O00533,O75110,O75251,O75955,P00747,P01008,P01009,P01023,P01033,P01034,P01040,P02452,P02461,P02686,P02751,P04080,P04156,P04275,P05106,P05121,P05154,P05556,P06756,A6NMY6,P07602,P07996,P08123,P08246,P08697,P09958,P14151,P14174,P16035,P20742,P25705,P26006,P27487,P29508,P30626,P35237,P35625,P42574,P49747,P49841,P50453,P51460,P78560,Q13158,…	1.08607e-06	6.08315e-05	0.278422
GO:0023051	regulation of signaling	P	312	1167	1163	5395	0.268272	0.216311	over	Q9NZZ3,Q8NBP7,Q96CV9,P37840,P42892,O94812,Q16610,P49407,O43639,P12931,Q05397,P51149,Q96FZ7,Q99816,O43665,P43250,Q9NS28,Q9Y2X7,Q7Z4L5,O14672,P61981,Q16270,Q99685,Q13418,Q9BY44,P17936,Q8TF42,Q92835,Q05655,P13501,P08709,O14745,O14964,Q12913,P14174,O76074,P43405,P49137,P09211,P62714,Q8TC12,P28300,O60493,P30153,Q9UPN3,Q07954,Q6P988,Q8WUA8,Q92765,Q12841,O43294,P02750,P08238,P22105,Q6UXI9,P0DMV8,P35813,…	P22303,Q6IAA8,Q9NZZ3,Q8NBP7,Q96CV9,P37840,P42566,P42892,P46459,P49768,Q14160,Q15836,Q96P48,Q9Y2H2,O94812,Q96EV8,P51617,P08575,Q16610,Q6IA17,Q9Y616,O15120,P04233,P30530,P43034,Q14393,Q99943,P01019,P25098,P35626,P32121,P35318,P36575,P49407,P42785,P12643,O43639,P12931,P16333,Q05397,Q14289,P51149,Q9Y5X3,Q96FZ7,Q99816,Q9BRG1,Q9UNH7,P05067,O15539,O43566,O43665,O60262,P34947,P43250,P49758,P52824,Q14161,…	1.09728e-06	6.11341e-05	0.267352
GO:0004866	endopeptidase inhibitor activity	F	40	91	1163	5395	0.0343938	0.0168675	over	P01008,P01009,P02760,P04196,P05154,P05155,P05543,P05546,P07093,P08185,P08697,P10646,P19823,P19827,P30086,P30740,P36955,P50453,Q06033,Q14624,Q6YHK3,Q86U17,Q86UX2,Q9NQ38,Q9UK55,P01034,P01042,P02765,Q9UGM5,Q9BS40,P04406,Q13464,P30044,P30048,P37840,P51812,P01024,P01031,P07225,Q13103	A8K2U0,O95428,O95980,P01008,P01009,P01011,P01019,P01023,P02760,P03973,P04196,P05067,P05121,P05154,P05155,P05543,P05546,P07093,P08185,P08697,P09958,P10646,P12111,P19823,P19827,P19957,P20742,P23352,P29508,P29622,P30086,P30740,P35237,P36955,P50453,P50454,Q06033,Q06481,Q14624,Q6YHK3,Q86U17,Q86UX2,Q8IW75,Q96P63,Q9NQ38,Q9UK55,O76096,O95997,P01034,P01040,P01042,P02765,P02788,P04080,P31025,Q15828,Q5EG05,…	1.18064e-06	6.54324e-05	0.43956
GO:0048514	blood vessel morphogenesis	P	81	232	1163	5395	0.0696475	0.0430028	over	O14786,O60462,O75340,O75351,P02751,P03950,P04196,P06576,P06756,P08253,P08514,P08572,P08648,P19971,P21333,P31151,P35579,P35613,P39060,P43405,P50281,P98160,Q05397,Q05682,Q08722,Q12904,Q15582,Q16539,Q16610,Q5VWQ8,Q6UVK1,Q8NI99,Q99542,Q9BUL8,Q9BXJ9,Q9Y5C1,Q9Y696,Q9Y6W5,Q13043,Q14344,P55290,P05556,O14964,O75116,P00558,P02749,P09486,P36955,P49591,Q13464,Q9NQ38,Q9Y6C2,Q9NQC3,P54802,Q07954,O96013,P01024,…	O00522,O14786,O43508,O60243,O60462,O75340,O75351,P01133,P02751,P03950,P04085,P04196,P05090,P05121,P06576,P06756,P08253,P08514,P08572,P08648,P09601,P15104,P15144,P17252,P19338,P19971,P21333,P21359,P23381,P27658,P29279,P29353,P31151,P35579,P35590,P35613,P35916,P39059,P39060,P41159,P42336,P43121,P43405,P48736,P48745,P50281,P78325,P78362,P98160,Q03169,Q05397,Q05682,Q08431,Q08722,Q12904,Q13444,Q14116,…	1.18964e-06	6.55858e-05	0.349138
GO:0048858	cell projection morphogenesis	P	79	225	1163	5395	0.0679278	0.0417053	over	O75955,P06703,P09543,P49757,P60709,P61006,P61026,P78559,Q13492,Q562R1,O00533,O14786,O60229,O60462,O95372,P07333,O60282,P48061,P50552,P78509,Q05397,Q0ZGT2,Q13214,Q14118,Q16394,Q7L576,Q9NPR2,P60763,Q13740,Q8WUA8,P07900,P08238,P02649,P50570,Q99784,P12830,P98171,Q8IVW4,Q9NQC3,P02751,P31150,Q6IBS0,Q9UPN3,P53990,P05556,P18206,Q93008,P10451,O43157,P0CG47,Q5VWQ8,Q8N4C8,Q9H2K8,Q9UJU6,Q9UKE5,Q9Y2A7,P00492,…	O75955,P05067,P06307,P06703,P08069,P09543,Q6S8J3,P16949,P20336,P26232,P46821,P49757,P60709,P61006,P61026,P78559,Q00535,Q02880,Q06124,Q06481,Q13492,Q15334,Q562R1,Q66K74,Q8IWV2,Q8TEW0,Q8WXF7,Q96N67,Q9BYX7,Q9UBP0,Q9UJH8,Q9Y4W6,Q9Y6R0,O00533,O14786,O43505,O60229,O60462,O60890,O75326,O75592,O95372,P06241,P07333,P23352,P23560,P24043,O60282,P48061,P50552,P55268,P78509,P98172,Q04759,Q05397,Q07889,Q0ZGT2,…	1.25398e-06	6.87682e-05	0.351111
GO:0120025	plasma membrane bounded cell projection	C	201	702	1163	5395	0.172829	0.13012	over	P00568,O14745,O43312,O43516,P05556,P06703,P08648,P12814,P22392,P35579,P62330,Q13464,Q14155,Q6UVK1,Q7L576,Q8N392,Q9NR12,Q9UJU6,Q9Y2A7,Q9Y490,Q9Y5X1,Q9Y6W5,P13611,P35613,P48426,P50148,O75955,P13598,P16150,P26038,Q10588,P68371,P09543,P19320,P36543,P38606,Q13576,Q9Y696,P14618,P61006,P61026,Q7Z4L5,Q93008,Q96FJ2,Q9H1P6,Q9NUQ9,P27816,Q16181,Q8NEP3,Q8TE73,Q9UHD8,Q9H4M9,Q9NZN3,O15144,O15145,O15511,P06396,…	P00568,O00592,O14745,O43312,O43516,P05556,P06703,P08648,P09327,P12814,P13796,P15311,P20339,P20936,P21281,P22392,P30622,P31949,P35579,P40121,P46940,P55008,P62330,Q13153,Q13464,Q13496,Q14155,Q14247,Q15057,Q16658,Q5JSP0,Q6UVK1,Q6ZS11,Q7L576,Q8N392,Q8NBN3,Q8NCE2,Q8NEU8,Q8WX93,Q96BS2,Q96M96,Q96Q42,Q96S97,Q9BT40,Q9NR12,Q9UHB6,Q9UJU6,Q9UKG1,Q9UL26,Q9UM54,Q9Y2A7,Q9Y2L6,Q9Y490,Q9Y4G6,Q9Y4I1,Q9Y5K6,Q9Y5X1,…	1.26042e-06	6.87682e-05	0.286325
GO:0060255	regulation of macromolecule metabolic process	P	405	1574	1163	5395	0.348237	0.291752	over	P60709,Q16543,P01344,P06733,P0DMV8,P10599,P16671,P27797,P31947,P35232,P35813,P37840,P49591,P51858,P61201,P63104,P98082,Q32MZ4,Q5VWQ8,Q93008,Q99816,Q9UNF1,Q9Y3F4,P11940,P15170,Q8IYD1,Q9BRP8,Q9Y5S9,P09651,P26599,P51114,Q13247,Q9UK45,Q9Y4Z0,O75144,P07948,P57075,Q9Y624,O75955,P00441,P04406,P08571,P12931,P14174,P19525,Q9BXJ4,Q9NZZ3,Q8NBP7,Q96CV9,P42892,O15031,P02751,P04792,P05019,P28300,P33151,Q05397,…	P52294,Q86V81,P49959,P38936,P42773,P55273,P60709,Q16543,Q96JB5,O94921,Q00535,Q00536,Q00537,O60885,A5YKK6,O00267,O00408,O00499,O00560,O14776,O15294,O75367,O75506,O75610,O75832,O94776,O94992,P01344,P06733,P08246,P09429,P09467,P09874,P0DMV8,P10412,P10599,P12643,P14317,P15311,P16401,P16671,P16989,P17813,P17844,P17947,P19838,P22626,P23246,P24941,P25685,P26358,P26583,P27635,P27797,P30281,P31947,P33076,…	1.34146e-06	7.28124e-05	0.257306
GO:0030032	lamellipodium assembly	P	23	41	1163	5395	0.0197764	0.00759963	over	P42768,P47756,P60953,Q08495,Q6IBS0,O15144,P07900,P15153,P61158,P61160,Q7L576,Q9Y2A7,Q9Y6W5,P04196,O43639,P05556,P18206,P55290,Q14155,Q15052,Q5VZK9,Q9H4A6,Q9HBI1	O75044,P16591,P42768,P47756,P60953,Q08495,Q12792,Q6IBS0,O15144,P07900,P15153,P27986,P42336,P42345,P61158,P61160,Q04656,Q16658,Q7L576,Q8WUW1,Q9NYB9,Q9Y2A7,Q9Y6W5,P04196,Q9ULL4,O14639,O43639,O94929,P05556,P16333,P18206,P55290,Q14155,Q15052,Q3V6T2,Q5VZK9,Q9H244,Q9H4A6,Q9HBI1,Q9UKW4,Q9UPY6	1.35349e-06	7.30884e-05	0.560976
GO:0097581	lamellipodium organization	P	28	55	1163	5395	0.0240757	0.0101946	over	P42768,P47756,P60953,Q08495,Q6IBS0,O15144,P07900,P15153,P61158,P61160,Q7L576,Q9Y2A7,Q9Y6W5,P04196,O43639,P05556,P18206,P55290,Q14155,Q15052,Q5VZK9,Q9H4A6,Q9HBI1,Q8IZP0,P12931,Q13822,Q9BR76,Q9ULV4	O75044,P16591,P42768,P47756,P60953,Q08495,Q12792,Q6IBS0,O15144,P07900,P15153,P27986,P42336,P42345,P61158,P61160,Q04656,Q16658,Q7L576,Q8WUW1,Q9NYB9,Q9Y2A7,Q9Y6W5,P04196,Q9ULL4,O14639,O43639,O94929,P05556,P16333,P18206,P55290,Q14155,Q15052,Q3V6T2,Q5VZK9,Q9H244,Q9H4A6,Q9HBI1,Q9UKW4,Q9UPY6,O60749,Q13596,Q53GL0,Q8IZP0,Q92558,P09327,P16070,P12931,Q13822,Q9BR76,Q9ULV4,Q14247,Q765P7,Q9NRX4	1.38054e-06	7.4169e-05	0.509091
GO:0090132	epithelium migration	P	55	141	1163	5395	0.0472915	0.0261353	over	O14786,P05556,Q05397,O60462,O75116,O75340,P05106,P06744,P09486,P10301,P12429,P27797,P35613,P02649,P02749,P36955,Q5VWQ8,Q8WW22,P31146,P12931,Q9ULV4,Q9UPN3,P23470,P07737,P09668,P17301,P49593,Q12794,Q13822,Q7Z460,Q9H4G4,Q9NQC3,Q9BR76,P04792,P07203,P33151,P35579,P00747,P06576,P11362,P25705,P62328,P04196,P06702,P35030,P55290,P61586,P80511,Q12841,P02750,P62330,Q15555,P04083,Q9BUL8,Q13464	O14786,P05556,P09038,P31749,P80108,Q5JRA6,Q9H8L6,P15104,Q05397,Q9H3S1,O60462,O75116,O75340,P01019,P01133,P05106,P06744,P07996,P09486,P10301,P12429,P17252,P27797,P35613,P35916,P42338,P48736,Q13630,Q14289,Q15389,Q5UCC4,Q9BZL6,Q9H6U6,O00522,P02649,P02749,P07585,P36955,P52823,P57105,Q5VWQ8,Q8WW22,P31146,Q13017,Q16512,Q16513,Q9Y4H2,P12931,P15848,Q9ULV4,Q9UPN3,P23470,Q9H3S7,Q9UI08,O75122,P07737,P09327,…	1.42378e-06	7.57193e-05	0.390071
GO:0010631	epithelial cell migration	P	55	141	1163	5395	0.0472915	0.0261353	over	O14786,P05556,Q05397,O60462,O75116,O75340,P05106,P06744,P09486,P10301,P12429,P27797,P35613,P02649,P02749,P36955,Q5VWQ8,Q8WW22,P12931,Q9ULV4,Q9UPN3,P23470,P07737,P09668,P17301,P49593,Q12794,Q13822,Q7Z460,Q9H4G4,Q9NQC3,Q9BR76,P04792,P07203,P33151,P35579,P00747,P06576,P11362,P25705,P62328,P04196,P06702,P35030,P55290,P61586,P80511,Q12841,P02750,P62330,Q15555,P04083,Q9BUL8,Q13464,P31146	O14786,P05556,P09038,P31749,P80108,Q5JRA6,Q9H8L6,P15104,Q05397,Q9H3S1,O60462,O75116,O75340,P01019,P01133,P05106,P06744,P07996,P09486,P10301,P12429,P17252,P27797,P35613,P35916,P42338,P48736,Q13630,Q14289,Q15389,Q5UCC4,Q9BZL6,Q9H6U6,O00522,P02649,P02749,P07585,P36955,P52823,P57105,Q5VWQ8,Q8WW22,P12931,P15848,Q9ULV4,Q9UPN3,P23470,Q9H3S7,Q9UI08,O75122,P07737,P09327,P09668,P16885,P17301,P26006,P49593,…	1.42378e-06	7.57193e-05	0.390071
GO:0007167	enzyme linked receptor protein signaling pathway	P	112	349	1163	5395	0.0963027	0.0646895	over	O43312,P01732,P07333,P07948,P11362,P23470,P43405,Q13094,Q7L591,Q8IZP0,Q9NQ75,O43639,P12931,P62993,Q05397,Q12805,P51149,Q96FZ7,Q99816,Q16539,P08123,P33151,P98082,Q14767,Q15942,Q6UXI9,Q93008,Q99988,Q9NPF2,Q9Y4E8,P10586,P01344,P28482,Q99969,P46109,P61106,Q16394,Q9UQ13,P08709,O14745,O14964,P37840,Q12913,P28300,P49747,Q7Z7M0,Q9BU40,Q12841,O43294,P02750,P08238,P22105,P0DMV8,P35813,P62942,Q13526,Q6EMK4,…	O60262,O00451,O43312,O60496,P01732,P06241,P07333,P07947,P07948,P08581,P08631,P09603,P09769,P11362,P23470,P23560,P30530,P35590,P35916,P42338,P42685,P43403,P43405,Q08345,Q13094,Q13905,Q7L591,Q8IZP0,Q99704,Q9NQ75,Q15389,O15530,O43639,P01133,P01137,P01833,P09327,P12931,P29353,P31749,P42336,P46940,P62993,Q05397,Q06124,Q07889,Q12805,Q14289,Q8NFH8,Q96RT1,P51149,Q9Y5X3,Q96FZ7,Q99816,Q9BRG1,Q9UNH7,Q14393,…	1.45392e-06	7.66964e-05	0.320917
GO:0061135	endopeptidase regulator activity	F	42	98	1163	5395	0.0361135	0.018165	over	P01024,P01031,P01034,P02765,P05546,P07225,P08697,P10646,P19823,Q06033,Q13103,Q14624,P01008,P01009,P02760,P04196,P05154,P05155,P05543,P07093,P08185,P19827,P30086,P30740,P36955,P50453,Q6YHK3,Q86U17,Q86UX2,Q9NQ38,Q9UK55,P01042,Q9UGM5,Q9BS40,P04406,Q13464,P30044,P30048,P37840,P51812,Q06323,Q9UL46	O76096,O95980,P01023,P01024,P01031,P01034,P02765,P03973,P04080,P05546,P07225,P07996,P08519,P08697,P0C0L4,P0C0L5,P10646,P19823,P19957,P20742,P20810,P32456,P51606,P54578,Q06033,Q13103,Q14624,Q92530,Q9Y5K5,A8K2U0,O95428,P01008,P01009,P01011,P01019,P02760,P04196,P05067,P05121,P05154,P05155,P05543,P07093,P08185,P09958,P12111,P19827,P23352,P29508,P29622,P30086,P30740,P35237,P36955,P50453,P50454,Q06481,…	1.45672e-06	7.66964e-05	0.428571
GO:0008135	translation factor activity, RNA binding	F	31	64	1163	5395	0.0266552	0.0118628	over	P47813,O43432,O43583,P41567,O60841,O75821,O75822,P05198,P06730,P20042,P23588,P41091,P55010,P60842,Q04637,Q14152,Q15056,Q99613,Q9BY44,Q9ULC4,O00178,P13639,P24534,P26641,P29692,P49411,P63241,P68104,P15170,Q8IYD1,Q8NE71	O00303,P47813,O15371,O15372,O43432,O43583,O60573,P41567,O60841,O75821,O75822,P05198,P06730,P20042,P23588,P41091,P41214,P46199,P49770,P55010,P55884,P56537,P60228,P60842,P78344,Q04637,Q13144,Q13347,Q14152,Q14232,Q14240,Q15056,Q7L2H7,Q7Z478,Q8N9N8,Q92905,Q99613,Q9BY44,Q9NR50,Q9UBQ5,Q9UI10,Q9UKV8,Q9ULC4,Q9Y262,O00178,P13639,P24534,P26641,P29692,P49411,P57772,P63241,P68104,Q15029,Q7Z2Z2,Q96RP9,Q9BX10,…	1.52225e-06	7.97479e-05	0.484375
GO:0043169	cation binding	F	327	1236	1163	5395	0.281169	0.229101	over	A6NDG6,O14733,O60256,O75340,O75874,O95551,O95747,O95989,P00492,P06733,P09104,P13929,P14618,P15531,P17612,P22694,P29218,P29401,P34913,P35813,P36871,P37840,P48506,P48637,P48735,P51812,P60891,P62826,Q13043,Q7KZI7,Q96G03,Q9Y5S2,O00469,P18054,P27797,P80188,Q32P28,O14618,O60888,P00441,P00450,P00451,P02768,P03950,P08294,P09172,P12259,P19021,P28300,P80511,Q08397,Q99497,A0FGR8,O00187,O14950,O43707,O43852,…	A1L0T0,A6NDG6,A8MXV4,O00408,O14733,O15162,O43236,O43318,O43837,O60256,O60313,O75110,O75340,O75460,O75688,O75695,O75874,O95394,O95551,O95747,O95989,P00492,P06733,P09104,P10114,P11388,P11908,P13929,P14618,P15531,P17612,P21964,P22694,P24941,P25815,P29218,P29401,P30520,P30613,P33316,P34913,P35558,P35813,P35914,P36405,P36871,P37840,P39748,P48163,P48506,P48637,P48735,P49642,P50213,P51553,P51812,P54922,…	1.62056e-06	8.44775e-05	0.264563
GO:0090066	regulation of anatomical structure size	P	80	230	1163	5395	0.0687876	0.0426321	over	P61586,P08697,P04179,O95747,P42768,P48061,O14745,P26038,P58546,Q684P5,P49747,P62736,P12821,P42892,P02649,P50570,Q99784,P12830,P98171,Q8IVW4,Q9NQC3,O15145,O15511,P07737,P15502,P31146,Q14019,Q7L576,Q8N392,Q96AP7,O75083,P08567,P60981,Q05655,Q6IBS0,Q9NUQ9,O00585,O15144,O43639,P50552,P62330,P62993,Q5VZK9,Q9Y2A7,Q9Y5X1,Q9HBB8,P62136,P09172,P01042,P07203,Q16394,P06396,P62328,P02751,P31150,Q9UPN3,P07900,…	P61586,P01019,P08697,P20020,P51575,P04179,O95747,P06748,P29972,P54105,P55011,Q8IWT6,Q96ER9,Q9BXP2,Q9H4A3,Q9UEW8,P42768,P48061,Q8WUW1,Q93015,Q9NRY4,O14745,O43504,P15498,P23276,P26038,P35241,P42345,P51811,P58546,Q0VGL1,Q13017,Q684P5,Q8N122,Q9P2J5,Q9UKW4,P62491,Q96NA2,P28907,P49747,P52306,P62736,Q9NQ11,Q9Y2G8,P08913,P12821,P42892,O75122,P02649,P49841,P50570,Q14247,Q99784,Q9UL25,O00458,P12830,P98171,…	1.64713e-06	8.53848e-05	0.347826
GO:0051258	protein polymerization	P	56	145	1163	5395	0.0481513	0.0268767	over	P23258,Q7Z460,O15144,O43182,O60610,P03950,P06396,P42768,P59998,Q27J81,Q9H939,O15145,O15511,P07737,P15502,P31146,Q14019,Q7L576,Q8N392,Q96AP7,Q05655,Q6IBS0,Q9NUQ9,O00585,O43639,P50552,P62330,P62993,Q5VZK9,Q9Y2A7,Q9Y5X1,P33151,P37840,Q15691,P07900,P62328,P27816,Q14008,Q9H4B7,P35611,P47755,P47756,P52907,Q13045,Q9UEY8,Q01082,Q08495,P0DMV8,Q5VU43,Q9Y2X7,Q14155,P58546,O43633,P04004,P36969,Q9H444	O75122,P23258,P48730,Q08379,Q7Z460,Q96CW5,Q96S59,Q9BSJ2,Q9GZM8,Q9P270,Q9UGJ1,O95834,P61086,O00401,O15144,O43182,O43586,O60610,O60674,O60879,P03950,P06396,P09327,P42768,P55008,P57737,P59998,Q08AE8,Q12768,Q12959,Q27J81,Q8IY33,Q8TCU6,Q92558,Q9H939,Q9UPY6,Q9Y3C0,Q9Y3D2,O15145,O15511,P07737,P14317,P15502,P20936,P31146,Q14019,Q7L576,Q8N392,Q96AP7,Q96F07,Q9BPX5,Q9H0Q0,Q9HCG7,Q05655,Q12792,Q63ZY3,Q6IBS0,…	1.65848e-06	8.53848e-05	0.386207
GO:0030414	peptidase inhibitor activity	F	40	92	1163	5395	0.0343938	0.0170528	over	P01024,P01031,P01034,P02765,P05546,P07225,P08697,P10646,P19823,Q06033,Q13103,Q14624,P01008,P01009,P02760,P04196,P05154,P05155,P05543,P07093,P08185,P19827,P30086,P30740,P36955,P50453,Q6YHK3,Q86U17,Q86UX2,Q9NQ38,Q9UK55,P01042,Q9UGM5,Q9BS40,P04406,Q13464,P30044,P30048,P37840,P51812	O76096,O95980,P01023,P01024,P01031,P01034,P02765,P03973,P04080,P05546,P07225,P07996,P08519,P08697,P0C0L4,P0C0L5,P10646,P19823,P19957,P20742,P20810,P32456,P51606,P54578,Q06033,Q13103,Q14624,Q92530,Q9Y5K5,A8K2U0,O95428,P01008,P01009,P01011,P01019,P02760,P04196,P05067,P05121,P05154,P05155,P05543,P07093,P08185,P09958,P12111,P19827,P23352,P29508,P29622,P30086,P30740,P35237,P36955,P50453,P50454,Q06481,…	1.66229e-06	8.53848e-05	0.434783
GO:0010646	regulation of cell communication	P	309	1159	1163	5395	0.265692	0.214829	over	O94812,P37840,Q16610,P49407,O43639,P12931,Q05397,P51149,Q96FZ7,Q99816,O43665,P43250,Q9NS28,Q9Y2X7,Q7Z4L5,O14672,P61981,Q16270,Q99685,Q13418,Q9BY44,P17936,Q8TF42,Q92835,Q05655,Q8NBP7,P13501,P08709,O14745,O14964,Q12913,P30626,Q12797,P14174,O76074,P43405,P49137,P09211,P62714,Q8TC12,P28300,O60493,P30153,Q9UPN3,Q07954,Q6P988,Q8WUA8,Q92765,Q12841,O43294,P02750,P08238,P22105,Q6UXI9,P0DMV8,P35813,P62942,…	O94812,P37840,Q96EV8,P51617,P08575,Q16610,Q6IA17,Q9Y616,O15120,P04233,P30530,P43034,Q14393,Q99943,P01019,P25098,P35626,P32121,P35318,P36575,P49407,P42785,P12643,O43639,P12931,P16333,Q05397,Q14289,P51149,Q9Y5X3,Q96FZ7,Q99816,Q9BRG1,Q9UNH7,P05067,O15539,O43566,O43665,O60262,P34947,P43250,P49758,P52824,Q14161,Q5SYB0,Q96CX2,Q9NS28,Q9NSB8,Q9NYG2,Q9Y2X7,Q7Z4L5,Q9BZH6,O00587,O14672,P15529,P57105,Q15063,…	1.68935e-06	8.63537e-05	0.266609
GO:0042325	regulation of phosphorylation	P	122	389	1163	5395	0.104901	0.0721038	over	P60709,Q16543,O15031,P02751,P04792,P05019,P07948,P28300,P33151,Q05397,Q13526,Q9ULV4,P17936,P23142,P46109,P62937,Q5VWQ8,Q6YHK3,Q99497,Q9BZQ8,O75116,O75955,P00734,P01024,P01116,P05106,P07333,P07900,P11234,P16150,P16284,P49407,P51114,P78509,P98082,Q13043,Q13418,Q7L9L4,Q8WWA0,Q99969,Q9UEW3,Q9UKE5,P18669,P09211,P31947,P37840,P47897,P49593,P50148,P61981,Q96FZ7,Q99816,Q99627,P13501,P0DP23,P28482,Q9Y376,…	P38936,P42773,P55273,P60709,Q16543,Q96JB5,O15031,O43181,P02647,P02751,P04792,P05019,P07948,P16591,P27987,P28300,P33151,P36575,P52630,P67775,Q05397,Q13526,Q3V6T2,Q96SB3,Q9ULV4,O15194,O60271,P01137,P04156,P17936,P23142,P32121,P46109,P49768,P60484,P62937,P78527,Q13148,Q13423,Q14318,Q15389,Q16512,Q5VWQ8,Q6MZQ0,Q6YHK3,Q8IXB1,Q8TDZ2,Q96LT7,Q96S97,Q99497,Q99653,Q99828,Q9BT40,Q9BZQ8,Q9GZU7,Q9P2X3,Q9UJ41,…	1.82681e-06	9.2929e-05	0.313625
GO:0012505	endomembrane system	C	512	2056	1163	5395	0.440241	0.381094	over	Q86Y38,P15291,P15907,O00391,O14617,O14672,O60763,O75396,O94985,O95197,P01116,P01889,P04439,P07225,P10321,P13987,P18085,P20340,P26572,P33908,P35613,P38606,P48444,P49407,P50570,P51572,P53621,P60953,P61006,P61026,P61106,P61204,P61769,P61923,P62820,Q12907,Q13464,Q16394,Q16706,Q7Z6Z7,Q8NCH0,Q96CV9,Q9BUL8,Q9GZP0,Q9H0U4,Q9H4A6,Q9H4G4,Q9NPF2,Q9NRW1,Q9NTJ5,Q9P0L0,Q9UJJ9,Q9UJU6,Q9ULH1,Q9Y274,Q9Y371,Q9Y6E0,…	Q08379,Q15334,Q86Y38,Q8WXF7,P15291,P15907,Q96EC8,A7KAX9,B7ZAQ6,O00391,O00400,O00453,O00461,O00587,O14579,O14617,O14653,O14662,O14672,O15027,O15155,O15258,O15260,O15498,O15533,O43286,O43505,O43617,O43747,O43752,O60243,O60476,O60507,O60704,O60763,O75063,O75154,O75379,O75396,O75787,O75843,O94766,O94923,O94985,O95197,O95295,O95721,O95803,O95954,P01111,P01116,P01127,P01889,P01893,P01903,P01911,P04085,…	1.84112e-06	9.32067e-05	0.249027
GO:0022603	regulation of anatomical structure morphogenesis	P	111	347	1163	5395	0.0954428	0.0643188	over	O14745,O14950,O15031,O43157,O60610,O75083,P00734,P02751,P04075,P04083,P05107,P07333,P09493,P26038,P31146,P35579,P60763,P84095,Q05397,Q08495,Q14344,Q7L576,Q8N392,Q9Y624,Q14118,Q7Z460,Q7Z6Z7,Q9Y5R5,Q16181,O14964,O75116,P00558,P02749,P04196,P08572,P09486,P36955,P49591,P98160,Q13464,Q5VWQ8,Q9NQ38,Q9Y6C2,P23528,P47756,P12830,P98171,Q8IVW4,Q9NQC3,Q9BUL8,O14786,O75340,O96013,P01024,P02750,P04792,P05106,…	P09038,Q16512,Q9Y275,P12643,Q8N474,Q96HF1,O00175,O00453,O14745,O14950,O15031,O43157,O43405,O60610,O75083,O75400,O75844,O95466,P00734,P02549,P02751,P04075,P04083,P05107,P05981,P06241,P07332,P07333,P07686,P08631,P09327,P09493,P09769,P15311,P16452,P20936,P26038,P31146,P35240,P35241,P35579,P35580,P46108,P47900,P10147,P60763,P84095,Q03113,Q05397,Q08495,Q12959,Q13683,Q14289,Q14344,Q53GL0,Q53QZ3,Q5JSP0,…	1.93754e-06	9.76188e-05	0.319885
GO:0060284	regulation of cell development	P	65	177	1163	5395	0.0558899	0.0328082	over	P05556,P13611,Q92765,P60763,P12830,P98171,Q8IVW4,Q9NQC3,P02751,P31150,Q6IBS0,Q7L576,Q9UPN3,P53990,P10451,P07093,P40189,P00734,Q14118,O14786,P48061,Q7Z7M0,Q13214,Q9NPR2,P51114,P61769,P12821,P36955,P49757,P55209,Q16706,O15031,O43157,Q13009,Q04917,P01116,P07948,O76074,P05019,P78509,Q16643,O43707,P23142,Q08495,Q9ULV4,O15144,P05106,P07237,P21333,P27797,P46109,P48059,P60953,P98082,Q13418,Q14155,Q5VZK9,…	O14594,P05556,P09038,P13611,P49767,Q15465,Q86UW8,P21359,P35240,Q9UPY3,Q92765,P01137,Q04206,P60763,O00458,P12830,P98171,Q00535,Q13332,Q8IVW4,Q9NQC3,Q9P265,O75326,P02751,P31150,P43034,P46821,P53667,P78344,Q5T4F4,Q6IBS0,Q7L576,Q96PN6,Q9UPN3,Q9Y5S1,Q9BYB0,Q9Y639,P23560,P53990,Q92854,P10451,Q8N0X7,O00499,P07093,P12643,P40189,P00734,P51608,O14744,P42345,P61073,Q13547,Q14118,Q15382,O14786,P48061,Q7Z7M0,…	1.96465e-06	9.85134e-05	0.367232
GO:0061564	axon development	P	63	170	1163	5395	0.0541702	0.0315107	over	O75955,P06703,P09543,P49757,P60709,P61006,P61026,P78559,Q13492,Q562R1,O00533,O14786,O60229,O60462,O95372,P07333,O60282,P48061,P50552,P78509,Q05397,Q0ZGT2,Q13214,Q14118,Q16394,Q7L576,Q9NPR2,Q9NQ79,Q9NQC3,P60763,Q13740,P08253,P24821,Q8WUA8,P07900,P08238,P02649,P50570,Q99784,P12830,P98171,Q8IVW4,P02751,P31150,Q6IBS0,Q9UPN3,P53990,P05556,P18206,Q93008,P10586,Q9Y6E0,P21333,P68106,Q14162,P10451,Q7Z7M0,…	O75955,P05067,P06307,P06703,P08069,P09543,Q6S8J3,P16949,P20336,P26232,P46821,P49757,P60709,P61006,P61026,P78559,Q00535,Q02880,Q06124,Q06481,Q13492,Q15334,Q562R1,Q66K74,Q8IWV2,Q8TEW0,Q8WXF7,Q96N67,Q9BYX7,Q9UBP0,Q9UJH8,Q9Y4W6,Q9Y6R0,O00533,O14786,O43505,O60229,O60462,O60890,O75326,O75592,O95372,P06241,P07333,P23352,P23560,P24043,O60282,P48061,P50552,P55268,P78509,P98172,Q04759,Q05397,Q07889,Q0ZGT2,…	1.98144e-06	9.87765e-05	0.370588
GO:0051241	negative regulation of multicellular organismal process	P	112	351	1163	5395	0.0963027	0.0650602	over	P07948,P30626,P68106,P00734,P02649,P02749,P36955,Q5VWQ8,Q8WW22,O76003,P23470,Q9ULV4,Q6EMK4,P02654,P30533,P13686,P41240,Q8NBP7,Q92945,O14964,O75116,P00558,P04196,P08572,P09486,P49591,P98160,Q13464,Q9NQ38,Q9Y6C2,P01042,P04004,P07093,P10646,P02765,Q16610,P12830,P98171,Q8IVW4,Q9NQC3,P02747,Q12805,O75531,Q92890,Q9UIB8,P09529,Q96PD5,P05019,P09211,P30740,Q9Y2X7,Q8WXW3,P02763,P29350,P49407,Q92835,Q9BXJ4,…	O60927,O75113,P10124,P20020,P31483,P42574,Q14392,Q14956,Q8N8V2,Q9BT88,Q9GZX9,Q9H4X1,Q9Y639,P02647,P02652,Q15389,P52333,P07948,P25098,P12643,P21359,P30626,P68106,P00734,P01127,P02649,P04085,O00522,P02749,P07585,P07996,P36955,P52823,P57105,Q5VWQ8,Q8WW22,O76003,P35240,Q9UPY3,P23470,Q9H3S7,Q9UI08,Q9ULV4,O43597,P05981,P60484,P67775,Q6EMK4,Q8N474,Q96HF1,P02656,P02654,P02655,P30533,P01137,P10600,P11678,…	1.98866e-06	9.87765e-05	0.319088
GO:0120039	plasma membrane bounded cell projection morphogenesis	P	78	224	1163	5395	0.0670679	0.0415199	over	O75955,P06703,P09543,P49757,P60709,P61006,P61026,P78559,Q13492,Q562R1,O00533,O14786,O60229,O60462,O95372,P07333,O60282,P48061,P50552,P78509,Q05397,Q0ZGT2,Q13214,Q14118,Q16394,Q7L576,Q9NPR2,P60763,Q13740,Q8WUA8,P07900,P08238,P02649,P50570,Q99784,P12830,P98171,Q8IVW4,Q9NQC3,P02751,P31150,Q6IBS0,Q9UPN3,P53990,P05556,P18206,Q93008,P10451,O43157,P0CG47,Q5VWQ8,Q8N4C8,Q9H2K8,Q9UJU6,Q9UKE5,Q9Y2A7,P00492,…	O75955,P05067,P06307,P06703,P08069,P09543,Q6S8J3,P16949,P20336,P26232,P46821,P49757,P60709,P61006,P61026,P78559,Q00535,Q02880,Q06124,Q06481,Q13492,Q15334,Q562R1,Q66K74,Q8IWV2,Q8TEW0,Q8WXF7,Q96N67,Q9BYX7,Q9UBP0,Q9UJH8,Q9Y4W6,Q9Y6R0,O00533,O14786,O43505,O60229,O60462,O60890,O75326,O75592,O95372,P06241,P07333,P23352,P23560,P24043,O60282,P48061,P50552,P55268,P78509,P98172,Q04759,Q05397,Q07889,Q0ZGT2,…	2.12346e-06	0.000104977	0.348214
GO:0030863	cortical cytoskeleton	C	28	56	1163	5395	0.0240757	0.01038	over	P35579,Q01082,P06396,P61160,Q05682,O43707,O75083,P12814,P17655,P31146,P60981,P68104,Q01518,Q14019,Q14847,Q15691,Q7Z460,Q9Y5X1,P18206,P11171,P21333,P47755,P47756,P60709,P67936,Q00013,Q08495,Q16643	P35579,Q7L5Y9,O43491,P02549,P11277,Q01082,Q13813,O00401,P06396,P61160,Q05682,O43707,O75083,P11166,P12814,P17655,P31146,P35240,P35241,P35609,P46940,P60981,P68104,Q01518,Q14019,Q14847,Q15334,Q765P7,Q96S97,Q96SB3,Q9NS86,Q15691,Q7Z460,Q12965,Q9Y5X1,Q8IUD2,O75122,P08727,P18206,Q14651,P02730,P04921,P11171,P15311,P16452,P21333,P28289,P47755,P47756,P60709,P67936,P78352,Q00013,Q08495,Q14247,Q16643	2.20049e-06	0.000108277	0.5
GO:0019900	kinase binding	F	100	306	1163	5395	0.0859845	0.0567192	over	P62993,O76003,O95810,P04792,P05106,P06756,P08567,P12931,P14314,P21333,P29966,P61981,Q6IBS0,Q96HC4,Q9UEY8,P09211,Q05397,O14672,O14733,O14786,O95747,P01732,P05107,P08134,P08238,P0DP23,P13639,P17612,P18669,P19022,P26038,P29350,P30048,P30086,P31947,P42768,P43405,P47897,P48059,P50851,P51452,P51812,P60709,P60953,P61586,P60763,P63104,P62736,P68104,P84095,Q05655,Q12913,Q12931,Q13217,Q13418,Q13561,Q14155,…	O60496,P27986,P29353,P62993,Q15628,Q9UQQ2,Q9Y4H2,O43306,O76003,O95810,P04792,P05106,P06756,P08567,P11388,P12931,P14314,P15924,P21333,P29966,P31431,P34947,P49773,P61981,P63244,Q13501,Q16512,Q3V6T2,Q6IBS0,Q96HC4,Q99959,Q9BZL6,Q9NRD5,Q9UEY8,Q9UQL6,O60271,P09211,Q05397,O00635,O14672,O14733,O14786,O14920,O14974,O43561,O43566,O43597,O43741,O60674,O75367,O75674,O94874,O94973,O95573,O95747,O95782,P01732,…	2.22814e-06	0.000108704	0.326797
GO:0002682	regulation of immune system process	P	175	601	1163	5395	0.150473	0.111399	over	P01024,P16150,O00187,P11226,P48740,Q15485,Q9BWP8,Q9Y6Z7,P05155,O15400,P01889,P04439,P10321,P61769,Q9NUQ9,P13987,P07900,P07948,P12931,P43405,P25774,P49137,P51812,Q16644,O00585,P42768,P02790,P06744,P35232,Q12846,Q13191,P04083,P08514,P16109,P17301,P08709,Q10588,P19367,Q92499,P08571,P18428,Q14258,P10809,Q15025,P09668,Q9NQ38,P40189,Q16610,P04196,P07203,P25786,Q16539,Q15046,Q99497,P14174,P29350,P00746,…	P01024,Q06187,P16150,P13747,O00187,O00602,O75636,P04264,P11226,P48740,Q15485,Q9BWP8,Q9Y6Z7,P01023,P05155,P05362,Q15109,P08575,P16298,P17693,O15400,P01889,P01893,P01903,P01911,P04439,P10321,P61769,Q03519,Q13158,Q9NUQ9,P17927,P13987,O94826,O94992,P07900,P09429,P12956,P13010,P23246,P32456,P41218,P43243,P55212,P78527,Q15233,Q16666,Q7Z434,Q86WV6,Q8WXF1,Q9UHD2,Q9ULZ3,O14920,O43318,P06241,P07948,P12931,…	2.22982e-06	0.000108704	0.291181
GO:0031252	cell leading edge	C	76	217	1163	5395	0.0653482	0.0402224	over	O14745,O43312,O43516,P05556,P06703,P08648,P12814,P22392,P35579,P62330,Q13464,Q14155,Q6UVK1,Q7L576,Q8N392,Q9NR12,Q9UJU6,Q9Y2A7,Q9Y490,Q9Y5X1,Q9Y6W5,O15144,O15145,O15511,O75955,P06396,P07237,P11940,P12830,P15153,P19022,P23528,P31146,P47756,P60709,P61158,P61586,P60763,P62736,Q12846,Q13418,Q13576,Q14118,Q15052,Q15746,Q5VZK9,Q6IBS0,Q8IZP0,Q9BR76,Q9HBI1,Q9ULV4,Q9Y2X7,Q9Y5C1,Q9Y5S2,Q01082,P60953,P05106,…	O00592,O14745,O43312,O43516,P05556,P06703,P08648,P09327,P12814,P13796,P15311,P20339,P20936,P21281,P22392,P30622,P31949,P35579,P40121,P46940,P55008,P62330,Q13153,Q13464,Q13496,Q14155,Q14247,Q15057,Q16658,Q5JSP0,Q6UVK1,Q6ZS11,Q7L576,Q8N392,Q8NBN3,Q8NCE2,Q8NEU8,Q8WX93,Q96BS2,Q96M96,Q96Q42,Q96S97,Q9BT40,Q9NR12,Q9UHB6,Q9UJU6,Q9UKG1,Q9UL26,Q9UM54,Q9Y2A7,Q9Y2L6,Q9Y490,Q9Y4G6,Q9Y4I1,Q9Y5K6,Q9Y5X1,Q9Y5X3,…	2.24096e-06	0.000108743	0.35023
GO:0072378	blood coagulation, fibrin clot formation	P	12	15	1163	5395	0.0103181	0.00278035	over	P00451,P00748,P02749,P07359,P13224,P14770,P21333,P40197,P00488,P05106,P05160,P23142	P00451,P00748,P02749,P07359,P13224,P14770,P21333,P40197,P02671,P00488,P02675,P02679,P05106,P05160,P23142	2.26788e-06	0.000109545	0.8
GO:0051179	localization	P	547	2218	1163	5395	0.470335	0.411121	over	P62826,P05556,Q15691,Q9UNZ2,Q01518,Q9Y6W5,O14786,Q13214,Q9NPR2,Q9ULV4,O00533,P07900,P11362,P46109,P48061,P61586,P62258,P78509,Q7KZI7,Q93008,P31146,P78539,P11234,O94812,P37840,P05023,Q04917,P49407,O75955,P30533,Q8NBP7,P43405,Q6P3W7,Q96CW1,P18428,O00585,P13501,P06702,Q9NQC3,P04083,P55774,P80511,Q16627,P07948,P08567,P08514,P16109,P17301,P08709,Q10588,O14745,P60953,Q96IY4,Q9HBR0,Q8TE73,Q8NEP3,Q9NR31,…	O14980,P56537,P61221,P62826,Q9H089,P06748,Q96D46,P62841,O15357,O43264,O43597,P05556,P42858,P43034,Q14203,Q15691,Q9GZM8,Q9UNZ2,P83436,Q14746,Q8TBA6,Q8WTW3,Q96JB2,Q96MW5,Q9H9E3,Q9UP83,Q9Y2V7,Q99808,Q6P1M0,Q01518,Q9Y6W5,Q9UBU3,O14786,O75326,P08133,P98172,Q04771,Q13214,Q13275,Q14563,Q15465,Q92854,Q99985,Q9H3S1,Q9NPR2,Q9ULV4,O00533,O43236,P02461,P06241,P06307,P07900,P0C2W1,P11362,P26006,P30530,P46108,…	2.30495e-06	0.000110827	0.246619
GO:0031093	platelet alpha granule lumen	C	31	65	1163	5395	0.0266552	0.0120482	over	O00391,O14498,O43707,P00451,P00488,P00746,P00747,P01009,P01042,P01344,P02751,P02763,P02765,P02768,P04075,P04196,P04217,P05019,P05155,P07225,P08697,P09486,P12259,P12814,P62328,Q13201,Q86UX7,Q8NBF2,Q9NTK5,Q9NUQ9,Q9UNF1	O00292,O00391,O14498,O43707,O43915,P00451,P00488,P00746,P00747,P01009,P01011,P01023,P01033,P01042,P01127,P01133,P01137,P01344,P02671,P02675,P02679,P02751,P02763,P02765,P02768,P02775,P02776,P04075,P04085,P04196,P04217,P04275,P05019,P05067,P05121,P05155,P07225,P07996,P08697,P09486,P10124,P10600,P10909,P12259,P12814,P14210,P19652,P35609,P49767,P61812,P62328,Q13201,Q14393,Q6UXV4,Q86UX7,Q8NBF2,Q8NBM8,…	2.31819e-06	0.000110957	0.476923
GO:1902745	positive regulation of lamellipodium organization	P	16	24	1163	5395	0.0137575	0.00444856	over	O15144,P07900,P15153,P60953,P61158,P61160,Q6IBS0,Q7L576,Q9Y2A7,Q9Y6W5,P12931,Q13822,Q14155,Q9BR76,Q9ULV4,Q5VZK9	O15144,P07900,P15153,P27986,P42336,P42345,P60953,P61158,P61160,Q04656,Q16658,Q6IBS0,Q7L576,Q8WUW1,Q9NYB9,Q9Y2A7,Q9Y6W5,P09327,P12931,Q13822,Q14155,Q9BR76,Q9ULV4,Q5VZK9	2.46954e-06	0.000117667	0.666667
GO:0002376	immune system process	P	304	1142	1163	5395	0.261393	0.211677	over	O00585,P35579,O43639,P26038,P02745,P05107,P11215,P37840,P54802,P04083,P07948,P01857,P08637,P01024,P16150,O00187,P11226,P48740,Q15485,Q9BWP8,Q9Y6Z7,P05155,Q15833,P00492,P04439,P09668,P61769,O15400,P01889,P10321,Q9NUQ9,P13987,P07900,P12931,P43405,P25774,P49137,P51812,Q16644,O60814,P18428,P08567,P13639,P29350,Q9Y3A5,A0A075B6H9,A0A075B6I0,A0A0B4J2D9,P0CG04,O75144,P01593,P01599,P01732,P01834,P07711,P0…	O00585,P35579,Q14160,Q92608,Q99731,Q96L92,O43639,P26038,P60033,Q12959,Q8NF50,P09429,Q9ULZ3,O60674,P02745,P05067,P05107,P10909,P11215,P20160,P21730,P37840,P54802,P55008,Q15109,Q07812,P08575,P30530,P51692,Q5HYI8,P04083,P09603,P11586,P40238,Q06187,Q9BX67,Q9UQQ2,O75995,P07948,P42574,P55160,Q07889,Q16512,Q16611,Q5JSL3,Q96BY6,Q9Y275,P01854,P01857,P08637,P01024,P16150,P13747,O00187,O00602,O75636,P04264,…	2.49518e-06	0.000118352	0.2662
GO:0008154	actin polymerization or depolymerization	P	46	113	1163	5395	0.0395529	0.0209453	over	P42768,P48061,O15144,O43182,O60610,P03950,P06396,P59998,Q27J81,Q9H939,O75083,P23528,P60981,Q6IBS0,O15145,O15511,P07737,P15502,P31146,Q14019,Q7L576,Q8N392,Q96AP7,P08567,Q05655,Q9NUQ9,O00585,O43639,P50552,P62330,P62993,Q5VZK9,Q9Y2A7,Q9Y5X1,P62328,P35611,P47755,P47756,P52907,Q13045,Q9UEY8,Q01082,Q08495,P58546,O43516,Q8IZP0	P42768,P48061,Q8WUW1,Q93015,Q9NRY4,O00401,O15144,O43182,O43586,O60610,O60674,O60879,P03950,P06396,P09327,P55008,P57737,P59998,Q08AE8,Q12768,Q12959,Q27J81,Q8IY33,Q8TCU6,Q92558,Q9H939,Q9UPY6,Q9Y3C0,Q9Y3D2,O75083,P23528,P60981,Q12792,Q6IBS0,Q7RTP6,Q8TDZ2,Q96SB3,Q9Y281,O15145,O15511,P07737,P14317,P15502,P20936,P31146,Q14019,Q7L576,Q8N392,Q96AP7,Q96F07,Q9BPX5,Q9H0Q0,Q9HCG7,P42336,Q9UH65,Q9UHB6,P08567,…	2.64904e-06	0.000125087	0.40708
GO:0005829	cytosol	C	601	2468	1163	5395	0.516767	0.457461	over	P06733,P09104,P13929,P17987,P40227,P48643,P49368,P50991,P78371,Q99832,P00387,P17858,Q01813,P30050,P15170,P68104,Q9BY44,P99999,P05129,P11142,P31150,O60282,Q13526,Q14118,Q16643,O60506,P11940,Q9H074,O76003,A0FGR8,O00139,O00178,O00186,O00231,O00429,P47813,O14618,O14733,O14737,O14786,O14818,O14950,O14964,O14979,O15117,O15143,O15144,O15145,O15511,O43150,O43182,O43294,O43396,O43432,O43488,O43516,O43633,…	P06733,P09104,P13929,P17987,P40227,P48643,P49368,P50990,P50991,P78371,Q92526,Q99832,P00387,P02008,P02042,P09105,P68871,P69891,P69892,P69905,Q9NZD4,P08237,P17858,Q01813,Q7LG56,Q02108,Q02153,O14920,O15111,Q6P9F5,Q8IUD2,Q9ULZ3,Q9Y6K9,O76021,P05386,P05387,P05388,P18077,P18124,P18621,P26373,P27635,P30050,P32969,P35268,P36578,P39023,P40429,P42766,P46776,P46777,P46778,P46779,P47914,P49207,P50914,P61254,…	2.7593e-06	0.000129712	0.243517
GO:0046872	metal ion binding	F	318	1204	1163	5395	0.273431	0.22317	over	A6NDG6,O14733,O60256,O75340,O75874,O95551,O95747,O95989,P00492,P06733,P09104,P13929,P14618,P15531,P17612,P22694,P29218,P29401,P34913,P35813,P36871,P37840,P48506,P48637,P48735,P51812,P60891,P62826,Q13043,Q7KZI7,Q96G03,Q9Y5S2,O00469,P18054,P27797,P80188,Q32P28,O14618,O60888,P00441,P00450,P00451,P02768,P03950,P08294,P09172,P12259,P19021,P28300,P80511,Q08397,Q99497,A0FGR8,O00187,O14950,O43707,O43852,…	A1L0T0,A6NDG6,A8MXV4,O00408,O14733,O15162,O43236,O43318,O43837,O60256,O60313,O75110,O75340,O75460,O75688,O75695,O75874,O95394,O95551,O95747,O95989,P00492,P06733,P09104,P10114,P11388,P11908,P13929,P14618,P15531,P17612,P21964,P22694,P24941,P25815,P29218,P29401,P30520,P30613,P33316,P34913,P35558,P35813,P35914,P36405,P36871,P37840,P39748,P48163,P48506,P48637,P48735,P49642,P50213,P51553,P51812,P54922,…	2.89982e-06	0.000135711	0.26412
GO:0010811	positive regulation of cell-substrate adhesion	P	36	81	1163	5395	0.0309544	0.0150139	over	O00585,P05106,P16671,P55290,Q14118,O14786,P04196,P48059,P49593,Q12913,Q13464,O15144,P07237,P21333,P27797,P46109,P60953,P60763,P98082,Q13418,Q14155,Q5VZK9,Q9NQ75,P02751,P23142,Q13043,P10301,O94769,P04004,P08648,P23229,Q15404,Q6UXI7,Q6UXI9,Q7Z7G0,Q9Y6C2	O00585,P05106,P09603,P14923,P16671,P46939,P49841,P55290,Q14118,Q14289,Q86WV1,Q8N474,Q99828,Q9BQL6,Q9HB19,O14786,O95819,P04196,P31431,P48059,P49593,P60903,Q07092,Q12913,Q13464,Q92574,Q96AC1,Q99972,O15144,P02647,P02671,P02675,P02679,P07237,P21333,P27797,P46108,P46109,P60953,P60763,P98082,Q07021,Q13418,Q14155,Q14185,Q5VZK9,Q70J99,Q8TCU6,Q96S97,Q9H2D6,Q9H7D0,Q9NQ75,P02751,P23142,Q13043,P10301,Q13630,…	2.94462e-06	0.000137198	0.444444
GO:0044403	biological process involved in symbiotic interaction	P	54	141	1163	5395	0.0464316	0.0261353	over	P08238,P07711,O43633,P51149,P53990,P62937,Q14258,Q99816,Q9P0L0,Q9UQN3,P12931,P17980,P13501,O75116,P49327,P60953,P02649,P07333,P23284,P23528,Q9H074,O96006,P11142,P27105,P68104,P35232,O60493,P06396,P07237,P09382,P35613,O14786,P05106,P06756,Q9NVJ2,O75351,Q7LBR1,Q96FZ7,Q9H444,Q9NZZ3,Q96PD5,P00747,P02751,P07203,P10809,O14791,P00734,P04196,Q03591,Q9BXR6,P04406,P11226,Q9H910,P23142	P31749,Q07817,P08238,Q9H2X3,P07711,P27487,P42566,O43633,O95292,P51149,P53990,P62937,Q08752,Q14258,Q16531,Q99816,Q9H9H4,Q9P0L0,Q9UN37,Q9UQN3,Q9Y3E7,O60674,P12931,P22681,Q14457,P17980,P13501,P10147,Q13148,Q13547,O60885,Q9BT40,P05981,Q12824,Q9H1E3,P05362,Q92692,O75116,P20339,P42356,P49327,P60953,Q15075,P02788,P26022,P02649,P07333,P23284,P23528,Q5W0Z9,Q9H074,P40305,O96006,P11142,P27105,P68104,Q8NEB9,…	3.43464e-06	0.000159325	0.382979
GO:0034446	substrate adhesion-dependent cell spreading	P	29	60	1163	5395	0.0249355	0.0111214	over	P15907,Q05397,Q9ULV4,O43707,P23142,Q08495,O14786,O15144,P05106,P07237,P21333,P27797,P46109,P48059,P60953,P60763,P98082,Q13418,Q14155,Q5VZK9,Q9NQ75,P02751,P06756,P12931,P61586,P62820,Q86UX7,Q9H6X2,Q9HBI1	P15907,Q05397,Q99959,Q9ULV4,O43707,P23142,P32455,Q08495,Q15063,Q9P258,O14786,O15144,P02647,P02671,P02675,P02679,P05106,P07237,P21333,P27797,P46108,P46109,P48059,P60903,P60953,P60763,P98082,Q07021,Q13418,Q14155,Q14185,Q5VZK9,Q70J99,Q8TCU6,Q96AC1,Q96S97,Q99828,Q99972,Q9H2D6,Q9H7D0,Q9NQ75,O15230,O75044,P02751,P06756,P07942,P11047,P12931,P13612,P16591,P27986,P30530,P61586,P62820,Q15836,Q86UX7,Q8IY33,…	3.50195e-06	0.000161735	0.483333
GO:0050900	leukocyte migration	P	69	194	1163	5395	0.0593293	0.0359592	over	P18428,O00585,P13501,P06702,Q9NQC3,P04083,P55774,P80511,Q16627,P08514,P16109,P17301,P08709,Q10588,P07333,P28482,Q05397,Q99969,P01031,P14174,P30046,O14672,O95747,P31151,P05107,P23284,P35613,P43405,P62937,P31146,Q9Y3A5,Q9Y624,P46109,P16284,P60953,Q16394,P08253,P05556,P14151,P16150,P19320,Q13464,Q9H4A6,P15153,P26038,Q00013,O00429,P07948,P48061,Q13093,P60763,P07359,P15291,Q99439,P21926,Q9Y6C2,P50281,…	P18428,O00585,P09429,P13501,P48736,P61073,Q8TD43,Q99731,P08631,Q15149,P05109,P06702,P08246,P78325,Q9BX67,Q9NQC3,O00175,O15467,P01127,P04083,P08311,P17931,P39019,P10147,P55774,P80511,Q16627,P10645,P09601,P21359,Q9UJ41,P08514,P16109,P17301,P27986,P55160,Q13477,Q5JRA6,P08709,P78536,Q9Y4H4,Q10588,P11274,P05362,P25105,Q9Y5Y7,Q14289,P07333,P07996,P09603,P21730,P27361,P28482,Q05397,Q99969,P01031,P14174,…	3.57741e-06	0.000164498	0.35567
GO:0065009	regulation of molecular function	P	197	696	1163	5395	0.16939	0.129008	over	P60709,Q16543,P04792,P09211,P31947,P37840,P47897,P49593,P50148,P61981,P62937,Q99497,P06702,P10809,P55072,P61604,Q93084,Q96FZ7,Q99816,Q01518,P04899,O43182,P03950,P35232,Q99627,P62328,Q9UN86,P99999,P01034,Q16610,Q05655,Q8NBP7,P11362,Q9Y5C1,P13501,Q13464,P08567,P04004,P04406,P30740,P50453,Q9UGM5,P09668,Q16539,P18085,Q12797,P09525,P49407,P62714,Q5VWQ8,P11234,P30533,P62136,P98082,Q03591,Q13526,Q9BXR6,…	P38936,P42773,P55273,P60709,Q16543,Q96JB5,P32121,O15530,P04792,P08575,P09211,P21359,P23381,P31749,P31947,P37840,P47897,P49593,P49815,P50148,P61981,P62937,Q13177,Q8WTR2,Q96EY1,Q99497,Q99653,Q9BT40,Q9UGJ0,Q9Y224,O14727,O60674,O95831,P05109,P06702,P10809,P51397,P55072,P61604,P63244,Q07812,Q71UM5,Q92688,Q92934,Q93084,Q96A26,Q9BXK5,Q9NR28,Q9NZJ7,Q9ULZ3,Q15389,Q96FZ7,Q99816,Q9BRG1,Q9UNH7,P05067,P04049,…	3.92723e-06	0.000179799	0.283046
GO:0019001	guanyl nucleotide binding	F	71	202	1163	5395	0.061049	0.0374421	over	O00178,O00194,O00429,O60841,P01116,P04899,P07437,P07900,P08134,P10301,P11233,P11234,P13639,P15153,P15170,P15531,P18085,P20340,P23258,P41091,P49411,P50148,P50570,P51148,P51149,P55010,P55039,P60953,P61006,P61020,P61026,P61106,P61204,P61224,P61586,P62330,P62820,P62826,P62834,P60763,P68104,P0DPH8,P68371,P78356,P84085,P84095,Q14344,Q15907,Q16181,Q3YEC7,Q8IYD1,Q92930,Q99490,Q99719,P68363,Q9H0U4,Q9H4B7,…	A6NHL2,O00178,O00194,O00429,O14772,O43236,O60313,O60841,O75695,O95140,O95786,P00367,P01111,P01116,P04350,P04899,P07437,P07900,P08133,P08134,P08240,P08754,P0DPH7,P10114,P10301,P11233,P11234,P13639,P15153,P15170,P15531,P18085,P19086,P20336,P20338,P20339,P20340,P20591,P21980,P23258,P30520,P30679,P30793,P32455,P32456,P33076,P35558,P36404,P36405,P36406,P36915,P40616,P41091,P46199,P49411,P49770,P49903,…	4.2053e-06	0.00019087	0.351485
GO:0032561	guanyl ribonucleotide binding	F	71	202	1163	5395	0.061049	0.0374421	over	O00178,O00194,O00429,O60841,P01116,P04899,P07437,P07900,P08134,P10301,P11233,P11234,P13639,P15153,P15170,P15531,P18085,P20340,P23258,P41091,P49411,P50148,P50570,P51148,P51149,P55010,P55039,P60953,P61006,P61020,P61026,P61106,P61204,P61224,P61586,P62330,P62820,P62826,P62834,P60763,P68104,P0DPH8,P68371,P78356,P84085,P84095,Q14344,Q15907,Q16181,Q3YEC7,Q8IYD1,Q92930,Q99490,Q99719,P68363,Q9H0U4,Q9H4B7,…	A6NHL2,O00178,O00194,O00429,O14772,O43236,O60313,O60841,O75695,O95140,O95786,P00367,P01111,P01116,P04350,P04899,P07437,P07900,P08133,P08134,P08240,P08754,P0DPH7,P10114,P10301,P11233,P11234,P13639,P15153,P15170,P15531,P18085,P19086,P20336,P20338,P20339,P20340,P20591,P21980,P23258,P30520,P30679,P30793,P32455,P32456,P33076,P35558,P36404,P36405,P36406,P36915,P40616,P41091,P46199,P49411,P49770,P49903,…	4.2053e-06	0.00019087	0.351485
GO:0045785	positive regulation of cell adhesion	P	77	224	1163	5395	0.0662081	0.0415199	over	O00585,P05106,P16671,P55290,Q14118,O94769,P04004,P08648,P23229,P48059,P49593,Q15404,Q6UXI7,Q6UXI9,Q7Z7G0,Q9Y6C2,Q08722,P07948,P09382,P12931,P16150,P29350,P41240,O95497,P43405,P60763,P13501,O75955,O43639,P00491,P04083,P19320,P31146,P40189,O75144,P01344,P05019,P18065,P60709,P61586,P10809,P61769,Q9NUQ9,O14617,O14786,P04196,Q12913,Q13464,O15144,P07237,P21333,P27797,P46109,P60953,P98082,Q13418,Q14155,…	O00585,P05106,P09603,P14923,P16671,P46939,P49841,P55290,Q14118,Q14289,Q86WV1,Q8N474,Q99828,Q9BQL6,Q9HB19,O00622,O60674,O94769,O95994,P01127,P04004,P08648,P14543,P16050,P23229,P26006,P27658,P36404,P48059,P49593,P98095,Q15404,Q53GQ0,Q6UXI7,Q6UXI9,Q76M96,Q7Z7G0,Q8IUX8,Q8TB73,Q9Y6C2,Q08722,O15530,P06241,P07947,P07948,P09382,P12931,P15498,P16150,P27487,P29350,P29965,P31749,P41240,P42336,P42345,P98172,…	4.32023e-06	0.000195245	0.34375
GO:0007597	blood coagulation, intrinsic pathway	P	8	8	1163	5395	0.00687876	0.00148285	over	P00451,P00748,P02749,P07359,P13224,P14770,P21333,P40197	P00451,P00748,P02749,P07359,P13224,P14770,P21333,P40197	4.57596e-06	0.000205918	1
GO:0048666	neuron development	P	117	376	1163	5395	0.100602	0.0696942	over	O75955,P06703,P09543,P49757,P60709,P61006,P61026,P78559,Q13492,Q562R1,O00533,O14786,O60229,O60462,O95372,P07333,O60282,P48061,P50552,P78509,Q05397,Q0ZGT2,Q13214,Q14118,Q16394,Q7L576,Q9NPR2,Q9NQ79,Q9NQC3,P60763,Q13740,P61586,O15031,O60493,P02649,P06702,P07948,P23229,P36955,P62834,Q14162,Q32P28,Q5VWQ8,Q6IBS0,Q7KZI7,Q9H4M9,Q9UQ13,P21333,P23470,P61769,P98082,Q8WUA8,P08253,P24821,P01024,P02745,P46109,…	O75955,P05067,P06307,P06703,P08069,P09543,Q6S8J3,P16949,P20336,P26232,P46821,P49757,P60709,P61006,P61026,P78559,Q00535,Q02880,Q06124,Q06481,Q13492,Q15334,Q562R1,Q66K74,Q8IWV2,Q8TEW0,Q8WXF7,Q96N67,Q9BYX7,Q9UBP0,Q9UJH8,Q9Y4W6,Q9Y6R0,O00533,O14786,O43505,O60229,O60462,O60890,O75326,O75592,O95372,P06241,P07333,P23352,P23560,P24043,O60282,P48061,P50552,P55268,P78509,P98172,Q04759,Q05397,Q07889,Q0ZGT2,…	4.64916e-06	0.000208322	0.31117
GO:0030041	actin filament polymerization	P	39	92	1163	5395	0.033534	0.0170528	over	O15145,O15511,P07737,P15502,P31146,Q14019,Q7L576,Q8N392,Q96AP7,Q05655,Q6IBS0,Q9NUQ9,O00585,O15144,O43639,P50552,P62330,P62993,Q5VZK9,Q9Y2A7,Q9Y5X1,P06396,P62328,P35611,P47755,P47756,P52907,Q13045,Q9UEY8,Q01082,Q08495,P58546,O43182,O60610,P03950,P42768,P59998,Q27J81,Q9H939	O15145,O15511,P07737,P14317,P15502,P20936,P31146,Q14019,Q7L576,Q8N392,Q8TCU6,Q96AP7,Q96F07,Q9BPX5,Q9H0Q0,Q9HCG7,Q05655,Q12792,Q63ZY3,Q6IBS0,Q8TE77,Q8WYL5,Q96S97,Q9NUQ9,Q9Y6D6,O00175,O00499,O00585,O15144,O43639,P08631,P16050,P16333,P16591,P42345,P50552,P55160,P62330,P62993,Q12959,Q14247,Q14289,Q5VZK9,Q6R327,Q6ZU35,Q9BVC4,Q9UI08,Q9ULZ3,Q9Y2A7,Q9Y5X1,P06396,P62328,O95425,P09327,P35241,P35611,P35612,…	4.77149e-06	0.000212897	0.423913
GO:0019901	protein kinase binding	F	90	273	1163	5395	0.0773861	0.0506024	over	P62993,O76003,O95810,P04792,P05106,P06756,P08567,P12931,P14314,P21333,P29966,P61981,Q6IBS0,Q96HC4,Q9UEY8,P09211,Q05397,O43639,P26927,P46109,P51452,Q13009,Q13191,Q14152,P12821,Q13526,Q5VWQ8,P10644,P31323,P41240,Q16539,P49137,Q12913,Q15025,Q16644,P05556,P07900,P12830,P33151,P61006,Q9HCN6,Q9NQ75,Q9UDY2,O14672,O14733,O14786,O95747,P01732,P05107,P08134,P08238,P0DP23,P13639,P17612,P18669,P19022,P26038,…	O60496,P27986,P29353,P62993,Q15628,Q9UQQ2,Q9Y4H2,O43306,O76003,O95810,P04792,P05106,P06756,P08567,P11388,P12931,P14314,P15924,P21333,P29966,P31431,P34947,P49773,P61981,P63244,Q13501,Q16512,Q3V6T2,Q6IBS0,Q96HC4,Q99959,Q9BZL6,Q9NRD5,Q9UEY8,Q9UQL6,O60271,P09211,Q05397,O43318,O43639,O75131,O75312,P16333,P18031,P22681,P26927,P46108,P46109,P49354,P51452,Q06124,Q13009,Q13191,Q14152,Q14393,Q15389,Q99972,…	4.90979e-06	0.000218144	0.32967
GO:0007044	cell-substrate junction assembly	P	27	55	1163	5395	0.0232158	0.0101946	over	Q9UMD9,O43182,P12814,P12931,P17301,Q14155,O75116,P18206,P51452,P61586,Q05397,Q13464,Q7Z460,Q9ULV4,Q9UPN3,Q9Y490,O14786,P04196,P48059,P49593,Q12913,P50281,Q08495,P02751,P05106,P08648,P23229	P11047,Q15149,Q9UMD9,O43182,P11274,P12814,P12931,P17301,P35609,P55287,Q14155,Q14247,Q14289,Q15262,Q15654,Q96AC1,Q99755,Q9P258,Q9Y6Q2,O75116,P18206,P18433,P19634,P51452,P61586,Q05397,Q13464,Q7Z460,Q9H2G2,Q9ULV4,Q9UPN3,Q9Y490,O14786,O95819,P04196,P31431,P48059,P49593,P60903,Q07092,Q12913,Q8N474,Q92574,Q99972,O75122,P05090,P07996,P50281,P60484,Q08495,Q9NRW4,P02751,P05106,P08648,P23229	5.23488e-06	0.00023161	0.490909
GO:0005525	GTP binding	F	69	196	1163	5395	0.0593293	0.0363299	over	O00178,O00194,O00429,O60841,P01116,P04899,P07437,P07900,P08134,P10301,P11233,P11234,P13639,P15153,P15170,P15531,P18085,P20340,P23258,P41091,P49411,P50148,P50570,P51148,P51149,P55010,P55039,P60953,P61006,P61020,P61026,P61106,P61204,P61224,P61586,P62330,P62820,P62826,P62834,P60763,P68104,P0DPH8,P68371,P78356,P84085,P84095,Q14344,Q15907,Q16181,Q3YEC7,Q8IYD1,Q92930,Q99490,Q99719,P68363,Q9H0U4,Q9H4B7,…	A6NHL2,O00178,O00194,O00429,O14772,O43236,O60313,O60841,O75695,O95140,O95786,P00367,P01111,P01116,P04350,P04899,P07437,P07900,P08133,P08134,P08240,P08754,P0DPH7,P10114,P10301,P11233,P11234,P13639,P15153,P15170,P15531,P18085,P19086,P20336,P20338,P20339,P20340,P20591,P21980,P23258,P30520,P30679,P30793,P32455,P32456,P33076,P35558,P36404,P36405,P36406,P36915,P40616,P41091,P46199,P49411,P49770,P49903,…	5.40345e-06	0.000238068	0.352041
GO:0030832	regulation of actin filament length	P	37	86	1163	5395	0.0318143	0.0159407	over	P42768,P48061,O15145,O15511,P07737,P15502,P31146,Q14019,Q7L576,Q8N392,Q96AP7,O75083,P08567,P60981,Q05655,Q6IBS0,Q9NUQ9,O00585,O15144,O43639,P50552,P62330,P62993,Q5VZK9,Q9Y2A7,Q9Y5X1,P06396,P62328,P35611,P47755,P47756,P52907,Q13045,Q9UEY8,Q01082,Q08495,P58546	P42768,P48061,Q8WUW1,Q93015,Q9NRY4,O15145,O15511,P07737,P14317,P15502,P20936,P31146,Q14019,Q7L576,Q8N392,Q8TCU6,Q96AP7,Q96F07,Q9BPX5,Q9H0Q0,Q9HCG7,O75083,P42336,Q9UH65,Q9UHB6,P08567,P09327,P60981,Q96GD0,Q9Y281,Q05655,Q12792,Q63ZY3,Q6IBS0,Q8TE77,Q8WYL5,Q96S97,Q9NUQ9,Q9Y6D6,O00175,O00499,O00585,O15144,O43639,P08631,P16050,P16333,P16591,P42345,P50552,P55160,P62330,P62993,Q12959,Q14247,Q14289,Q5VZK9,…	5.50289e-06	0.000240403	0.430233
GO:0008064	regulation of actin polymerization or depolymerization	P	37	86	1163	5395	0.0318143	0.0159407	over	O15145,O15511,P07737,P15502,P31146,Q14019,Q7L576,Q8N392,Q96AP7,O75083,P08567,P60981,Q05655,Q6IBS0,Q9NUQ9,O00585,O15144,O43639,P50552,P62330,P62993,Q5VZK9,Q9Y2A7,Q9Y5X1,P06396,P62328,P35611,P47755,P47756,P52907,Q13045,Q9UEY8,Q01082,Q08495,P58546,P42768,P48061	O15145,O15511,P07737,P14317,P15502,P20936,P31146,Q14019,Q7L576,Q8N392,Q8TCU6,Q96AP7,Q96F07,Q9BPX5,Q9H0Q0,Q9HCG7,O75083,P42336,Q9UH65,Q9UHB6,P08567,P09327,P60981,Q96GD0,Q9Y281,Q05655,Q12792,Q63ZY3,Q6IBS0,Q8TE77,Q8WYL5,Q96S97,Q9NUQ9,Q9Y6D6,O00175,O00499,O00585,O15144,O43639,P08631,P16050,P16333,P16591,P42345,P50552,P55160,P62330,P62993,Q12959,Q14247,Q14289,Q5VZK9,Q6R327,Q6ZU35,Q9BVC4,Q9UI08,Q9ULZ3,…	5.50289e-06	0.000240403	0.430233
GO:0043254	regulation of protein-containing complex assembly	P	72	207	1163	5395	0.0619089	0.0383689	over	P11234,Q9NR31,P54920,O15145,O15511,P07737,P15502,P31146,Q14019,Q7L576,Q8N392,Q96AP7,Q05655,Q6IBS0,Q9NUQ9,O00585,O15144,O43639,P50552,P62330,P62993,Q5VZK9,Q9Y2A7,Q9Y5X1,P33151,P37840,Q15691,Q7Z460,P12931,P13473,P60953,Q9UBB9,P03956,P08134,P08254,P43405,P55072,Q5VWQ8,Q99497,Q9Y371,P07900,P16109,P08567,P61224,Q92599,P06396,P62328,Q86VP6,P35611,P47755,P47756,P52907,Q13045,Q9UEY8,Q01082,Q08495,P26038,…	P11234,Q9HCU5,Q9NR31,Q9Y6B6,P54920,P61764,Q5T5C0,O14795,O95834,P09429,O15145,O15511,P07737,P14317,P15502,P20936,P31146,Q14019,Q7L576,Q8N392,Q8TCU6,Q96AP7,Q96F07,Q9BPX5,Q9H0Q0,Q9HCG7,Q05655,Q12792,Q63ZY3,Q6IBS0,Q8TE77,Q8WYL5,Q96S97,Q9NUQ9,Q9Y6D6,O00175,O00499,O00585,O15144,O43639,P08631,P16050,P16333,P16591,P42345,P50552,P55160,P62330,P62993,Q12959,Q14247,Q14289,Q5VZK9,Q6R327,Q6ZU35,Q9BVC4,Q9UI08,…	5.52896e-06	0.000240403	0.347826
GO:0007163	establishment or maintenance of cell polarity	P	41	99	1163	5395	0.0352537	0.0183503	over	P05556,Q15691,Q9UNZ2,O00585,P35579,P07900,P08238,P46109,Q05397,Q7KZI7,Q14008,Q9Y696,O75083,P18085,Q13418,O14745,P26038,P60953,P61586,B2RTY4,Q8WUM4,P61026,P27816,Q7Z460,Q9HBI1,P62330,Q9H4A6,P06396,O75116,P33151,P61224,Q13464,Q9NUQ9,P16150,P60709,P61158,P61160,P60763,P84095,Q01518,Q9Y5S2	O15357,O43264,O43597,P05556,P42858,P43034,Q14203,Q15691,Q9GZM8,Q9UNZ2,O00585,P35579,Q14160,Q92608,Q99731,Q96L92,Q14517,P07900,P08069,P08238,P46108,P46109,P49841,P57737,Q05397,Q5T2T1,Q7KZI7,Q8N5H3,Q8TEW0,Q9BX67,O00151,P19634,P55160,P29972,Q9NRY4,P02545,Q14008,Q15334,P15311,Q9Y696,Q16658,O75083,P18085,P78352,Q12959,Q13418,Q92796,Q96NW7,Q96RT1,O14745,O60890,P26038,P60953,P61586,Q13308,B2RTY4,P16157,…	5.54776e-06	0.000240403	0.414141
GO:0072376	protein activation cascade	P	13	18	1163	5395	0.011178	0.00333642	over	P00748,P03952,P00451,P02749,P07359,P13224,P14770,P21333,P40197,P00488,P05106,P05160,P23142	P00748,P42785,P03952,P00451,P02749,P07359,P13224,P14770,P21333,P40197,P02671,P00488,P02675,P02679,P05106,P05160,P23142,Q9UJF2	5.85537e-06	0.000252693	0.722222
GO:0045202	synapse	C	161	553	1163	5395	0.138435	0.102502	over	O15400,P11279,P61006,Q13492,Q15907,Q92930,Q99719,Q9BT78,A6NL88,O14672,O43639,O60229,O94985,O95197,P05023,P05129,P19022,P30050,P35611,P47756,P50570,P51114,Q01082,Q01469,Q08495,Q14152,Q15365,Q15366,Q16643,Q8IZD0,Q8IZP0,Q8N4C8,Q96HC4,Q9NQC3,Q9UEY8,Q9UJU6,Q9UQN3,Q9Y2X7,O00194,O00429,P09496,P36543,P37840,P51149,P61020,Q92599,P05556,P07093,P10644,P17612,P35579,P46109,Q9Y2H0,O14617,P11142,Q7L576,P18085,…	O00499,O14656,O14908,O15400,O43236,O75558,O95295,P05067,P11279,P20336,P20339,P23560,P49768,P51153,P51790,P51793,P61006,P78352,Q00536,Q05940,Q13492,Q13614,Q14141,Q15019,Q15907,Q5T5C0,Q6IQ22,Q86Y82,Q8WXE9,Q8WYJ6,Q92542,Q92905,Q92930,Q96E17,Q99719,Q9BT78,Q9BT88,Q9BVK6,Q9GZM8,Q9GZY8,Q9NRD5,Q9NRW7,Q9UEU0,Q9UI14,Q9Y296,Q9Y6Q2,A6NL88,A7KAX9,O14672,O15530,O43566,O43639,O43815,O60229,O75044,O94985,O95197,…	6.15201e-06	0.000262388	0.291139
GO:0072359	circulatory system development	P	117	378	1163	5395	0.100602	0.0700649	over	O14786,O60462,O75340,O75351,P02751,P03950,P04196,P06576,P06756,P08253,P08514,P08572,P08648,P19971,P21333,P31151,P35579,P35613,P39060,P43405,P50281,P98160,Q05397,Q05682,Q08722,Q12904,Q15582,Q16539,Q16610,Q5VWQ8,Q6UVK1,Q8NI99,Q99542,Q9BUL8,Q9BXJ9,Q9Y5C1,Q9Y696,Q9Y6W5,P02452,P08123,P46109,Q9H6X2,Q13043,Q14344,P33151,Q8NEP3,P55290,P05556,P62942,Q14118,Q16394,Q7Z7M0,P15502,Q13418,P60953,Q14126,O75116,…	O00522,O14786,O43508,O60243,O60462,O75340,O75351,P01133,P02751,P03950,P04085,P04196,P05090,P05121,P06576,P06756,P08253,P08514,P08572,P08648,P09601,P15104,P15144,P17252,P19338,P19971,P21333,P21359,P23381,P27658,P29279,P29353,P31151,P35579,P35590,P35613,P35916,P39059,P39060,P41159,P42336,P43121,P43405,P48736,P48745,P50281,P78325,P78362,P98160,Q03169,Q05397,Q05682,Q08431,Q08722,Q12904,Q13444,Q14116,…	6.1823e-06	0.000262388	0.309524
GO:1903036	positive regulation of response to wounding	P	22	41	1163	5395	0.0189166	0.00759963	over	P00734,P00748,P02749,P08709,P16671,Q08495,Q9Y251,Q9Y6C2,P21333,P68106,Q14162,Q9Y6E0,P00747,P00750,P04004,P04196,P08697,Q96IY4,P04083,P05556,Q05397,Q15746	Q4KMQ2,P00734,P00748,P02749,P05121,P07996,P08709,P16671,P21731,P32119,Q08495,Q9BXX0,Q9Y251,Q9Y6C2,Q9Y6X5,P61073,P08069,P21333,P68106,Q14162,Q9Y6E0,P00747,P00749,P00750,P04004,P04196,P08697,Q96IY4,O15551,P04083,P05556,P08913,P51460,Q05397,Q06141,Q15746,Q9Y6D6,P42345,Q96AC1,Q9BQL6,Q04656	6.20462e-06	0.000262388	0.536585
GO:0002455	humoral immune response mediated by circulating immunoglobulin	P	22	41	1163	5395	0.0189166	0.00759963	over	P29350,P02790,O00187,P00736,P01024,P01031,P01857,P02745,P02746,P02747,P02748,P05155,P05156,P06681,P07357,P07358,P07360,P09871,P10643,P11226,P13671,Q9NZP8	P29350,P02790,P08575,O00187,P00736,P01024,P01031,P01854,P01857,P01859,P01860,P01861,P01871,P01876,P01877,P02745,P02746,P02747,P02748,P04003,P05155,P05156,P06681,P07357,P07358,P07360,P08174,P09871,P0C0L4,P0C0L5,P10643,P10909,P11226,P13671,P15529,P17927,P20851,Q07021,Q9NZP8,Q4LDE5,P60033	6.20462e-06	0.000262388	0.536585
GO:0048029	monosaccharide binding	F	22	41	1163	5395	0.0189166	0.00759963	over	P06737,P11413,P19367,Q16851,P07307,P11226,P22897,P35613,Q12907,Q9BWP8,Q9Y6Z7,O00469,P09172,P19021,Q32P28,P16109,P04075,P17858,P06744,P37837,P49247,Q01813	O00182,P17813,P51570,P06737,P11169,P11413,P13807,P19367,Q16851,O00462,O60762,P07307,P11226,P22897,P35613,P49257,Q12907,Q9BWP8,Q9H0V9,Q9H2X3,Q9Y6Z7,O00469,O60568,P09172,P13674,P19021,Q02809,Q32P28,Q96Q83,P16109,P04075,P05062,P08237,P17858,P06744,P09467,P30613,P37837,P49247,Q01813,Q96EK6	6.20462e-06	0.000262388	0.536585
GO:0045595	regulation of cell differentiation	P	137	457	1163	5395	0.117799	0.0847081	over	P05556,P13611,P07948,Q13009,Q14118,Q7Z460,O43294,P02452,P02750,P22105,P98082,Q05397,Q99784,Q9H4G4,Q5VWQ8,Q6EMK4,Q92765,P04114,P06858,P16671,P05106,P06756,P50281,Q16539,P60763,P12830,P98171,Q8IVW4,Q9NQC3,P02747,P01116,Q12805,Q96PD5,P00441,O95497,P29350,P43405,Q92835,Q9NQ38,P60709,P28482,P08238,P08697,P11362,P51812,Q9UQ80,P04179,Q13043,Q99969,P31947,O75116,Q13464,Q6YHK3,Q13247,P22392,P04083,P38646,…	O14594,P05556,P09038,P13611,P49767,Q15465,Q86UW8,Q9BT67,P07948,P42224,P21359,P35240,Q9UPY3,O75122,Q13009,Q14118,Q7Z460,O00560,O43294,P01019,P01137,P02452,P02750,P10600,P12643,P22105,P29508,P42345,P61812,P78325,P98082,Q05397,Q15796,Q96AC1,Q99784,Q9H4G4,Q9H4X1,O43597,P05981,P60484,P67775,Q5VWQ8,Q6EMK4,Q8N474,Q96HF1,Q92765,P09603,P02776,P04114,P06858,P14555,P16671,P19838,P24723,P45984,Q14116,O95477,…	6.36793e-06	0.000268217	0.299781
GO:0051240	positive regulation of multicellular organismal process	P	145	489	1163	5395	0.124678	0.0906395	over	O75955,P00441,P04406,P08571,P12931,P14174,P19525,Q9BXJ4,P05556,P13611,Q13191,P19367,P04439,P61769,Q92499,P09493,P16615,P01024,P01031,P35613,P40189,Q9Y251,O75116,O76074,P05019,P58546,Q13464,O43294,P02452,P02750,P22105,P98082,Q05397,Q13009,Q99784,Q9H4G4,Q6Q788,P78417,P00734,P00748,P02749,P08709,P16671,Q08495,Q9Y6C2,Q14118,P43405,Q13283,P06858,P07333,P18428,P10809,P07900,Q9Y6K5,Q9NUQ9,P02763,P04792,…	P09038,A6NC98,O00481,O15120,O75955,P00441,P01019,P04406,P08571,P08913,P09769,P0DJI8,P12931,P14174,P19525,P48736,Q16666,Q92990,Q99943,Q9BXJ4,Q9H257,Q9H4X1,Q9Y616,O14594,P05556,P13611,P49767,Q15465,Q86UW8,Q4KMQ2,P17693,Q13191,Q96J02,P19367,Q9NRA0,O43318,O75995,P04439,P08174,P61769,Q12933,Q9Y4K3,P13747,Q15762,P16885,O95786,Q7Z434,Q92499,Q9H2U1,Q9NR30,Q9NZQ7,P09493,P01127,Q14393,P12643,P16615,P30793,…	6.44311e-06	0.000270303	0.296524
GO:0040007	growth	P	94	290	1163	5395	0.0808255	0.0537535	over	P12931,O94985,O96013,P17936,P22692,P24593,P24821,P46109,Q16270,Q7LDG7,Q99816,P61201,Q9Y3A5,Q16394,Q16610,P49747,Q8WUA8,P05019,P04083,P21926,O14672,O60488,P00734,P06702,P31947,P50281,P51812,P58546,P60953,Q04637,Q12794,Q96K76,P04196,P06733,P07093,P0DMV8,P30153,P35232,P98082,Q12913,Q13642,Q92765,Q9NQC3,P02649,P50570,Q99784,P12830,P98171,Q8IVW4,Q9Y696,Q13043,P29401,P49908,O75882,P00441,O76061,Q99988,…	P12931,P26022,P98066,O94985,O96013,P01019,P06748,P17936,P22692,P24593,P24821,P42345,P46109,P53384,Q04759,Q08345,Q13557,Q16270,Q6IAA8,Q7LDG7,Q8N122,Q96J02,Q99816,Q9NVI7,Q9NZT2,Q9Y2Q5,Q96SB3,Q92541,O75312,P61201,Q9BRX2,Q9GZM8,Q9Y3A5,Q13308,Q8N474,Q96HF1,Q16394,Q16610,O75844,P49746,P49747,P08133,P52823,Q8WUA8,O75592,P05019,P04083,P52294,P21926,P60033,O00560,O00571,O14672,O43598,O60488,O75832,P00734,…	6.72144e-06	0.00028086	0.324138
GO:0032271	regulation of protein polymerization	P	42	103	1163	5395	0.0361135	0.0190918	over	O15145,O15511,P07737,P15502,P31146,Q14019,Q7L576,Q8N392,Q96AP7,Q05655,Q6IBS0,Q9NUQ9,O00585,O15144,O43639,P50552,P62330,P62993,Q5VZK9,Q9Y2A7,Q9Y5X1,P33151,P37840,Q15691,Q7Z460,P07900,P06396,P62328,P35611,P47755,P47756,P52907,Q13045,Q9UEY8,Q01082,Q08495,P0DMV8,Q14008,Q5VU43,Q9Y2X7,Q14155,P58546	O95834,O15145,O15511,P07737,P14317,P15502,P20936,P31146,Q14019,Q7L576,Q8N392,Q8TCU6,Q96AP7,Q96F07,Q9BPX5,Q9H0Q0,Q9HCG7,Q05655,Q12792,Q63ZY3,Q6IBS0,Q8TE77,Q8WYL5,Q96S97,Q9NUQ9,Q9Y6D6,O00175,O00499,O00585,O15144,O43639,P08631,P16050,P16333,P16591,P42345,P50552,P55160,P62330,P62993,Q12959,Q14247,Q14289,Q5VZK9,Q6R327,Q6ZU35,Q9BVC4,Q9UI08,Q9ULZ3,Q9Y2A7,Q9Y5X1,O75122,P36404,Q86TP1,P04350,P16949,P33151,…	6.83976e-06	0.000284674	0.407767
GO:0010604	positive regulation of macromolecule metabolic process	P	260	966	1163	5395	0.22356	0.179055	over	O75955,P00441,P04406,P08571,P12931,P14174,P19525,Q9BXJ4,P37840,P42892,O75116,P00734,P01024,P01116,P05106,P07333,P07900,P07948,P11234,P16150,P16284,P46109,P49407,P51114,P62937,P78509,P98082,Q05397,Q13043,Q13418,Q13526,Q7L9L4,Q8WWA0,Q99969,Q9BZQ8,Q9UEW3,Q9UKE5,P00748,P03952,P02790,P06744,P35232,Q12846,P19367,P04439,P61769,Q92499,P06702,P10809,P55072,P61604,Q93084,Q99627,P99999,P13501,P58546,O00585,…	A5YKK6,Q6L8Q7,O75175,Q504Q3,Q58A45,Q5VYS8,Q92600,Q96LI5,Q9C0C2,Q9H9A5,Q9NZN8,Q9UIV1,Q9UKZ1,O15116,Q86TB9,Q8IU60,Q9NPI6,O15294,Q92831,Q12849,Q8IYB8,Q8TCS8,A6NC98,O00481,O15120,O75955,P00441,P01019,P04406,P08571,P08913,P09769,P0DJI8,P12931,P14174,P19525,P48736,Q16666,Q92990,Q99943,Q9BXJ4,Q9H257,Q9H4X1,Q9Y616,P37840,P42566,P42892,P46459,P49768,Q14160,Q15836,Q96P48,Q9Y2H2,O00622,O15551,O43915,O75116,…	7.11187e-06	0.000294835	0.269151
GO:0017111	nucleoside-triphosphatase activity	F	102	321	1163	5395	0.0877042	0.0594995	over	O00178,O00194,O00429,O43665,O60841,P01116,P04899,P07437,P08134,P10301,P11233,P11234,P13639,P15153,P15170,P18085,P20340,P41091,P49411,P50148,P50570,P51148,P51149,P52566,P55039,P60953,P61006,P61020,P61106,P61204,P61224,P61586,P61952,P62330,P62820,P62826,P62834,P62873,P60763,P68104,P68371,P84085,P84095,Q14344,Q15907,Q16181,Q3YEC7,Q8IYD1,Q92930,Q99490,Q99719,P68363,Q9H0U4,Q9H4B7,Q9NP72,Q9NR31,Q9NRW1,…	O00178,O00194,O00429,O00571,O14775,O15539,O43236,O43566,O43665,O60313,O60841,O95140,P01111,P01116,P04350,P04899,P07437,P08134,P08240,P08754,P10114,P10301,P11233,P11234,P13639,P15153,P15170,P18085,P19086,P20336,P20338,P20339,P20340,P20591,P20936,P22033,P30679,P30793,P32455,P32456,P36404,P36405,P36406,P36915,P40616,P41091,P46199,P49411,P49758,P49795,P50148,P50151,P50570,P51148,P51149,P51151,P51153,…	7.22449e-06	0.000298329	0.317757
GO:0044325	transmembrane transporter binding	F	28	59	1163	5395	0.0240757	0.0109361	over	O14745,O43707,O60610,P07900,P07948,P0DP23,P12814,P12931,P14314,P16615,P21333,P27348,P30626,P33151,P62258,P62714,P62942,P63104,P68106,Q04917,Q12797,Q13642,Q14571,Q6VY07,Q86VP3,Q93084,Q96CW1,Q9UDY2	O14745,O43707,O60610,O75832,O95816,P04156,P06241,P07900,P07947,P07948,P0DI81,P0DP23,P12814,P12931,P14314,P16157,P16615,P21333,P21796,P27348,P30536,P30626,P33151,P35609,P42858,P60903,P62258,P62714,P62942,P63104,P68106,Q01484,Q04917,Q06787,Q12797,Q12959,Q13303,Q13557,Q13642,Q14571,Q14694,Q16611,Q6VY07,Q86VP3,Q8N335,Q93084,Q96CW1,Q96PU5,Q96RD7,Q96SB3,Q96SW2,Q99828,Q99959,Q9HD26,Q9NRX4,Q9UDY2,Q9UHC6,…	8.0599e-06	0.000331526	0.474576
GO:0031175	neuron projection development	P	108	345	1163	5395	0.0928633	0.0639481	over	O75955,P06703,P09543,P49757,P60709,P61006,P61026,P78559,Q13492,Q562R1,O00533,O14786,O60229,O60462,O95372,P07333,O60282,P48061,P50552,P78509,Q05397,Q0ZGT2,Q13214,Q14118,Q16394,Q7L576,Q9NPR2,Q9NQ79,Q9NQC3,P60763,Q13740,P61586,O15031,O60493,P02649,P06702,P07948,P23229,P36955,P62834,Q14162,Q32P28,Q5VWQ8,Q6IBS0,Q7KZI7,Q9H4M9,Q9UQ13,P21333,P23470,P61769,P98082,Q8WUA8,P08253,P24821,P46109,P07900,P08238,…	O75955,P05067,P06307,P06703,P08069,P09543,Q6S8J3,P16949,P20336,P26232,P46821,P49757,P60709,P61006,P61026,P78559,Q00535,Q02880,Q06124,Q06481,Q13492,Q15334,Q562R1,Q66K74,Q8IWV2,Q8TEW0,Q8WXF7,Q96N67,Q9BYX7,Q9UBP0,Q9UJH8,Q9Y4W6,Q9Y6R0,O00533,O14786,O43505,O60229,O60462,O60890,O75326,O75592,O95372,P06241,P07333,P23352,P23560,P24043,O60282,P48061,P50552,P55268,P78509,P98172,Q04759,Q05397,Q07889,Q0ZGT2,…	8.21714e-06	0.000336679	0.313043
GO:0050776	regulation of immune response	P	119	388	1163	5395	0.102322	0.0719184	over	P01024,P16150,O00187,P11226,P48740,Q15485,Q9BWP8,Q9Y6Z7,P05155,O15400,P01889,P04439,P10321,P61769,Q9NUQ9,P13987,P07900,P07948,P12931,P43405,P25774,P49137,P51812,Q16644,P42768,P08571,P18428,Q14258,P10809,Q15025,P09668,Q9NQ38,P40189,Q16610,P04196,P07203,P25786,Q16539,Q15046,Q99497,P29350,P02790,P00746,P00751,P02745,P02746,P02748,P06681,P07357,P07358,P08603,P10643,P13671,Q03591,Q92496,Q9BXR6,P01031,…	P01024,Q06187,P16150,P13747,O00187,O00602,O75636,P04264,P11226,P48740,Q15485,Q9BWP8,Q9Y6Z7,P01023,P05155,Q15109,P08575,P16298,P17693,O15400,P01889,P01893,P01903,P01911,P04439,P10321,P61769,Q03519,Q13158,Q9NUQ9,P17927,P13987,O94826,O94992,P07900,P09429,P12956,P13010,P23246,P32456,P41218,P43243,P55212,P78527,Q15233,Q16666,Q7Z434,Q86WV6,Q8WXF1,Q9UHD2,Q9ULZ3,O14920,O43318,P06241,P07948,P12931,P16885,…	8.37454e-06	0.000341798	0.306701
GO:0006957	complement activation, alternative pathway	P	11	14	1163	5395	0.0094583	0.002595	over	P08603,P00746,P00751,P01024,P01031,P02748,P07357,P07358,P07360,P10643,Q9BXR6	P08603,P17927,Q9Y279,P00746,P00751,P01024,P01031,P02748,P07357,P07358,P07360,P10643,P27918,Q9BXR6	8.52008e-06	0.000345063	0.785714
GO:0051917	regulation of fibrinolysis	P	11	14	1163	5395	0.0094583	0.002595	over	P00734,P00747,P00750,P02749,P04004,P04196,P08697,Q96IY4,P00748,P03951,P03952	P00734,P00747,P00749,P00750,P02749,P04004,P04196,P05121,P07996,P08697,Q96IY4,P00748,P03951,P03952	8.52008e-06	0.000345063	0.785714
GO:0048585	negative regulation of response to stimulus	P	174	609	1163	5395	0.149613	0.112882	over	P16150,P05155,Q16610,P13987,P49407,P09211,Q9NQ38,P07203,P07948,P12931,P25786,P43405,Q16539,P29350,P51149,Q96FZ7,Q99816,O43665,P17936,Q8TF42,Q92835,Q9NS28,P00734,P02649,O14745,O14964,P37840,Q12913,P01031,P14174,P30046,P62714,Q05655,Q07954,Q6P988,Q8WUA8,Q92765,P01042,P02749,P04004,P07093,P10646,P0DMV8,P35813,P62942,Q13526,Q6EMK4,Q6YHK3,Q86TH1,Q92743,Q9BXN1,Q9NPF2,Q9Y3F4,Q9Y4E8,Q9Y6C2,Q9BU40,O75340,…	P16150,P01023,P05155,P08575,P16298,P17693,Q16610,Q6IA17,Q9Y616,P13987,P17927,P25098,P35626,P32121,P35318,P36575,P49407,P02743,P09211,Q9NRW4,Q9NQ38,P16050,P42226,P78540,Q9BT67,P01137,P01911,P06241,P07203,P07947,P07948,P08631,P09769,P09958,P12931,P25786,P28070,P43405,Q16539,Q6PJF5,P29350,P12643,P51149,Q9Y5X3,Q96FZ7,Q99816,Q9BRG1,Q9UNH7,O15539,O43665,O95866,P17936,P18031,P49758,P49795,Q04771,Q6MZQ0,…	8.73115e-06	0.000352257	0.285714
GO:0070372	regulation of ERK1 and ERK2 cascade	P	45	114	1163	5395	0.038693	0.0211307	over	O14745,P07948,P09211,P23142,P35232,P41240,P51452,P98082,Q13526,Q14152,Q15025,Q5VWQ8,Q9Y6C2,O00585,O14733,O14786,P02649,P04899,P05019,P05106,P07333,P08697,P12931,P13501,P14174,P16671,P30046,P31151,P46109,P49407,P55774,P61224,P62834,P62736,Q16627,Q6UXI9,Q9GZP0,Q9H4G4,Q9UEW3,P02751,P10301,P29350,P43405,P63104,Q13009	O14745,O43566,O43597,P07948,P08575,P09211,P15311,P18031,P23142,P32455,P35232,P35625,P41240,P51452,P57105,P60484,P98082,Q12959,Q13526,Q14152,Q15025,Q15848,Q5VWQ8,Q8IV04,Q96S59,Q9NTG7,Q9Y6C2,O00175,O00182,O00585,O14733,O14786,O15467,O75326,P01127,P01137,P01275,P01911,P02649,P02671,P02675,P02679,P04085,P04233,P04899,P05019,P05067,P05106,P05362,P07333,P08476,P08697,P09038,P09429,P12643,P12931,P13501,…	8.9738e-06	0.000357724	0.394737
GO:0006735	NADH regeneration	P	10	12	1163	5395	0.00859845	0.00222428	over	P00558,P06733,P09104,P13929,P14618,P17858,P18669,P19367,P60174,Q01813	P00558,P06733,P07205,P08237,P09104,P13929,P14618,P17858,P18669,P19367,P60174,Q01813	9.00256e-06	0.000357724	0.833333
GO:0061621	canonical glycolysis	P	10	12	1163	5395	0.00859845	0.00222428	over	P00558,P06733,P09104,P13929,P14618,P17858,P18669,P19367,P60174,Q01813	P00558,P06733,P07205,P08237,P09104,P13929,P14618,P17858,P18669,P19367,P60174,Q01813	9.00256e-06	0.000357724	0.833333
GO:0061718	glucose catabolic process to pyruvate	P	10	12	1163	5395	0.00859845	0.00222428	over	P00558,P06733,P09104,P13929,P14618,P17858,P18669,P19367,P60174,Q01813	P00558,P06733,P07205,P08237,P09104,P13929,P14618,P17858,P18669,P19367,P60174,Q01813	9.00256e-06	0.000357724	0.833333
GO:0019222	regulation of metabolic process	P	448	1791	1163	5395	0.385211	0.331974	over	P60709,Q16543,P01344,P06733,P0DMV8,P10599,P16671,P27797,P31947,P35232,P35813,P37840,P49591,P51858,P61201,P63104,P98082,Q32MZ4,Q5VWQ8,Q93008,Q99816,Q9UNF1,Q9Y3F4,P11940,P15170,Q8IYD1,Q9BRP8,Q9Y5S9,P09651,P26599,P51114,Q13247,P07954,Q9UK45,Q9Y4Z0,O75144,P07948,P57075,Q9Y624,O75955,P00441,P04406,P08571,P12931,P14174,P19525,Q9BXJ4,Q9NZZ3,Q8NBP7,Q96CV9,P42892,O15031,P02751,P04792,P05019,P28300,P33151,…	P52294,Q86V81,P49959,P38936,P42773,P55273,P60709,Q16543,Q96JB5,O94921,Q00535,Q00536,Q00537,O60885,A5YKK6,O00267,O00408,O00499,O00560,O14776,O15294,O75367,O75506,O75610,O75832,O94776,O94992,P01344,P06733,P08246,P09429,P09467,P09874,P0DMV8,P10412,P10599,P12643,P14317,P15311,P16401,P16671,P16989,P17813,P17844,P17947,P19838,P22626,P23246,P24941,P25685,P26358,P26583,P27635,P27797,P30281,P31947,P33076,…	9.22457e-06	0.000365168	0.25014
GO:0001525	angiogenesis	P	71	206	1163	5395	0.061049	0.0381835	over	O14786,Q13043,Q14344,P55290,P05556,O14964,O75116,P00558,P02749,P04196,P08572,P09486,P36955,P49591,P98160,Q13464,Q5VWQ8,Q9NQ38,Q9Y6C2,Q9BUL8,O75340,O96013,P01024,P02750,P04792,P05106,P09668,P10301,P12429,P33151,Q12794,Q16610,Q9NQC3,Q9Y5C1,P07203,P15291,Q14118,Q9Y251,P12821,P04083,P61586,P08648,P14618,O60462,O75351,P02751,P03950,P06576,P06756,P08253,P08514,P19971,P21333,P31151,P35579,P35613,P39060,…	O14786,P02462,P17813,P63098,Q04771,Q13043,Q14344,Q14623,Q15465,Q96HF1,O43915,O95980,P01137,P07996,P35916,P49767,P55290,Q14289,Q15389,Q63HN8,Q6NYC1,Q8NCW5,Q96BN8,O00622,P05556,P09038,P31749,P80108,Q5JRA6,Q9H8L6,O00501,O00522,O14964,O43597,O75116,P00558,P02749,P02776,P02778,P04196,P07585,P08572,P09486,P17693,P21359,P23634,P29353,P35442,P35443,P35590,P36955,P42224,P49591,P51608,P57105,P61812,P98160,…	9.26059e-06	0.000365221	0.34466
GO:0032989	cellular component morphogenesis	P	90	277	1163	5395	0.0773861	0.0513438	over	P52594,O75955,P06703,P09543,P49757,P60709,P61006,P61026,P78559,Q13492,Q562R1,O00533,O14786,O60229,O60462,O95372,P07333,O60282,P48061,P50552,P78509,Q05397,Q0ZGT2,Q13214,Q14118,Q16394,Q7L576,Q9NPR2,P60763,Q13740,Q8WUA8,P07900,P08238,P24844,Q13045,P02649,P50570,Q99784,P12830,P98171,Q8IVW4,Q9NQC3,P21926,O75083,P05556,P09493,P10644,P21291,Q14315,P02751,P31150,Q6IBS0,Q9UPN3,P53990,P18206,Q93008,P10451,…	P43034,P52594,Q92692,Q96BZ9,O75955,P05067,P06307,P06703,P08069,P09543,Q6S8J3,P16949,P20336,P26232,P46821,P49757,P60709,P61006,P61026,P78559,Q00535,Q02880,Q06124,Q06481,Q13492,Q15334,Q562R1,Q66K74,Q8IWV2,Q8TEW0,Q8WXF7,Q96N67,Q9BYX7,Q9UBP0,Q9UJH8,Q9Y4W6,Q9Y6R0,O00533,O14786,O43505,O60229,O60462,O60890,O75326,O75592,O95372,P06241,P07333,P23352,P23560,P24043,O60282,P48061,P50552,P55268,P78509,P98172,…	9.55825e-06	0.000375554	0.32491
GO:0016310	phosphorylation	P	172	602	1163	5395	0.147893	0.111585	over	P60709,Q16543,O15031,P02751,P04792,P05019,P07948,P28300,P33151,Q05397,Q13526,Q9ULV4,P17936,P23142,P46109,P62937,Q5VWQ8,Q6YHK3,Q99497,Q9BZQ8,O75116,O75955,P00734,P01024,P01116,P05106,P07333,P07900,P11234,P16150,P16284,P49407,P51114,P78509,P98082,Q13043,Q13418,Q7L9L4,Q8WWA0,Q99969,Q9UEW3,Q9UKE5,P00338,P00558,P04075,P04406,P06733,P06744,P09104,P09972,P13929,P14618,P17858,P18669,P19367,P36871,P60174,…	P38936,P42773,P55273,P60709,Q16543,Q96JB5,O15031,O43181,P02647,P02751,P04792,P05019,P07948,P16591,P27987,P28300,P33151,P36575,P52630,P67775,Q05397,Q13526,Q3V6T2,Q96SB3,Q9ULV4,O15194,O60271,P01137,P04156,P17936,P23142,P32121,P46109,P49768,P60484,P62937,P78527,Q13148,Q13423,Q14318,Q15389,Q16512,Q5VWQ8,Q6MZQ0,Q6YHK3,Q8IXB1,Q8TDZ2,Q96LT7,Q96S97,Q99497,Q99653,Q99828,Q9BT40,Q9BZQ8,Q9GZU7,Q9P2X3,Q9UJ41,…	9.92861e-06	0.000388655	0.285714
GO:0001932	regulation of protein phosphorylation	P	111	358	1163	5395	0.0954428	0.0663577	over	P60709,Q16543,P07948,P17936,P23142,P46109,P62937,Q5VWQ8,Q6YHK3,Q99497,Q9BZQ8,Q9ULV4,O75116,O75955,P00734,P01024,P01116,P05106,P07333,P07900,P11234,P16150,P16284,P49407,P51114,P78509,P98082,Q05397,Q13043,Q13418,Q13526,Q7L9L4,Q8WWA0,Q99969,Q9UEW3,Q9UKE5,P04792,P09211,P31947,P37840,P47897,P49593,P50148,P61981,Q96FZ7,Q99816,Q99627,P13501,P0DP23,P28482,Q9Y376,Q04637,Q08495,Q9GZP0,Q05655,Q7KZI7,P03950,…	P38936,P42773,P55273,P60709,Q16543,Q96JB5,O15194,O60271,P01137,P04156,P07948,P17936,P23142,P32121,P46109,P49768,P60484,P62937,P78527,Q13148,Q13423,Q14318,Q15389,Q16512,Q5VWQ8,Q6MZQ0,Q6YHK3,Q8IXB1,Q8TDZ2,Q96LT7,Q96S97,Q99497,Q99653,Q99828,Q9BT40,Q9BZQ8,Q9GZU7,Q9P2X3,Q9UJ41,Q9ULV4,O00622,O15551,O43915,O75116,O75326,O75955,P00734,P01024,P01116,P01911,P02786,P04233,P05067,P05106,P07333,P07900,P08476,…	9.97905e-06	0.000389183	0.310056
GO:0009893	positive regulation of metabolic process	P	289	1094	1163	5395	0.248495	0.20278	over	O75955,P00441,P04406,P08571,P12931,P14174,P19525,Q9BXJ4,P37840,P42892,O75116,P00734,P01024,P01116,P05106,P07333,P07900,P07948,P11234,P16150,P16284,P46109,P49407,P51114,P62937,P78509,P98082,Q05397,Q13043,Q13418,Q13526,Q7L9L4,Q8WWA0,Q99969,Q9BZQ8,Q9UEW3,Q9UKE5,P00748,P03952,P02790,P06744,P35232,Q12846,P19367,P04439,P61769,Q92499,P06702,P10809,P55072,P61604,Q93084,Q99627,P99999,Q13464,Q8ND76,Q96CV9,…	A5YKK6,Q6L8Q7,O75175,Q504Q3,Q58A45,Q5VYS8,Q92600,Q96LI5,Q9C0C2,Q9H9A5,Q9NZN8,Q9UIV1,Q9UKZ1,O15116,Q86TB9,Q8IU60,Q9NPI6,O15294,Q92831,Q12849,Q8IYB8,Q8TCS8,A6NC98,O00481,O15120,O75955,P00441,P01019,P04406,P08571,P08913,P09769,P0DJI8,P12931,P14174,P19525,P48736,Q16666,Q92990,Q99943,Q9BXJ4,Q9H257,Q9H4X1,Q9Y616,P37840,P42566,P42892,P46459,P49768,Q14160,Q15836,Q96P48,Q9Y2H2,O00622,O15551,O43915,O75116,…	1.00662e-05	0.000390396	0.264168
GO:0016049	cell growth	P	64	181	1163	5395	0.0550301	0.0335496	over	O94985,O96013,P17936,P22692,P24593,P24821,P46109,Q16270,Q7LDG7,Q99816,Q16394,O14672,O60488,P00734,P06702,P31947,P50281,P51812,P58546,P60953,Q04637,Q12794,Q96K76,P04196,P06733,P07093,P0DMV8,P30153,P35232,P98082,Q12913,Q13642,Q92765,Q9NQC3,P02649,P50570,Q99784,P12830,P98171,Q8IVW4,P02751,P31150,Q6IBS0,Q7L576,Q9UPN3,P53990,P05556,P07900,P08238,P18206,Q93008,P10451,O14786,P48061,Q7Z7M0,Q13214,Q9NPR2,…	O94985,O96013,P01019,P06748,P17936,P22692,P24593,P24821,P42345,P46109,P53384,Q04759,Q08345,Q13557,Q16270,Q6IAA8,Q7LDG7,Q8N122,Q96J02,Q99816,Q9NVI7,Q9NZT2,Q9Y2Q5,Q96SB3,Q16394,O00560,O00571,O14672,O43598,O60488,O75832,P00734,P05109,P05981,P06702,P07478,P08833,P19634,P28907,P31749,P31947,P46108,P50281,P51812,P58546,P60953,P61812,P68400,P78344,P78536,Q04637,Q04695,Q12794,Q14289,Q15418,Q16595,Q6R327,…	1.00843e-05	0.000390396	0.353591
GO:0031638	zymogen activation	P	22	42	1163	5395	0.0189166	0.00778499	over	P00748,P05452,P06733,P00750,P07093,P08697,Q96IY4,Q9UBR2,P00558,P02749,P03951,P03952,Q12797,P00736,P00740,P07711,P09668,P35030,P48740,P50281,Q04756,Q9NZP8	P00749,P00748,P05452,P05981,P06733,P60903,Q9HBL7,P00750,P05121,P07093,P07996,P08697,Q96IY4,Q9UBR2,P00558,P02671,P02675,P02679,P02749,P03951,P03952,Q12797,Q13158,Q16611,Q16666,Q92934,Q96F07,Q99538,Q9BXI6,Q9UHD4,O43866,P00736,P00740,P07711,P09668,P09958,P35030,P48740,P50281,Q04756,Q9H7M9,Q9NZP8	1.04036e-05	0.000401037	0.52381
GO:0030833	regulation of actin filament polymerization	P	32	72	1163	5395	0.027515	0.0133457	over	P07737,Q05655,Q6IBS0,Q9NUQ9,O00585,O15144,O43639,P50552,P62330,P62993,Q5VZK9,Q9Y2A7,Q9Y5X1,P06396,P62328,P35611,P47755,P47756,P52907,Q13045,Q9UEY8,Q01082,Q08495,P58546,O15145,O15511,P15502,P31146,Q14019,Q7L576,Q8N392,Q96AP7	P07737,Q05655,Q12792,Q63ZY3,Q6IBS0,Q8TE77,Q8WYL5,Q96S97,Q9NUQ9,Q9Y6D6,O00175,O00499,O00585,O15144,O43639,P08631,P16050,P16333,P16591,P42345,P50552,P55160,P62330,P62993,Q12959,Q14247,Q14289,Q5VZK9,Q6R327,Q6ZU35,Q9BVC4,Q9UI08,Q9ULZ3,Q9Y2A7,Q9Y5X1,P06396,P62328,O95425,P09327,P35241,P35611,P35612,P40121,P47755,P47756,P52907,Q13045,Q9H2D6,Q9UEY8,P02549,P11277,Q01082,Q08495,Q13813,P28289,Q9NYL9,P58546,…	1.04353e-05	0.000401037	0.444444
GO:0003924	GTPase activity	F	62	174	1163	5395	0.0533104	0.0322521	over	O00194,P01116,P11233,P11234,P51148,P51149,P60953,P61020,P61026,P61224,P61586,P62330,P62820,P62826,P62834,P60763,Q15907,Q9H0U4,Q9NVJ2,O00178,O00429,O43665,O60841,P04899,P07437,P08134,P10301,P13639,P15153,P15170,P18085,P20340,P41091,P49411,P50148,P50570,P52566,P55039,P61006,P61106,P61204,P61952,P62873,P68104,P68371,P84085,P84095,Q14344,Q16181,Q3YEC7,Q8IYD1,Q92930,Q99490,Q99719,P68363,Q9H4B7,Q9NP72,…	O00194,P01111,P01116,P10114,P11233,P11234,P20338,P20339,P32455,P51148,P51149,P51159,P60953,P61018,P61020,P61026,P61224,P61225,P61586,P62330,P62491,P62820,P62826,P62834,P60763,Q15907,Q92963,Q9H0U4,Q9NVJ2,Q9Y3L5,O00178,O00429,O00571,O14775,O15539,O43236,O43566,O43665,O60313,O60841,O95140,P04350,P04899,P07437,P08134,P08240,P08754,P10301,P13639,P15153,P15170,P18085,P19086,P20336,P20340,P20591,P20936,…	1.04969e-05	0.000401455	0.356322
GO:0032270	positive regulation of cellular protein metabolic process	P	140	473	1163	5395	0.120378	0.0876738	over	O75116,O75955,P00734,P01024,P01116,P05106,P07333,P07900,P07948,P11234,P16150,P16284,P46109,P49407,P51114,P62937,P78509,P98082,Q05397,Q13043,Q13418,Q13526,Q7L9L4,Q8WWA0,Q99969,Q9BZQ8,Q9UEW3,Q9UKE5,P00748,P03952,P06702,P10809,P37840,P55072,P61604,Q93084,Q99627,P99999,P13501,P05452,P06733,P0DP23,P28482,Q9Y376,P09668,P12931,P50281,Q6UXH0,Q9HCB6,P0CG47,P68036,Q13191,Q7Z6Z7,Q9UMX0,Q9GZP0,Q05655,Q7KZI7,…	O00622,O15551,O43915,O75116,O75326,O75955,P00734,P01024,P01116,P01137,P01911,P02786,P04233,P05067,P05106,P07333,P07900,P07948,P08476,P10114,P11234,P12643,P14210,P14780,P16150,P16284,P17813,P25445,P27361,P30040,P30281,P31749,P31751,P32121,P35916,P38936,P41159,P45985,P46109,P47900,P48730,P49407,P49767,P49768,P49913,P51114,P51116,P52564,P54652,P62937,P63244,P78509,P78536,P98082,Q05397,Q06787,Q13043,…	1.05485e-05	0.000401455	0.295983
GO:0030027	lamellipodium	C	46	118	1163	5395	0.0395529	0.0218721	over	P05106,P06756,P23528,P50552,Q6UVK1,Q9H6X2,Q9Y2A7,O15144,O15145,O15511,O75955,P05556,P06396,P07237,P11940,P12830,P15153,P19022,P22392,P31146,P47756,P60709,P61158,P61586,P60763,P62736,Q12846,Q13418,Q13464,Q13576,Q14118,Q14155,Q15052,Q15746,Q5VZK9,Q6IBS0,Q7L576,Q8IZP0,Q9BR76,Q9HBI1,Q9UJU6,Q9ULV4,Q9Y2X7,Q9Y5C1,Q9Y5S2,Q9Y6W5	P05106,P06756,P16070,P16389,P23528,P27487,P50552,Q6UVK1,Q8NF50,Q8WXH0,Q92508,Q96AC1,Q96GD0,Q9H6X2,Q9Y2A7,Q9NRW4,Q9NRX4,B0I1T2,O00401,O00571,O00592,O14639,O15144,O15145,O15357,O15511,O43586,O60716,O60749,O75044,O75955,O94929,P05556,P06396,P07237,P09327,P11940,P12830,P13489,P15153,P19022,P19634,P22392,P31146,P31749,P35240,P35241,P35580,P40121,P42336,P47756,P51153,P51809,P53667,P55008,P60709,P61158,…	1.05606e-05	0.000401455	0.389831
GO:0070848	response to growth factor	P	84	255	1163	5395	0.072227	0.047266	over	P08123,P12931,P33151,P98082,Q05397,Q14767,Q15942,Q6UXI9,Q93008,Q99988,Q9NPF2,Q9Y4E8,P11362,P46109,P61106,P62993,Q16394,Q9UQ13,P28300,P49747,Q7Z7M0,Q9BU40,Q12841,O43294,P02750,P08238,P22105,P0DMV8,P35813,P62942,Q13526,Q6EMK4,Q6YHK3,Q86TH1,Q92743,Q9BXN1,Q9Y3F4,Q9Y6C2,Q13418,Q9C0C9,O14786,O14964,O75340,Q5VWQ8,P04004,P05106,P08648,P35555,P48506,P48507,P04083,P04792,P19320,P49137,Q16539,Q12794,Q9BR76,…	O00501,O43318,O75610,P01137,P02461,P08123,P09874,P09958,P10600,P12931,P17813,P17947,P18084,P18564,P32121,P33151,P40763,P49354,P61812,P98082,Q03167,Q04771,Q05397,Q14392,Q14767,Q15262,Q15750,Q15796,Q15942,Q6UXI9,Q86YC3,Q8NEU8,Q8WUH2,Q92896,Q93008,Q96AC1,Q15797,Q99988,Q9BYC5,Q9GZX9,Q9NPF2,Q9NRW4,Q9NS15,Q9UKG1,Q9Y4E8,O43427,O43597,P09038,P11362,P29279,P46109,P46940,P52848,P61106,P62993,Q06124,Q07889,…	1.06291e-05	0.000402607	0.329412
GO:0042730	fibrinolysis	P	14	21	1163	5395	0.0120378	0.00389249	over	P02749,P00734,P00747,P00750,P04004,P04196,P08697,Q96IY4,P00748,P03951,P03952,P05155,P07225,P07359	P00749,P02749,P00734,P00747,P00750,P04004,P04196,P05121,P07996,P08697,Q96IY4,P00748,P03951,P03952,P02671,P02675,P02679,P04264,P05155,P07225,P07359	1.08523e-05	0.000409589	0.666667
GO:0005903	brush border	C	23	45	1163	5395	0.0197764	0.00834106	over	O14745,P07900,P12821,P15291,P16671,Q14344,Q8WWA0,Q9HBB8,O00299,O00429,O14950,O75369,P12814,P18206,P21333,P35579,P47755,P47756,P60660,P60709,P61158,Q13045,Q9UEY8	Q5T2W1,O14745,P07900,P12821,P15291,P16671,P22748,P29972,P40855,P55157,Q03113,Q04656,Q14344,Q14728,Q53TN4,Q6P1M0,Q8WWA0,Q9BYE9,Q9HBB8,Q9UHB6,O00159,O00299,O00429,O14950,O75369,P09327,P12814,P15311,P18206,P21333,P35579,P47755,P47756,P49795,P60660,P60709,P61158,Q12965,Q13045,Q14651,Q15149,Q7Z406,Q7Z4W1,Q9UEY8,Q9Y5X3	1.11833e-05	0.000420571	0.511111
GO:1901681	sulfur compound binding	F	52	139	1163	5395	0.044712	0.0257646	over	P07108,O14737,O14786,O60462,O94769,P00734,P01008,P01042,P02649,P02749,P02751,P03950,P03951,P04004,P04114,P04196,P05154,P05164,P05452,P05546,P06858,P07093,P08294,P08603,P10586,P11362,P14151,P16109,P22105,P30533,P35555,P49747,P51858,P51888,Q12841,Q14767,Q15113,Q53RD9,Q6Q788,Q9BS40,Q9H4F8,Q9NZK5,Q9UK55,Q9UKZ9,Q9UMD9,Q9Y5C1,P29401,P09211,P48637,P17301,Q07954,P62937	O00154,O75521,P07108,P22307,P40939,P49748,Q92947,Q9H3P7,O00622,O14737,O14786,O43670,O60462,O94769,O95866,O95967,P00734,P01008,P01042,P02649,P02749,P02751,P02776,P02778,P02788,P03950,P03951,P04004,P04114,P04196,P05067,P05154,P05164,P05452,P05546,P06858,P07093,P07996,P08246,P08294,P08311,P08519,P08575,P08603,P09038,P09958,P0DJI8,P10586,P10720,P11150,P11362,P13727,P13942,P14151,P16109,P20160,P20908,…	1.14599e-05	0.00042944	0.374101
GO:0050790	regulation of catalytic activity	P	148	506	1163	5395	0.127257	0.0937905	over	P60709,Q16543,P04792,P09211,P31947,P37840,P47897,P49593,P50148,P61981,P62937,Q99497,P06702,P10809,P55072,P61604,Q93084,Q96FZ7,Q99816,Q01518,P04899,O43182,P03950,P35232,Q99627,P99999,P01034,Q16610,P11362,Q9Y5C1,P13501,Q13464,P08567,P04004,P04406,P30740,P50453,Q9UGM5,P09668,Q16539,P18085,Q05655,P05106,Q7KZI7,P05019,P10599,Q07954,P62942,P68106,P08238,P0DP23,P30048,Q5VWQ8,Q9P107,O75116,Q8WXW3,P00441,…	P38936,P42773,P55273,P60709,Q16543,Q96JB5,O15530,P04792,P08575,P09211,P21359,P23381,P31749,P31947,P37840,P47897,P49593,P49815,P50148,P61981,P62937,Q13177,Q8WTR2,Q96EY1,Q99497,Q99653,Q9BT40,Q9UGJ0,Q9Y224,O14727,O60674,O95831,P05109,P06702,P10809,P51397,P55072,P61604,P63244,Q07812,Q71UM5,Q92688,Q92934,Q93084,Q96A26,Q9BXK5,Q9NR28,Q9NZJ7,Q9ULZ3,Q15389,Q96FZ7,Q99816,Q9BRG1,Q9UNH7,P05067,P04049,P63092,…	1.17057e-05	0.000437096	0.29249
GO:0098862	cluster of actin-based cell projections	C	27	57	1163	5395	0.0232158	0.0105653	over	O00299,O00429,O14950,O75369,P12814,P18206,P21333,P35579,P47755,P47756,P60660,P60709,P61158,Q13045,Q9UEY8,O14745,P07900,P12821,P15291,P16671,Q14344,Q8WWA0,Q9HBB8,P08134,Q00013,Q6IBS0,Q86WI1	Q8WXG9,Q5T2W1,O00159,O00299,O00429,O14950,O75369,P09327,P12814,P15311,P18206,P21333,P29972,P35579,P47755,P47756,P49795,P60660,P60709,P61158,Q12965,Q13045,Q14651,Q15149,Q7Z406,Q7Z4W1,Q9BYE9,Q9UEY8,Q9Y5X3,O14745,P07900,P12821,P15291,P16671,P22748,P40855,P55157,Q03113,Q04656,Q14344,Q14728,Q53TN4,Q6P1M0,Q8WWA0,Q9HBB8,Q9UHB6,O43306,P08134,P43034,Q00013,Q6IBS0,Q9H251,Q9Y4F9,Q9H6S3,Q86WI1,Q9NSB8,Q9H2D6	1.22115e-05	0.000453039	0.473684
GO:0022607	cellular component assembly	P	307	1174	1163	5395	0.263972	0.217609	over	P16615,P51149,P62820,Q86VP3,Q9H0U4,Q9UMX0,Q9UNZ2,Q9Y333,P62316,Q15637,Q92499,Q9Y3F4,Q9Y4Z0,Q9Y265,Q8WUM4,P52594,O43583,P20042,P41091,P55010,Q9ULC4,O75821,O75822,Q14152,Q99613,P31146,P78539,P11234,P27797,P61769,Q9NR31,P55209,P62805,P68431,Q99733,Q13247,O14786,P23258,Q7Z460,O75347,P17987,P12830,P19022,P33151,P55285,P55290,Q02413,Q9Y490,P02751,P05106,P08648,P23229,O75531,Q66GS9,O43639,P12931,Q05397,…	P05388,P27635,P46777,P62750,P62913,P83731,Q02878,Q6Q0C0,Q9UKD2,P08865,P39019,P42677,P46782,P62263,P62841,P62857,Q71UM5,Q9GZQ8,O00189,O95352,O95817,P07339,P16615,P49768,P51149,O95166,P62820,Q13496,Q14457,Q2TAZ0,Q5MNZ9,Q6PHR2,Q7Z3C6,Q86VP3,Q86WV6,Q86Y82,Q8NEB9,Q96BY7,Q96DT6,Q9H082,Q9H0U4,Q9H1Y0,Q9H492,Q9NT62,Q9UHD9,Q9UMX0,Q9UNZ2,Q9Y484,Q9Y4K3,Q9Y4P1,Q9Y4P8,Q8IXJ6,O75494,Q13107,Q6P2Q9,Q8WWY3,Q9Y333,…	1.22187e-05	0.000453039	0.261499
GO:0051049	regulation of transport	P	189	674	1163	5395	0.162511	0.12493	over	O94812,P37840,P05023,Q04917,O75955,P30533,Q8NBP7,P43405,P49407,Q6P3W7,Q96CW1,Q96IY4,Q9NR31,Q12797,O14745,P07093,P01024,Q01469,P02649,P23141,P55058,Q07954,P0DP23,P30626,P68106,P78417,P17612,P11233,P61006,Q12846,Q92930,Q99719,P60709,P55290,P61020,Q13492,Q9UMY4,Q9UNF0,P31146,P04083,O60488,P00734,P10644,P05106,P06756,P02654,O43707,Q92599,P48061,P02787,P61769,O00299,P27105,Q9Y696,P27348,P07900,P12830,…	O94812,P37840,Q96EV8,P01019,P05023,Q04917,Q9H4A3,O75915,P49768,Q15041,O75955,O00560,P30533,P78352,Q13614,Q8IZ07,Q8NBP7,Q8TB24,P01133,P08962,P16885,P32121,P43405,P49407,Q06787,Q15389,Q6FHJ7,Q6P3W7,Q8NBU5,Q92609,Q96CW1,Q9NRD5,P04233,P05109,P12643,Q96IY4,Q9H4X1,Q9Y5U9,Q9HCU5,Q9NR31,Q9Y6B6,Q9HD26,Q07812,Q12797,Q16611,P08913,P47900,P33121,Q9ULC5,P07996,P31749,P31751,Q9Y4H2,O43865,Q12860,Q8N335,Q99959,…	1.23734e-05	0.000457165	0.280415
GO:0032990	cell part morphogenesis	P	80	241	1163	5395	0.0687876	0.044671	over	O75955,P06703,P09543,P49757,P60709,P61006,P61026,P78559,Q13492,Q562R1,O00533,O14786,O60229,O60462,O95372,P07333,O60282,P48061,P50552,P78509,Q05397,Q0ZGT2,Q13214,Q14118,Q16394,Q7L576,Q9NPR2,P60763,Q13740,Q8WUA8,P07900,P08238,P02649,P50570,Q99784,P12830,P98171,Q8IVW4,Q9NQC3,P02751,P31150,Q6IBS0,Q9UPN3,P53990,P05556,P18206,Q93008,P10451,O43157,P0CG47,Q5VWQ8,Q8N4C8,Q9H2K8,Q9UJU6,Q9UKE5,Q9Y2A7,P00492,…	O75955,P05067,P06307,P06703,P08069,P09543,Q6S8J3,P16949,P20336,P26232,P46821,P49757,P60709,P61006,P61026,P78559,Q00535,Q02880,Q06124,Q06481,Q13492,Q15334,Q562R1,Q66K74,Q8IWV2,Q8TEW0,Q8WXF7,Q96N67,Q9BYX7,Q9UBP0,Q9UJH8,Q9Y4W6,Q9Y6R0,O00533,O14786,O43505,O60229,O60462,O60890,O75326,O75592,O95372,P06241,P07333,P23352,P23560,P24043,O60282,P48061,P50552,P55268,P78509,P98172,Q04759,Q05397,Q07889,Q0ZGT2,…	1.26061e-05	0.000464133	0.33195
GO:0007409	axonogenesis	P	55	150	1163	5395	0.0472915	0.0278035	over	O00533,O14786,O60229,O60462,O95372,P07333,O60282,P48061,P50552,P78509,Q05397,Q0ZGT2,Q13214,Q14118,Q16394,Q7L576,Q9NPR2,P60763,Q13740,Q8WUA8,P07900,P08238,P02649,P50570,Q99784,P12830,P98171,Q8IVW4,Q9NQC3,P02751,P31150,Q6IBS0,Q9UPN3,P53990,P05556,P18206,Q93008,P10451,Q7Z7M0,P19022,Q7KZI7,O15031,O43157,Q13009,P42892,O75955,P06703,P09543,P49757,P60709,P61006,P61026,P78559,Q13492,Q562R1	O00533,O14786,O43505,O60229,O60462,O60890,O75326,O75592,O95372,P06241,P07333,P23352,P23560,P24043,O60282,P48061,P50552,P55268,P78509,P98172,Q04759,Q05397,Q07889,Q0ZGT2,Q12860,Q13214,Q13275,Q14118,Q14563,Q15223,Q15465,Q16394,Q7L576,Q8IWV2,Q8WX93,Q8WZ75,Q92854,Q92859,Q96F07,Q99985,Q13509,Q9H3S1,Q9NPR2,Q9NRY4,Q9NY97,Q9UHY8,Q9UM47,P61764,P60763,Q00535,Q13740,P05067,P43034,Q8WUA8,Q96EK5,O43286,P07900,…	1.28011e-05	0.000469672	0.366667
GO:0005938	cell cortex	C	58	161	1163	5395	0.049871	0.0298424	over	P35579,Q16181,Q99719,Q92599,Q9UHD8,Q01082,P06396,P61160,Q05682,P11171,P21333,P47755,P47756,P60709,P67936,Q00013,Q08495,Q16643,O43707,O75083,P12814,P17655,P31146,P60981,P68104,Q01518,Q14019,Q14847,Q15691,Q7Z460,Q9Y5X1,Q12797,P09496,P61163,P18206,O14950,O75369,O76003,P06733,P07737,P24844,P29966,P37840,P61586,P62330,P62993,Q05397,Q13576,Q14155,Q14571,Q5T0N5,Q9NQ38,Q9UBR2,Q9UBW5,Q9UDT6,Q9UEY8,Q9UJU6,…	O00471,O60645,Q03169,Q17RC7,Q2M3D2,Q8IYI6,Q8TAG9,Q96A65,Q96KP1,Q9NV70,Q9UPT5,Q9Y2D4,P35579,Q7L5Y9,O43236,Q14141,Q15019,Q16181,Q8WYJ6,Q99719,Q92599,Q9UH03,Q9UHD8,O43491,P02549,P11277,Q01082,Q13813,O00401,P06396,P61160,Q05682,P02730,P04921,P11171,P15311,P16452,P21333,P28289,P47755,P47756,P60709,P67936,P78352,Q00013,Q08495,Q14247,Q16643,O43707,O75083,P11166,P12814,P17655,P31146,P35240,P35241,P35609,…	1.38621e-05	0.00050587	0.360248
GO:0090079	translation regulator activity, nucleic acid binding	F	33	76	1163	5395	0.0283749	0.0140871	over	P47813,O43432,O43583,P41567,O60841,O75821,O75822,P05198,P06730,P20042,P23588,P41091,P55010,P60842,Q04637,Q14152,Q15056,Q99613,Q9BY44,Q9ULC4,O00178,P13639,P24534,P26641,P29692,P49411,P63241,P68104,P15170,Q8IYD1,Q8NE71,P11940,Q9H074	P00374,P34896,P34897,Q00577,Q9BPZ3,O00303,P47813,O15371,O15372,O43432,O43583,O60573,P41567,O60841,O75821,O75822,P05198,P06730,P20042,P23588,P41091,P41214,P46199,P49770,P55010,P55884,P56537,P60228,P60842,P78344,Q04637,Q13144,Q13347,Q14152,Q14232,Q14240,Q15056,Q7L2H7,Q7Z478,Q8N9N8,Q92905,Q99613,Q9BY44,Q9NR50,Q9UBQ5,Q9UI10,Q9UKV8,Q9ULC4,Q9Y262,O00178,P13639,P24534,P26641,P29692,P49411,P57772,P63241,…	1.39318e-05	0.00050587	0.434211
[truncated: 1,695 more rows]

## Sheet: kegg
Level1	Level2	Map_ID	Map_Name	Test	TestAll	Ref	RefAll	Test_per	Ref_per	Test_Seq	Ref_Seq	Over_Under	P value	FDR	richFactor
[truncated: 68 more rows]

## Sheet: Circular heatmap
Gene Name	PLWH with COVID-19_1	PLWH with COVID-19_2	PLWH with COVID-19_3	PLWH with COVID-19_4	PLWH with COVID-19_5	PLWH with COVID-19_6	PLWH with COVID-19_7	PLWH1	PLWH2	PLWH3	PLWH4	PLWH5	PLWH6	PLWH7	HC1	HC2	HC3	HC4	HC5	HC6	HC7
[truncated: 59 more rows]

## Sheet: Group Heatmap
Gene Name	PLWH with COVID-19_1	PLWH with COVID-19_2	PLWH with COVID-19_3	PLWH with COVID-19_4	PLWH with COVID-19_5	PLWH with COVID-19_6	PLWH with COVID-19_7	PLWH1	PLWH2	PLWH3	PLWH4	PLWH5	PLWH6	PLWH7	HC1	HC2	HC3	HC4	HC5	HC6	HC7
[truncated: 18 more rows]

[truncated: 4 more sheets: angiogenesis_vsHC, TF_vsHC, kinase_vsHC, kinase_vsPLWH]
